# Supplementary material for: Genome-wide DNA methylation analysis of human brain tissue from schizophrenia patients
Source: Transl Psychiatry. 2014 Jan 7;4(1):e339–. doi: 10.1038/tp.2013.111 (PMC3905221; doi:10.1038/tp.2013.111)
Supplement: Supplementary Table 1 [file tp2013111x1.xls]

## Sheet: ListOfDEprobes_withAnnotationJu
ID	Difference in M values (SZ - control)	P.Value	adj.P.Val	CHR	Methyl27_Loci	UCSC_RefGene_Name	UCSC_RefGene_Group	UCSC_CpG_Islands_Name	Relation_to_UCSC_CpG_Island	Enhancer	Regulatory_Feature_Group
cg00001099	-0.344054	0.000980281	0.0274401	8	NA	PSKH2	Body	chr8:87081653-87082046	N_Shore	NA
cg00001245	0.241963	0.00305467	0.0457425	3	NA	MRPS25;MRPS25	1stExon;5'UTR	chr3:15106459-15106971	Island	NA	Promoter_Associated
cg00002033	-0.297012	0.000271268	0.0166004	19	NA	LRFN1	Body	chr19:39797786-39799250	Island	TRUE
cg00004089	0.367864	0.00217393	0.0391372	17	NA	MXRA7;MXRA7;MXRA7	Body;3'UTR;Body			TRUE
cg00004429	-0.29821	0.00207351	0.0382659	9	NA	EHMT1	Body	chr9:140683120-140683774	N_Shore	NA
cg00004608	0.206178	0.00267472	0.042969	6	NA			chr6:134273310-134274844	N_Shore	NA
cg00005112	0.335672	0.000363333	0.0184452	16	NA	WWP2;WWP2	TSS200;Body			TRUE
cg00005619	0.315352	0.00119394	0.0299056	11	NA	FAM180B	Body	chr11:47611138-47612438	N_Shelf	NA
cg00006081	-0.358606	0.00177227	0.035621	10	NA	HMX2	Body	chr10:124907283-124911035	Island	TRUE
cg00008564	-0.490099	0.0031938	0.0466583	6	NA			chr6:27833120-27833406	N_Shelf	NA
cg00008671	0.303074	4.22202e-05	0.00888823	10	NA	FAM190B	TSS1500	chr10:86088395-86088791	N_Shore	NA	Promoter_Associated
cg00008971	-0.442834	0.00282329	0.0440812	1	NA	MMACHC;CCDC163P	Body;TSS1500	chr1:45965586-45966049	S_Shore	NA
cg00010954	-0.26976	0.00101203	0.0277983	16	NA					TRUE
cg00011717	0.189077	0.00127792	0.0308665	1	NA					NA
cg00012529	0.456591	0.00119165	0.0298906	12	NA	GALNT9	Body	chr12:132896299-132896569	S_Shore	NA
cg00013733	0.249729	0.00164793	0.0344685	19	NA	DAZAP1;DAZAP1	Body;Body	chr19:1423752-1424006	N_Shore	NA	Gene_Associated_Cell_type_specific
cg00015343	-0.189911	0.00289877	0.0446137	11	NA	TSPAN18	5'UTR			NA
cg00017221	-0.317501	0.00146248	0.0325392	1	NA			chr1:149719314-149719640	Island	NA
cg00018010	-0.402399	0.00364218	0.0497124	17	NA	CYTSB;CYTSB;CYTSB;CYTSB	Body;Body;Body;Body			TRUE
cg00018184	-0.213976	0.00226389	0.0398284	1	NA	S100A3	3'UTR			NA
cg00018896	-0.337236	0.00122218	0.0302134	13	NA	PABPC3	1stExon	chr13:25670041-25670531	S_Shore	NA
cg00020340	0.255544	0.00315849	0.0464495	7	NA	UNC84A;UNC84A	Body;Body			NA
cg00021108	-0.16039	0.000699609	0.0238131	14	NA	RIN3	TSS200	chr14:92979726-92981228	Island	NA	Promoter_Associated
cg00021256	-0.48025	0.000505086	0.0209503	2	NA	FEV	Body	chr2:219848919-219850541	N_Shore	TRUE	Unclassified_Cell_type_specific
cg00021600	0.60265	0.0014241	0.0322135	16	NA	NECAB2	Body	chr16:84001805-84002011	S_Shore	TRUE
cg00022235	0.279628	0.00359008	0.0493773	16	NA	SNN	5'UTR	chr16:11762563-11763246	S_Shore	NA	Unclassified
cg00023464	0.257528	0.00174877	0.0354263	13	NA	CARKD	TSS1500	chr13:111267780-111268778	N_Shore	NA	Promoter_Associated
cg00023919	-0.279207	0.000618414	0.0226858	11	NA	RHOD	3'UTR	chr11:66838918-66839192	Island	NA	Unclassified
cg00024989	-0.297736	0.00300855	0.0454252	19	NA			chr19:17905579-17906317	N_Shelf	NA
cg00026230	-0.113964	0.00172152	0.0351669	16	NA	ALDOA	5'UTR	chr16:30064200-30064678	Island	NA	Unclassified
cg00027650	-0.393326	0.00205452	0.038144	15	NA	TCF12;TCF12;TCF12;TCF12;TCF12	TSS1500;Body;Body;Body;Body			NA
cg00028318	0.222881	0.000686858	0.0236446	6	NA	GABBR1;GABBR1;GABBR1	3'UTR;3'UTR;3'UTR			NA	Unclassified_Cell_type_specific
cg00028429	-0.49016	0.000952926	0.0270515	15	NA					TRUE
cg00029246	0.429195	0.00024503	0.016112	7	NA	DGKI	Body			TRUE
cg00031105	0.220103	0.000901763	0.0264133	6	NA	RXRB	Body	chr6:33167885-33168715	N_Shore	NA	Gene_Associated
cg00031162	0.390414	0.000523684	0.0212829	17	TRUE	TNFSF12;TNFSF12-TNFSF13	Body;Body	chr17:7452150-7452645	S_Shore	TRUE	Unclassified
cg00031491	-0.263222	0.000346965	0.0180921	6	NA	SLC44A4	Body			NA
cg00033155	-0.399938	1.45579e-05	0.00658003	2	NA	NPHP1;NPHP1;NPHP1;NPHP1	Body;Body;Body;Body			TRUE
cg00036664	-0.308486	0.00139643	0.0319844	4	NA			chr4:185939222-185942747	N_Shore	NA
cg00036976	-0.339743	0.00191438	0.036864	16	NA					NA
cg00037013	-0.319316	2.99954e-05	0.00794606	2	NA			chr2:219723702-219725010	N_Shore	NA
cg00037457	-0.223069	9.76744e-05	0.0116549	17	NA			chr17:59531723-59535254	Island	NA	Unclassified_Cell_type_specific
cg00037856	0.388075	0.00321802	0.0468219	3	NA			chr3:127633993-127634588	N_Shore	NA
cg00038736	-0.215999	0.00150081	0.0329579	19	NA	GGN	Body	chr19:38876614-38878950	Island	NA
cg00039441	-0.264101	0.00347993	0.048697	2	NA	HOXD13	TSS200	chr2:176957054-176958279	Island	NA	Unclassified_Cell_type_specific
cg00040268	-0.191676	0.00230987	0.0401665	7	NA	HOXA3;HOXA3;HOXA3	5'UTR;5'UTR;5'UTR	chr7:27153187-27153647	N_Shore	NA
cg00044372	0.439158	0.000747699	0.0245241	16	NA	KIAA0513	5'UTR			TRUE
cg00044466	0.337559	5.91085e-05	0.00988581	16	NA					NA
cg00045118	0.357281	0.000151881	0.0136097	8	NA	RUNX1T1;RUNX1T1;RUNX1T1	Body;5'UTR;TSS1500			NA
cg00045532	0.124989	0.00225702	0.039759	12	NA					NA
cg00046041	0.105004	0.00264839	0.0428094	16	NA	SLC7A5P2	Body	chr16:21531112-21532123	Island	NA	Promoter_Associated
cg00046744	0.517265	0.000322446	0.017679	12	NA	LRP6	Body	chr12:12419679-12420541	N_Shore	NA
cg00049033	-0.251367	0.00117746	0.0297428	16	NA	CBLN1	TSS1500	chr16:49316997-49317263	Island	NA
cg00050152	-0.302469	0.00115581	0.0294754	5	NA	BTNL9	Body	chr5:180479585-180480959	Island	TRUE	Unclassified
cg00053073	-0.250409	0.00229276	0.040056	19	NA	PDE4C;PDE4C	1stExon;Body	chr19:18335072-18337375	Island	NA	Unclassified_Cell_type_specific
cg00053536	0.173144	0.0010813	0.0286534	1	NA	CROCC	Body	chr1:17292904-17293115	N_Shore	NA
cg00054408	-0.192863	6.83418e-05	0.0104005	19	NA	BRUNOL5	Body	chr19:3275608-3275970	Island	TRUE	Unclassified
cg00055073	0.239978	0.00105327	0.0283497	2	NA			chr2:43398040-43398276	Island	NA
cg00055341	-0.544338	7.2309e-05	0.0105427	2	NA					TRUE
cg00055679	-0.179827	0.0016843	0.0348176	13	NA			chr13:79170114-79171231	Island	TRUE
cg00056066	-0.371216	0.00254321	0.0419738	10	NA	ARHGAP21	Body	chr10:25011963-25013816	N_Shore	NA
cg00056754	-0.275319	0.00323476	0.0469593	1	NA	DUSP27	TSS200			TRUE
cg00060605	0.309303	0.00178917	0.0357965	5	NA			chr5:139780307-139782108	N_Shelf	NA
cg00062245	-0.352012	0.00037224	0.0186195	17	NA	ITGA2B	Body	chr17:42462135-42463579	Island	TRUE	Unclassified
cg00063346	-0.300091	0.00065956	0.0232913	1	NA	OBSCN;OBSCN	Body;Body			NA
cg00063734	0.34511	0.00161028	0.0340598	15	NA			chr15:68260501-68260710	S_Shore	TRUE
cg00063828	-0.375082	0.00199308	0.0376068	16	NA	C16orf74	Body			TRUE
cg00066663	-0.225927	0.000681682	0.0235901	17	NA	CHD3;CHD3;CHD3	Body;Body;Body	chr17:7788261-7789091	S_Shelf	NA	Promoter_Associated
cg00066942	0.371337	0.000181516	0.0145156	2	NA	EPC2	TSS1500	chr2:149401671-149403498	N_Shore	NA
cg00071161	0.142897	0.00305395	0.0457421	6	NA	TMEM63B	Body	chr6:44119526-44119781	N_Shore	NA
cg00073090	0.272475	0.000619265	0.022694	19	NA			chr19:1265854-1269943	Island	NA	Promoter_Associated
cg00073244	-0.226956	0.00127181	0.0307777	1	NA	MEGF6	TSS1500	chr1:3527619-3528078	S_Shore	NA
cg00076353	-0.257784	0.00352473	0.0489174	20	NA	TBC1D20	Body	chr20:442530-443365	Island	NA	Promoter_Associated
cg00076653	0.422296	0.000117188	0.0124667	4	NA	C1QTNF7	Body			NA
cg00077567	0.148702	0.00242487	0.0410605	5	NA					NA
cg00078194	-0.159065	3.93232e-05	0.00875419	11	TRUE	MDK;MDK;MDK	TSS1500;5'UTR;TSS1500	chr11:46402624-46404139	Island	NA
cg00081251	0.315832	0.000621108	0.02272	1	NA	CCDC163P;MMACHC	TSS200;TSS200	chr1:45965586-45966049	Island	NA	Promoter_Associated
cg00081324	-0.13826	0.000637758	0.0230068	17	NA	SAMD14	Body			TRUE
cg00082939	-0.27754	0.000320091	0.0176605	10	NA	C10orf41;C10orf41	Body;Body	chr10:77155128-77169600	Island	NA	Unclassified_Cell_type_specific
cg00083046	-0.324585	0.000326498	0.0177762	2	NA			chr2:175204843-175207553	Island	NA
cg00085493	0.599578	0.000384427	0.0188209	1	NA			chr1:208041862-208042718	N_Shore	NA	Promoter_Associated_Cell_type_specific
cg00088797	0.419886	0.00283795	0.0441878	3	NA	IQSEC1;IQSEC1	Body;Body	chr3:12976966-12978182	N_Shore	NA
cg00089821	-0.333946	0.00282806	0.0441069	6	NA					TRUE
cg00089945	0.289748	0.00178723	0.035776	1	NA	MIA3	Body	chr1:222817467-222817671	N_Shore	NA
cg00090282	-0.501814	0.000209328	0.0151167	3	NA	ZNF385D	Body			TRUE
cg00090782	-0.278713	0.000550609	0.0216788	10	NA			chr10:43248523-43250912	Island	NA	Unclassified_Cell_type_specific
cg00092309	-0.445859	1.9456e-05	0.00721593	4	NA			chr4:185937242-185937750	N_Shelf	NA
cg00092551	0.295272	0.00111158	0.028984	7	NA	SND1	Body			TRUE
cg00097800	0.503589	0.00109018	0.0287651	2	NA	EPAS1	Body			TRUE	Unclassified_Cell_type_specific
cg00098451	0.203659	0.00116404	0.0295869	1	NA	CLCNKB	5'UTR			NA
cg00099091	-0.155315	0.000833596	0.0256091	16	NA	HAGHL;HAGHL;CCDC78	TSS1500;TSS200;TSS1500	chr16:776636-779417	Island	NA	Unclassified
cg00099129	-0.366232	0.00210662	0.0385659	2	NA	LOC440839	Body			NA	Unclassified_Cell_type_specific
cg00099602	-0.329011	0.000112693	0.0123116	6	NA	GJB7	3'UTR			NA
cg00099766	0.588736	0.000388902	0.0188921	6	NA	RRAGD	Body	chr6:90120874-90122370	N_Shore	NA
cg00101457	0.362911	0.0012567	0.0305991	10	NA	CUGBP2;CUGBP2;CUGBP2;CUGBP2	Body;Body;Body;Body			NA
cg00101728	-0.344851	0.000182522	0.0145425	6	NA	SERPINB6	Body			TRUE	Unclassified
cg00104167	-0.507043	1.17264e-05	0.00627508	16	NA					NA
cg00105229	0.142552	0.00226877	0.0398652	15	NA					NA
cg00106989	-0.243826	0.000422837	0.019629	5	NA	LOC729678	Body	chr5:180258186-180258784	Island	NA	Promoter_Associated
cg00109703	-0.33788	0.000784311	0.024901	20	NA			chr20:39321289-39321647	N_Shore	TRUE	Unclassified
cg00110917	0.299883	4.36305e-05	0.0088972	7	NA					NA
cg00112238	0.283086	0.000933438	0.0268406	1	NA	SSBP3;SSBP3;SSBP3	Body;Body;Body	chr1:54723696-54724019	N_Shelf	TRUE	Unclassified_Cell_type_specific
cg00112465	-0.368259	0.000682452	0.0235937	3	NA	CCDC48	TSS1500	chr3:128719865-128721245	Island	NA
cg00113096	-0.513489	0.00118138	0.0297742	2	NA	NCKAP5;NCKAP5	Body;Body			TRUE
cg00113194	-0.215633	0.0016326	0.0343217	1	NA	NOC2L	Body	chr1:886356-886602	N_Shore	NA
cg00114012	0.256228	0.00148957	0.0328591	9	NA	SLC2A8	TSS1500	chr9:130158774-130159057	N_Shore	NA	Unclassified
cg00114029	-0.609493	0.00337043	0.0479551	1	NA	DLGAP3	Body	chr1:35350878-35351854	Island	TRUE	Unclassified_Cell_type_specific
cg00114346	0.389169	5.0672e-05	0.00936055	7	NA	DNAJB6	Body	chr7:157208794-157209008	N_Shore	NA
cg00117012	0.399616	0.00229002	0.0400354	15	NA	CD276;CD276	Body;Body			NA	Unclassified
cg00117599	-0.266432	2.18797e-05	0.00743115	17	NA					TRUE	Unclassified_Cell_type_specific
cg00118342	0.53882	0.00019628	0.0148347	2	NA	UXS1	Body			NA	Promoter_Associated_Cell_type_specific
cg00118808	0.333326	0.00235863	0.0405502	9	NA			chr9:132099123-132099616	N_Shore	TRUE	Unclassified_Cell_type_specific
cg00121366	0.3384	0.000406347	0.0192855	20	NA	STMN3	Body	chr20:62283516-62284835	N_Shore	NA
cg00122851	0.246016	0.00223566	0.0395922	16	NA	GNPTG	3'UTR	chr16:1414417-1414851	N_Shore	NA	Gene_Associated
cg00125306	0.312379	0.000897263	0.0263415	17	NA	CBX4	Body	chr17:77812016-77812276	N_Shore	NA	Promoter_Associated
cg00126320	-0.186212	0.000931549	0.0268204	8	NA			chr8:23584001-23584761	Island	TRUE
cg00129556	0.260329	0.00258109	0.0422911	6	NA	FRS3;PRICKLE4	TSS1500;5'UTR	chr6:41748132-41748672	Island	NA
cg00129731	-0.212374	0.000675415	0.0235146	6	NA	FAM46A	TSS200	chr6:82461133-82463805	Island	NA	Promoter_Associated
cg00129785	-0.273489	0.00278136	0.0437427	21	NA			chr21:47456271-47456530	N_Shore	NA
cg00130039	-0.25451	0.00258651	0.042312	13	NA	CDX2;CDX2	5'UTR;1stExon	chr13:28542221-28543544	Island	NA	Unclassified_Cell_type_specific
cg00130693	-0.395884	0.00333185	0.0476568	1	NA	PYCR2	Body	chr1:226111642-226112552	N_Shore	NA
cg00134210	-0.405037	0.000755744	0.024597	10	NA	FAM107B	Body	chr10:14645752-14646705	N_Shore	NA	Promoter_Associated
cg00134602	0.465527	0.000690921	0.0236992	3	NA			chr3:64253533-64253819	N_Shore	NA
cg00135888	0.208822	0.00264872	0.0428121	11	NA	MIR130A	TSS1500			NA
cg00136077	-0.222579	0.00317434	0.0465406	12	NA	GALNT9	Body	chr12:132834178-132834430	N_Shore	NA
cg00137828	-0.192686	0.00359691	0.0494151	10	NA	C10orf78;C10orf78	TSS200;TSS200	chr10:105881449-105881947	Island	NA	Promoter_Associated
cg00137944	0.366374	0.00189914	0.0367386	1	NA			chr1:50798667-50799536	N_Shore	NA	Unclassified_Cell_type_specific
cg00140494	0.247107	0.0018404	0.0362526	18	NA	NFATC1;NFATC1;NFATC1;NFATC1	Body;Body;Body;Body	chr18:77255680-77256046	Island	NA
cg00140813	-0.122516	0.00231435	0.0401836	16	NA	TUFM	TSS200	chr16:28857204-28858139	Island	NA	Promoter_Associated
cg00143376	-0.14918	0.000484088	0.0206078	2	TRUE	NMUR1	Body	chr2:232394763-232395337	N_Shore	NA
cg00145352	-0.570847	0.000973774	0.0273413	17	NA	LOC284009;METT10D	TSS1500;3'UTR			NA	Unclassified
cg00146249	0.509949	0.00254674	0.0420082	17	NA	BAIAP2;BAIAP2;BAIAP2;BAIAP2	Body;Body;Body;Body	chr17:79045454-79045696	N_Shelf	NA
cg00147788	-0.415248	9.11193e-06	0.00596529	6	NA					TRUE
cg00148114	0.242317	0.00270279	0.0431678	7	NA			chr7:5458503-5469256	Island	TRUE	Unclassified_Cell_type_specific
cg00148666	-0.305575	6.52539e-05	0.0102907	16	NA	MT1X	TSS1500	chr16:56715992-56716425	Island	TRUE	Promoter_Associated
cg00151728	-0.241326	0.000424584	0.0196546	3	NA			chr3:169482338-169483052	N_Shelf	NA
cg00151906	0.479232	0.00128617	0.0309047	1	NA	CHRNB2	Body	chr1:154543818-154544713	S_Shelf	TRUE
cg00155063	-0.329089	0.00125044	0.0305308	1	NA	TNFRSF1B	Body	chr1:12226876-12227712	S_Shore	TRUE	Promoter_Associated
cg00157796	-0.349097	9.8104e-05	0.011674	6	NA	FNDC1	TSS200	chr6:159589636-159591319	Island	NA	Unclassified
cg00157962	0.408957	7.26574e-05	0.0105462	1	NA	FAM102B	TSS1500	chr1:109102538-109103212	N_Shore	NA
cg00158442	0.309214	0.000171136	0.0142079	12	NA			chr12:133303808-133304234	N_Shelf	NA	Gene_Associated_Cell_type_specific
cg00160018	0.288213	0.00218197	0.0392235	6	NA	VPS52	Body			NA
cg00160667	-0.234999	0.000180759	0.0145007	1	NA	PTPRU;PTPRU;PTPRU	Body;Body;Body	chr1:29587087-29587412	Island	NA
cg00160818	-0.156659	0.00331394	0.0475133	6	NA	CCHCR1;TCF19;CCHCR1;TCF19;TCF19;CCHCR1;TCF19	TSS1500;1stExon;TSS1500;5'UTR;5'UTR;TSS1500;1stExon	chr6:31125894-31126561	Island	NA	Promoter_Associated
cg00162231	-0.681086	0.000171516	0.0142141	3	NA	SLC6A1	5'UTR	chr3:11034446-11035384	Island	NA
cg00162806	-0.245707	0.000219673	0.0153983	10	NA	VENTX	Body	chr10:135048797-135052077	Island	TRUE
cg00163546	0.382782	0.000370829	0.0185839	18	NA	BRUNOL4;BRUNOL4;BRUNOL4;BRUNOL4	Body;Body;Body;Body	chr18:34973989-34974464	N_Shelf	NA
cg00165631	-0.298036	0.000168791	0.0141694	1	NA	IGFN1;IGFN1	1stExon;5'UTR			TRUE
cg00167684	0.425177	0.00110656	0.0289298	16	NA	FUK	Body	chr16:70507026-70507246	N_Shore	NA
cg00167763	0.256477	0.00242371	0.0410486	22	NA	MPPED1	5'UTR	chr22:43820887-43821136	N_Shore	NA
cg00168942	0.325037	0.00231059	0.0401699	10	TRUE	GJD4;GJD4	1stExon;5'UTR	chr10:35896518-35897461	N_Shelf	NA
cg00172603	0.730297	2.42689e-05	0.00745049	1	NA	SSBP3;SSBP3;SSBP3	Body;Body;Body	chr1:54821990-54822333	Island	NA
cg00173659	-0.29049	0.0021961	0.0393672	7	NA			chr7:156871054-156871297	Island	TRUE
cg00174428	-0.264968	0.000416776	0.0194875	1	NA	LMX1A	Body	chr1:165204501-165205507	Island	TRUE
cg00174500	-0.405897	0.000190713	0.0147099	14	TRUE	CMTM5;CMTM5	1stExon;1stExon			TRUE
cg00174508	-0.394515	0.00149815	0.0329349	12	NA	BTBD11	Body			TRUE
cg00174743	0.369684	0.00266196	0.042885	21	NA	PCNT	Body	chr21:47813251-47813462	N_Shore	NA
cg00175441	0.653062	8.20826e-10	0.000217729	17	NA	TNRC6C;TNRC6C	Body;Body	chr17:76100679-76101115	N_Shore	NA
cg00175859	-0.275692	0.00226648	0.0398408	6	NA	PERP;PERP	1stExon;5'UTR	chr6:138428188-138428816	Island	NA
cg00176709	-0.377943	0.000187585	0.0146524	6	NA			chr6:85482569-85484718	Island	NA
cg00177203	0.395313	1.47594e-05	0.00659078	1	NA	MTMR11;MTMR11;SF3B4	Body;Body;TSS1500	chr1:149899625-149899893	S_Shore	NA
cg00179374	0.362735	0.00272808	0.0433708	7	NA	PLXNA4;PLXNA4;PLXNA4	5'UTR;5'UTR;5'UTR	chr7:132260474-132262527	N_Shore	NA
cg00180097	0.412807	1.46396e-05	0.00658003	6	NA	BAT2	Body	chr6:31599519-31599761	S_Shore	TRUE
cg00181432	-0.345614	0.00174541	0.0353881	3	NA	LSG1	TSS1500	chr3:194392808-194393378	S_Shore	NA
cg00183684	0.279869	0.00336399	0.0478997	1	NA	DDAH1;DDAH1	1stExon;5'UTR	chr1:86042229-86042935	S_Shore	NA	Unclassified
cg00190795	0.219935	0.00120213	0.0300025	3	NA	TNK2;TNK2	Body;Body	chr3:195600845-195602361	N_Shore	NA	Unclassified_Cell_type_specific
cg00193283	-0.496753	2.38669e-05	0.00744947	3	NA	LOC285370	TSS200			NA
cg00194277	0.320018	0.00136254	0.0316288	7	NA	INMT	3'UTR			NA
cg00196167	-0.236241	7.63272e-05	0.0107121	7	NA	C7orf55;C7orf55	5'UTR;1stExon	chr7:139024930-139026298	Island	NA	NonGene_Associated
cg00196414	-0.279731	0.000762989	0.024639	2	NA	EVX2	Body	chr2:176944087-176948446	Island	NA	Unclassified_Cell_type_specific
cg00196474	0.358755	0.000320578	0.0176605	3	NA					TRUE
cg00198586	0.265985	0.00140839	0.0320905	3	NA	KALRN;KALRN;KALRN	Body;Body;Body			TRUE
cg00201534	-0.177735	0.00344999	0.0484864	21	NA	KRTAP10-10;C21orf29	TSS1500;Body			NA
cg00202829	-0.234033	0.00285776	0.0443497	15	NA	CCDC33;CCDC33	Body;TSS1500			NA
cg00203284	-0.37946	0.000210102	0.0151223	1	NA			chr1:47909712-47911020	Island	TRUE	Unclassified_Cell_type_specific
cg00204159	-0.278501	0.00114479	0.0293507	17	NA	FAM83G;SLC5A10;SLC5A10	5'UTR;Body;Body	chr17:18906909-18908243	Island	NA
cg00206463	-0.245697	0.00249078	0.0415162	6	NA	TRIM26	5'UTR	chr6:30180933-30182187	N_Shore	NA
cg00207352	-0.376448	0.000665707	0.0234014	3	NA	PLXNB1;PLXNB1	5'UTR;5'UTR	chr3:48470230-48471389	N_Shore	NA
cg00207856	0.559986	8.68913e-05	0.0112347	7	NA	C7orf50;C7orf50;C7orf50	Body;Body;Body	chr7:1052387-1052736	S_Shore	NA	Unclassified_Cell_type_specific
cg00209038	-0.351498	0.00237089	0.0406592	2	NA	LHCGR	1stExon	chr2:48982621-48982958	Island	TRUE
cg00213295	-0.39013	0.00281386	0.0440273	17	NA	TMEM132E	Body			TRUE
cg00215066	-0.241374	0.00261054	0.0424563	19	TRUE	MYO9B;MYO9B	5'UTR;5'UTR	chr19:17212479-17213332	N_Shore	NA
cg00215432	-0.568769	6.02714e-07	0.003073	2	NA	MIR375	TSS200	chr2:219866131-219868054	Island	NA
cg00215611	-0.204932	0.00107913	0.0286337	2	NA			chr2:219860927-219861242	N_Shore	NA	Unclassified_Cell_type_specific
cg00215801	-0.236041	0.000381288	0.0187666	6	NA	TAF11;TAF11;ANKS1A	1stExon;5'UTR;TSS1500	chr6:34855604-34855888	Island	NA	Promoter_Associated
cg00217795	-0.426101	0.00368181	0.0499388	14	TRUE	DIO2;DIO2;DIO2	1stExon;1stExon;Body			NA
cg00218620	-0.259743	0.000167135	0.0141325	2	NA	MIR375	TSS200	chr2:219866131-219868054	Island	NA
cg00218707	-0.298156	0.00222026	0.0394916	15	NA	GOLGA6D	3'UTR			NA
cg00218767	0.180636	0.000857647	0.0258889	13	NA	GTF3A	Body	chr13:27998586-27999178	S_Shelf	NA
cg00219816	0.304759	3.0594e-05	0.00798744	8	NA	C8orf37	Body	chr8:96280844-96281747	N_Shore	NA
cg00220335	0.211624	0.00114258	0.0293507	5	NA	CLPTM1L	Body	chr5:1344545-1345469	N_Shore	NA
cg00220721	0.210822	0.00286018	0.0443647	11	NA	PRR5L;PRR5L;PRR5L;PRR5L	5'UTR;5'UTR;TSS200;Body			NA
cg00221745	-0.450553	0.000650337	0.0231451	10	NA	FBXL15;PSD	TSS200;TSS1500	chr10:104178528-104179548	Island	NA	Promoter_Associated_Cell_type_specific
cg00222053	0.291176	0.00186268	0.0364087	20	NA	GHRH	TSS1500			NA
cg00222291	-0.17169	0.000267561	0.0165707	16	NA	CDR2;CDR2	5'UTR;1stExon	chr16:22385077-22386485	Island	NA	Promoter_Associated
cg00225623	-0.465091	0.00274785	0.0435285	13	NA	SPATA13;SPATA13	Body;Body			TRUE	Promoter_Associated
cg00226822	-0.23072	0.00058628	0.0222337	4	NA			chr4:1161127-1161682	N_Shelf	NA
cg00227093	-0.435341	0.00132359	0.0312603	5	NA	SYNPO	TSS1500			TRUE	Unclassified_Cell_type_specific
cg00227781	-0.343093	9.17678e-05	0.0114282	17	NA			chr17:72449982-72450617	Island	NA	Unclassified
cg00230715	-0.351569	0.0004651	0.0203393	5	NA	EFNA5	Body			TRUE
cg00230766	0.255064	0.00364125	0.0497048	2	NA	ASAP2;ASAP2	Body;Body			TRUE
cg00231728	-0.261581	0.000641968	0.0230459	4	NA			chr4:113444181-113444389	N_Shore	TRUE
cg00232092	0.424532	0.00327775	0.0472472	7	NA	FBXL18	3'UTR	chr7:5521368-5521615	N_Shelf	NA
cg00232483	-0.287262	0.000942444	0.0269452	16	NA	IQCK	Body			TRUE
cg00232500	0.138862	0.00170031	0.0349517	9	NA	FREM1	TSS1500			NA
cg00232735	-0.609825	6.0605e-05	0.00996399	11	NA	OPCML	Body	chr11:132934059-132934291	Island	NA
cg00232816	-0.218907	0.000600034	0.0223629	10	NA			chr10:134698653-134698968	N_Shore	NA
cg00234261	-0.399048	0.000570655	0.0219789	7	NA	WDR86	Body	chr7:151106244-151107808	N_Shore	NA	Unclassified_Cell_type_specific
cg00234467	0.341597	0.000243729	0.0160503	17	NA			chr17:20223749-20225068	N_Shelf	NA
cg00234655	0.218169	0.00314464	0.046382	18	NA			chr18:78004028-78005438	S_Shelf	NA
cg00234691	-0.117046	0.00159014	0.0338532	5	NA	SV2C	TSS200	chr5:75378974-75380796	Island	NA	Unclassified_Cell_type_specific
cg00238213	-0.264947	0.000640767	0.0230343	7	NA	SRRM3	Body	chr7:75896510-75896944	N_Shore	NA	Unclassified_Cell_type_specific
cg00241712	-0.249967	0.00244317	0.0411737	22	NA	A4GALT	5'UTR	chr22:43116151-43117121	N_Shore	NA	Unclassified_Cell_type_specific
cg00243897	-0.241213	0.00114326	0.0293507	12	NA	PSMD9	TSS200	chr12:122326482-122327044	Island	NA	Promoter_Associated
cg00244634	-0.186948	2.70777e-05	0.00767373	12	NA	SCYL2;DEPDC4	TSS200;TSS1500	chr12:100660748-100661646	Island	NA	Promoter_Associated
cg00244642	-0.382518	0.000630942	0.0228823	6	NA			chr6:164092861-164093113	Island	NA
cg00245075	-0.365456	0.00344393	0.0484561	12	NA	GALNT6	Body			TRUE
cg00245538	0.360692	0.00281453	0.0440325	13	NA	PCDH20	TSS200			NA
cg00245778	0.37643	0.000171188	0.0142079	1	NA	TOR3A	3'UTR			NA
cg00246969	0.504655	0.000783772	0.0249008	13	NA	STK24;STK24	Body;Body			TRUE
cg00247892	0.19796	0.000115797	0.0123954	5	NA					NA
cg00250500	-0.291006	0.000272707	0.0166101	10	NA			chr10:77155128-77169600	Island	NA	Unclassified
cg00251270	0.330644	0.000714087	0.0240101	10	NA					NA
cg00251610	-0.380054	3.20219e-06	0.00451731	5	NA	EBF1	TSS1500	chr5:158527374-158527983	Island	NA	Unclassified
cg00251767	0.380273	8.77149e-05	0.0112866	8	NA	TOX	Body			TRUE
cg00252332	-0.148522	0.00356117	0.0491504	13	NA	KLF5;KLF5	5'UTR;1stExon	chr13:73632860-73634370	Island	NA	Promoter_Associated
cg00252529	0.346428	0.000375106	0.0186592	4	NA	ARHGAP10	Body			TRUE
cg00253248	0.285509	0.00202841	0.0379254	17	NA			chr17:48942949-48944943	S_Shelf	NA	Unclassified_Cell_type_specific
cg00253379	-0.381544	7.18236e-05	0.0105108	16	NA					NA
cg00255732	-0.255773	0.00214539	0.0388741	2	NA	ANO7	Body	chr2:242148678-242149079	N_Shore	NA
cg00256675	0.535786	0.00197752	0.0374559	4	NA	CPLX1	Body	chr4:798538-798984	S_Shelf	NA
cg00259019	0.311682	0.00185871	0.0363686	2	NA	AGAP1;AGAP1	Body;Body			TRUE
cg00259887	-0.34156	0.00368877	0.0499857	8	NA	EBAG9;EBAG9;EBAG9	TSS1500;5'UTR;1stExon	chr8:110551736-110552643	Island	NA	Promoter_Associated
cg00260116	-0.31033	0.00326626	0.0471765	7	NA	C7orf52	3'UTR	chr7:100815484-100816995	N_Shore	NA
cg00261900	0.194962	0.000405786	0.0192787	6	NA	SLC29A1;SLC29A1;SLC29A1;SLC29A1;SLC29A1	5'UTR;5'UTR;5'UTR;5'UTR;5'UTR	chr6:44191278-44191872	S_Shelf	NA	Unclassified_Cell_type_specific
cg00262446	-0.420112	0.00194276	0.0371275	4	NA	EMCN;EMCN;EMCN;EMCN	5'UTR;5'UTR;1stExon;1stExon			NA
cg00262776	-0.143973	0.00319247	0.0466544	12	NA	PLBD1;PLBD1	1stExon;5'UTR	chr12:14720248-14721093	Island	NA
cg00263650	0.216822	0.000162474	0.0139431	16	NA	PKD1;PKD1	Body;Body	chr16:2157862-2162139	Island	NA
cg00263677	0.560756	0.000403254	0.0192142	16	NA	CRISPLD2	Body			TRUE
cg00265317	-0.265435	0.000188585	0.0146691	16	NA	ST3GAL2	TSS200	chr16:70472588-70473649	Island	NA	Promoter_Associated
cg00265863	-0.414054	0.0002714	0.0166004	1	NA	XKR8	TSS200	chr1:28286019-28286838	Island	NA	Promoter_Associated
cg00267196	-0.385652	0.00269776	0.0431346	8	NA	ZFAT;ZFAT;ZFAT	TSS1500;Body;TSS1500			NA
cg00270878	-0.397088	0.000276227	0.0167019	11	NA	SLC22A11	Body	chr11:64335489-64335965	N_Shore	TRUE	Unclassified_Cell_type_specific
cg00273068	-0.245116	5.76942e-05	0.00981403	20	TRUE	EMILIN3	TSS1500	chr20:39994545-39995810	Island	NA
cg00277048	0.334627	0.00103293	0.0280981	2	NA	DNMT3A;DNMT3A;DNMT3A	Body;Body;Body	chr2:25474757-25475598	N_Shore	TRUE
cg00280619	0.367978	0.00112583	0.0291406	6	NA	ANKS1A	Body			NA
cg00282704	0.532751	0.000992175	0.0276102	10	NA	MIR1915;C10orf114	TSS1500;TSS200	chr10:21783198-21786420	Island	NA
cg00283857	0.454926	0.00273887	0.0434511	6	NA	ZDHHC14;ZDHHC14	Body;Body	chr6:158013812-158014256	S_Shelf	TRUE
cg00284259	-0.268608	0.000381799	0.0187762	7	NA			chr7:75831068-75831542	N_Shelf	NA
cg00284386	-0.563045	0.00191417	0.036864	8	NA	ARHGEF10	5'UTR			NA
cg00288584	-0.220589	1.25485e-05	0.00633945	8	NA	TMEM55A;TMEM55A	1stExon;5'UTR			TRUE	Promoter_Associated
cg00288598	0.436429	0.00124653	0.030483	8	NA	EIF2C2;EIF2C2	Body;Body	chr8:141559164-141559368	N_Shelf	TRUE	Unclassified_Cell_type_specific
cg00288844	0.246476	0.00346278	0.048594	16	NA	TXNDC11	Body	chr16:11836073-11837092	N_Shore	NA	Promoter_Associated_Cell_type_specific
cg00288957	0.345458	0.00131071	0.0311591	15	NA	ANKDD1A	TSS1500	chr15:65203730-65204392	N_Shore	NA
cg00289254	-0.386564	0.00221894	0.0394879	11	NA					NA
cg00293626	0.285994	0.000418863	0.0195403	8	NA	TSNARE1	5'UTR			NA
cg00295794	0.593007	0.000102915	0.0118659	13	NA			chr13:100641334-100642188	Island	NA
cg00298324	0.299332	0.000590837	0.0222548	20	NA	FAM110A;FAM110A	5'UTR;5'UTR	chr20:821674-822500	S_Shore	NA	Unclassified
cg00298951	-0.245101	0.00322078	0.0468388	12	TRUE	CMKLR1;CMKLR1;CMKLR1	TSS1500;TSS1500;TSS1500			TRUE
cg00300046	0.614436	1.19324e-05	0.00628015	1	NA	PRKCZ;PRKCZ;PRKCZ	Body;Body;Body	chr1:2082314-2082529	S_Shelf	NA	Unclassified_Cell_type_specific
cg00300090	-0.280037	0.000167793	0.0141511	3	NA	SETMAR;SETMAR	1stExon;TSS200	chr3:4345005-4345342	Island	NA	Promoter_Associated
cg00300999	0.175055	0.00335952	0.0478615	1	NA	CYCSP52;ETV3	TSS1500;Body			NA
cg00301679	0.365525	0.00293933	0.0449218	7	NA	AGAP3;AGAP3	Body;Body	chr7:150817005-150817237	Island	NA	Unclassified_Cell_type_specific
cg00304646	-0.164055	0.00348783	0.0487161	16	NA	ATXN2L;ATXN2L;ATXN2L;ATXN2L;ATXN2L	Body;Body;Body;Body;Body	chr16:28833904-28835873	Island	NA	Unclassified
cg00305878	0.162587	0.00315605	0.0464345	10	NA			chr10:45693718-45694890	Island	NA
cg00306426	-0.186843	0.000826568	0.0255093	1	NA	SFRS11	Body	chr1:70687300-70687560	Island	NA	Promoter_Associated
cg00306893	-0.438012	2.37469e-05	0.00744574	3	NA					TRUE
cg00307276	0.262525	0.00350391	0.048778	16	NA	KIAA0430	3'UTR			NA
cg00307662	0.305898	0.000759491	0.0246021	16	NA	ASPHD1	3'UTR			NA
cg00307737	-0.497187	0.00349759	0.04877	7	NA	GPR37	Body	chr7:124404174-124404432	N_Shore	NA
cg00310375	-0.280847	0.00257947	0.0422825	2	NA					TRUE	Unclassified
cg00310523	-0.292501	0.000368361	0.0185373	12	NA	RASSF9;RASSF9	5'UTR;1stExon			NA
cg00313865	0.328178	0.00179493	0.0358303	21	NA	PCNT	Body	chr21:47823082-47824100	Island	NA
cg00314003	0.299892	0.000259795	0.0164468	11	NA			chr11:126873091-126873809	S_Shore	NA	Unclassified_Cell_type_specific
cg00318320	-0.389896	0.00134782	0.0315059	2	NA	BOK	TSS200	chr2:242498013-242499274	Island	NA
cg00319157	0.13621	0.00151577	0.033098	22	NA	GRAMD4	Body	chr22:47054031-47054274	N_Shore	NA
cg00319168	-0.191373	0.0029659	0.0451181	2	NA	HOXD13	1stExon	chr2:176957054-176958279	Island	NA	Unclassified_Cell_type_specific
cg00319655	-0.17935	0.00347081	0.0486421	4	NA	ANXA3	5'UTR	chr4:79472806-79473177	S_Shore	TRUE
cg00319686	0.663309	0.000278203	0.016755	15	NA	MAP2K1	Body	chr15:66678895-66679963	S_Shore	NA	Promoter_Associated
cg00319893	-0.329318	0.00251903	0.0417732	1	NA	CACNA1E	Body			TRUE
cg00322262	0.459313	0.000790634	0.0249578	4	NA	ABLIM2;ABLIM2;ABLIM2;ABLIM2;ABLIM2;ABLIM2;ABLIM2	Body;Body;Body;Body;Body;Body;Body	chr4:8087169-8087449	N_Shore	NA
cg00323501	-0.356811	0.00192972	0.0370114	22	NA	TMPRSS6	Body	chr22:37465056-37465331	N_Shore	TRUE
cg00325139	0.368609	2.08167e-05	0.00735702	6	NA					TRUE
cg00325149	-0.320404	0.00116645	0.0296145	1	NA	COL11A1;COL11A1;COL11A1;COL11A1	TSS200;TSS200;TSS200;TSS200			NA
cg00327332	-0.268283	4.65802e-05	0.00909675	20	NA	CSTT	TSS1500			NA
cg00333622	0.296878	1.58486e-05	0.00673749	20	NA	GGT7	Body	chr20:33460430-33460866	N_Shore	NA
cg00335169	-0.372645	9.68988e-06	0.00601509	10	NA	PTPRE	TSS200	chr10:129705217-129706237	N_Shore	NA	Unclassified_Cell_type_specific
cg00335219	0.244042	0.00304548	0.0456893	16	NA					NA
cg00336291	0.211431	0.000134826	0.0130451	3	NA	CHCHD6	Body	chr3:126668259-126668520	Island	NA
cg00337466	-0.226695	0.000221712	0.0154336	10	NA	ADAM8;ADAM8;ADAM8	TSS200;TSS200;TSS200	chr10:135089969-135090491	S_Shore	TRUE
cg00339441	-0.339227	2.32081e-05	0.00744574	10	NA	RBM20	Body	chr10:112431835-112432426	Island	NA	Promoter_Associated
cg00341950	0.406852	0.000432105	0.0197936	11	NA	BRSK2	Body	chr11:1430939-1431834	Island	NA
cg00342743	-0.147032	0.000952019	0.0270504	10	NA	VDAC2;VDAC2	5'UTR;1stExon	chr10:76969992-76971002	Island	NA	Unclassified
cg00344577	-0.22981	0.000278812	0.016755	17	NA			chr17:79503586-79504181	S_Shore	TRUE	Unclassified
cg00346180	0.258752	0.00110283	0.0288887	19	NA	PRMT1;PRMT1;PRMT1	Body;Body;Body	chr19:50191330-50191559	N_Shore	NA
cg00346556	-0.112784	0.0033679	0.0479345	12	NA	EPS8;EPS8	5'UTR;1stExon	chr12:15941718-15942740	Island	NA
cg00346985	-0.251208	0.000514687	0.0211415	1	NA			chr1:46940236-46940437	S_Shore	NA
cg00347563	-0.309256	8.0079e-05	0.0109034	1	NA	GIPC2;GIPC2	1stExon;5'UTR	chr1:78511577-78512161	Island	NA	Unclassified
cg00347775	0.445946	9.54354e-05	0.0116067	22	NA	MPPED1	Body	chr22:43830899-43831162	N_Shore	NA
cg00348802	-0.227132	0.000740857	0.0244198	7	NA	PTPRN2;PTPRN2;PTPRN2	Body;Body;Body	chr7:157669879-157670095	N_Shore	NA
cg00348992	0.230271	0.00227481	0.0399343	1	NA	KIF26B	Body			TRUE
cg00349948	0.290701	0.00339247	0.0480805	8	NA					NA
cg00350615	-0.171816	0.00221243	0.0394593	6	NA	COL11A2;COL11A2;COL11A2	Body;Body;Body			NA
cg00350652	-0.24813	0.000941662	0.0269452	1	NA	WDR47;WDR47;WDR47;WDR47;WDR47;WDR47	1stExon;5'UTR;1stExon;5'UTR;5'UTR;1stExon	chr1:109583855-109585032	Island	NA	Promoter_Associated
cg00351537	0.362057	0.000827403	0.0255262	19	NA	ZNF358	TSS1500	chr19:7580824-7581415	N_Shore	NA	Unclassified_Cell_type_specific
cg00351838	0.333713	0.0020205	0.0378748	4	NA	TMEM184C	Body	chr4:148538449-148538718	S_Shelf	NA
cg00352780	0.580352	0.00176507	0.0355501	20	NA	GSS	TSS1500	chr20:33543082-33543846	S_Shore	TRUE	Promoter_Associated
cg00355188	0.158098	0.00115363	0.0294493	10	NA	STK32C	Body			NA
cg00355514	0.326637	0.000523366	0.0212829	13	NA			chr13:24914548-24915100	Island	NA
cg00355673	-0.170052	0.000129389	0.012927	14	NA	ATXN3;ATXN3;ATXN3;ATXN3;ATXN3;ATXN3;ATXN3;ATXN3;ATXN3;ATXN3;ATXN3;ATXN3;ATXN3;ATXN3;ATXN3;ATXN3;ATXN3;ATXN3;ATXN3;ATXN3;ATXN3;ATXN3;ATXN3;ATXN3;ATXN3;ATXN3;ATXN3;ATXN3;ATXN3;ATXN3;ATXN3;ATXN3	TSS200;TSS200;TSS200;TSS200;TSS200;TSS200;TSS200;TSS200;TSS200;TSS200;TSS200;TSS200;TSS200;TSS200;TSS200;TSS200;TSS200;TSS200;TSS200;TSS200;TSS200;TSS200;TSS200;TSS200;TSS200;TSS200;TSS200;TSS200;TSS200;TSS200;TSS200;TSS200	chr14:92572554-92573103	Island	NA	Promoter_Associated
cg00356818	-0.325249	0.000347873	0.0181093	6	NA	MTRF1L;MTRF1L	TSS1500;TSS1500	chr6:153323534-153324320	Island	NA	Promoter_Associated
cg00357221	-0.322526	0.00023306	0.0157942	10	NA	TECTB	TSS200			NA
cg00357593	-0.117251	0.00367252	0.0499012	19	NA	DDX39	TSS1500	chr19:14529731-14530505	Island	NA	Unclassified
cg00359110	0.33547	0.000171072	0.0142079	12	NA	CAPS2	Body	chr12:75699310-75699513	N_Shore	NA
cg00359181	-0.264539	0.0032156	0.0468074	2	NA	GALM	Body			NA
cg00360769	-0.378615	1.55386e-05	0.00673749	4	NA	DDIT4L	Body	chr4:101111146-101111497	N_Shore	NA
cg00361017	-0.210259	8.37534e-05	0.0111025	6	NA	PDE10A;PDE10A	Body;5'UTR	chr6:166073882-166077752	N_Shore	NA
cg00362381	0.396256	0.000253609	0.0162649	16	NA	RAB40C	Body	chr16:664036-664587	S_Shore	NA
cg00362657	0.432451	0.0023069	0.0401398	21	NA			chr21:44876603-44876827	Island	NA	Unclassified_Cell_type_specific
cg00364457	0.253523	0.000964773	0.0272334	6	NA	BTBD9;BTBD9	TSS1500;TSS1500	chr6:38607205-38607462	S_Shore	NA
cg00364611	-0.489947	0.000143549	0.0133278	14	NA	KCNK13	1stExon	chr14:90526696-90528951	Island	NA	Unclassified_Cell_type_specific
cg00366359	0.346926	0.00055597	0.0217757	11	NA	ODZ4	5'UTR	chr11:79148358-79152200	N_Shelf	NA
cg00369658	-0.201713	0.000847302	0.025801	11	NA	SERPING1;SERPING1;SERPING1	1stExon;TSS1500;5'UTR			NA
cg00369908	-0.184789	0.00303534	0.0456217	12	NA	ING4;ING4;ING4;ING4;ING4;ING4	TSS200;TSS200;TSS200;TSS200;TSS200;TSS200	chr12:6772258-6772579	Island	NA	Promoter_Associated
cg00373436	0.337704	0.00366057	0.0498141	3	NA	TAGLN3;TAGLN3;TAGLN3	Body;Body;Body			TRUE
cg00374263	0.418331	0.00221631	0.0394813	14	NA	YLPM1	TSS1500	chr14:75229927-75230531	N_Shore	NA
cg00374747	-0.151237	0.00357192	0.04924	11	NA	CDKN1C;CDKN1C;CDKN1C	TSS1500;TSS1500;TSS1500	chr11:2905023-2907024	S_Shore	NA
cg00375581	-0.241378	0.00259494	0.0423523	21	NA	COL6A2;COL6A2;COL6A2	5'UTR;5'UTR;5'UTR	chr21:47531899-47532821	N_Shore	NA
cg00375589	0.414034	0.000269772	0.0165901	3	NA	ANKRD28	Body	chr3:15900497-15901990	N_Shore	NA
cg00376910	-0.364185	0.00246301	0.0413237	15	NA	RLBP1	TSS200			NA
cg00377320	-0.36124	1.37853e-05	0.00649493	17	NA			chr17:47987524-47988101	Island	NA	Unclassified_Cell_type_specific
cg00377757	-0.120907	0.00245476	0.0412662	17	NA	TIMP2	TSS200	chr17:76920684-76921961	Island	NA	Unclassified
cg00377915	-0.275227	0.00163992	0.0344009	10	NA	STOX1;STOX1;STOX1;STOX1;STOX1	5'UTR;Body;Body;Body;Body			TRUE
cg00378658	-0.221386	0.000884931	0.0261917	11	NA			chr11:1228751-1229024	S_Shelf	NA
cg00379528	0.159135	0.00135083	0.0315136	12	NA			chr12:125347784-125348688	S_Shelf	NA	Unclassified_Cell_type_specific
cg00379733	0.264154	0.0019872	0.0375306	3	NA	ATP2B2;ATP2B2	Body;Body			NA
cg00383220	-0.181818	0.00111249	0.0289937	11	NA	HMBS;HMBS	Body;Body	chr11:118965017-118966464	N_Shore	TRUE
cg00390259	0.397431	9.6559e-05	0.0116448	13	NA					NA
cg00391229	0.239491	0.00365792	0.0497956	22	NA	SAPS2	Body	chr22:50845158-50845437	Island	NA
cg00391479	0.208806	0.000158837	0.0138245	19	NA			chr19:1312787-1313528	Island	TRUE
cg00392257	0.205461	0.00213038	0.0387477	1	TRUE	ISG20L2	1stExon	chr1:156698111-156698916	N_Shore	TRUE
cg00396158	0.213662	0.00368697	0.049969	5	NA			chr5:139486931-139487672	S_Shore	NA	Promoter_Associated
cg00396667	-0.450559	0.00198917	0.0375597	5	NA	PITX1	3'UTR	chr5:134363092-134365146	Island	NA
cg00396894	-0.257329	0.00328709	0.0473023	2	TRUE	C2orf53	TSS200			NA
cg00397103	0.38793	0.00245536	0.0412711	1	NA					NA
cg00398265	0.109327	0.00248792	0.041495	1	NA					NA
cg00398420	-0.283773	0.00143634	0.0323248	16	NA					NA
cg00398764	-0.415913	0.000205359	0.0150062	15	NA			chr15:37403042-37403267	N_Shore	NA
cg00400827	0.52933	7.22312e-06	0.00578714	16	NA			chr16:29229952-29230176	Island	NA
cg00400948	0.247636	0.00322199	0.0468457	1	NA	GABRD	Body	chr1:1959414-1959867	Island	NA
cg00402222	0.450104	3.41384e-05	0.00830296	5	NA	ADAMTS2;ADAMTS2	Body;Body			NA
cg00403579	0.20421	0.00350405	0.048778	9	NA	DAB2IP;DAB2IP	Body;Body	chr9:124534979-124535612	N_Shore	NA
cg00403616	-0.440712	0.00344581	0.0484601	8	NA					NA
cg00405554	-0.236334	0.00208796	0.038408	8	NA	LOC401463	TSS1500	chr8:65491083-65491319	N_Shore	TRUE
cg00405688	-0.298206	0.000959373	0.027159	10	NA	FOXI2	TSS1500	chr10:129534410-129537366	N_Shore	NA
cg00406023	0.240137	0.00130097	0.03105	11	NA	OAF	Body			TRUE
cg00407866	0.302683	0.000334899	0.0179038	11	NA					NA
cg00408567	0.270147	0.0013127	0.0311796	5	NA	GALNT10;GALNT10	Body;Body	chr5:153784641-153785130	S_Shore	NA	Unclassified
cg00408597	-0.0990103	0.00292778	0.0448209	11	NA	SWAP70	Body	chr11:9685520-9686050	Island	NA	Unclassified
cg00408764	-0.470088	0.000246769	0.0161353	5	NA					TRUE
cg00409684	-0.210323	0.000646578	0.0231144	10	NA			chr10:102984182-102990063	Island	NA	Unclassified_Cell_type_specific
cg00409696	0.35585	0.00126109	0.0306488	2	NA					TRUE
cg00415665	0.384198	0.00262581	0.0426053	8	NA	ZHX2	5'UTR			NA
cg00417071	0.295044	0.00128344	0.0308961	4	NA	TSPAN5	Body	chr4:99579142-99580160	N_Shore	NA
cg00417131	0.254197	0.000708582	0.023951	6	NA	SFRS13B	TSS1500	chr6:89827134-89828122	S_Shore	NA
cg00417147	0.403915	9.51308e-05	0.0115946	12	NA	AACS	Body	chr12:125578348-125578588	Island	NA
cg00418216	-0.299384	9.068e-05	0.0114005	7	NA	HOXA11AS	Body	chr7:27227520-27229043	Island	TRUE
cg00419757	-0.364284	0.0010954	0.0288201	5	NA					TRUE
cg00420911	-0.331028	0.000812568	0.0252929	5	NA					NA
cg00421363	-0.36638	0.00185367	0.0363467	19	NA	PPFIA3	Body	chr19:49646092-49646308	Island	NA	Unclassified
cg00421846	-0.208598	0.000563444	0.0218592	6	NA			chr6:41340667-41342543	N_Shore	TRUE	Unclassified
cg00422120	-0.363814	0.000361757	0.0184133	2	NA	FEV	Body	chr2:219848919-219850541	N_Shore	TRUE	Unclassified_Cell_type_specific
cg00422248	0.456029	0.00328183	0.047265	19	NA	CHERP	TSS1500	chr19:16652513-16653740	Island	NA	Promoter_Associated
cg00424169	-0.300756	0.00194238	0.0371275	13	NA	C13orf26;C13orf26	1stExon;5'UTR			NA
cg00424967	-0.264552	0.000946156	0.0270037	6	NA					TRUE
cg00426976	0.362704	6.82682e-05	0.0104005	22	NA	SHANK3	Body	chr22:51142802-51143308	N_Shore	NA	Unclassified_Cell_type_specific
cg00428638	-0.313767	0.000606952	0.0224889	19	NA	INSR;INSR	Body;Body			TRUE
cg00429618	0.248883	0.00359838	0.0494242	9	TRUE	ZNF322B	TSS1500	chr9:99962136-99962426	Island	NA
cg00429862	-0.287491	0.00255128	0.0420368	17	NA	MYOCD;MYOCD;MYOCD;MYOCD	5'UTR;5'UTR;1stExon;1stExon	chr17:12568667-12569335	S_Shore	NA
cg00430484	0.232729	0.0015023	0.0329588	22	NA	BAIAP2L2	Body	chr22:38484615-38485721	Island	TRUE
cg00430542	-0.227989	0.00299855	0.0453358	16	NA			chr16:73099812-73100791	N_Shore	TRUE
cg00431813	0.326488	0.00105061	0.0283097	7	NA	C7orf50;C7orf50;C7orf50	Body;Body;Body	chr7:1052387-1052736	N_Shore	NA	Unclassified_Cell_type_specific
cg00432979	-0.263932	0.000823807	0.0254729	13	TRUE	MRP63;MRP63;SKA3;SKA3	1stExon;5'UTR;Body;Body	chr13:21750287-21751332	Island	NA	Promoter_Associated
cg00433050	0.249615	0.00291425	0.0447144	4	NA	WFS1;WFS1	Body;Body			NA
cg00433709	0.261964	0.00168848	0.0348343	16	NA	ZNRF1	Body			TRUE
cg00438026	0.161987	0.0026481	0.0428088	6	NA	ATP6V1G2;NFKBIL1;NFKBIL1;ATP6V1G2	Body;TSS1500;TSS1500;Body	chr6:31509668-31509896	S_Shelf	NA
cg00439392	-0.25062	0.00104614	0.0282438	17	NA			chr17:35060322-35060692	Island	NA	Unclassified_Cell_type_specific
cg00443194	-0.227286	0.00363744	0.0496707	7	NA			chr7:149194139-149195275	S_Shelf	NA
cg00445126	-0.23744	0.00240048	0.0409007	2	NA	LOC100132215	TSS1500	chr2:63274475-63279430	Island	NA	Unclassified_Cell_type_specific
cg00445232	0.32084	0.000261921	0.0164769	15	NA	SMAD3;SMAD3;SMAD3;SMAD3	Body;Body;Body;Body			TRUE
cg00445824	-0.222361	0.00342823	0.0483573	19	TRUE	ISYNA1;ISYNA1;ISYNA1;ISYNA1;ISYNA1	5'UTR;5'UTR;1stExon;TSS200;1stExon	chr19:18543828-18549161	Island	NA
cg00446123	0.644215	5.31654e-05	0.00955278	20	NA	LIME1	TSS200	chr20:62368955-62371962	N_Shore	NA	Promoter_Associated
cg00448143	-0.233562	0.000262707	0.0164973	16	NA	MT1H;MT1H	1stExon;5'UTR	chr16:56701863-56702208	S_Shore	NA
cg00448560	0.209758	0.000644375	0.0230972	16	NA	ZNF423	Body	chr16:49526248-49526664	N_Shore	TRUE	Unclassified
cg00448707	-0.372759	0.00024077	0.0159689	1	NA	DIRAS3	Body	chr1:68512643-68513005	Island	NA
cg00448875	0.217557	0.00225147	0.0397237	3	NA	RAB6B	Body	chr3:133613566-133615174	N_Shore	NA
cg00449021	-0.487594	0.000885406	0.026192	1	NA					TRUE	Unclassified_Cell_type_specific
cg00449384	0.23315	0.0020451	0.038078	9	NA	SH2D3C;SH2D3C;SH2D3C;SH2D3C;SH2D3C;SH2D3C	Body;5'UTR;5'UTR;Body;Body;Body	chr9:130516407-130517849	N_Shore	NA
cg00449812	-0.193019	0.00319278	0.0466562	16	NA			chr16:3139033-3140536	N_Shore	TRUE	Unclassified
cg00452755	-0.35204	0.0019363	0.0370863	1	NA	SNHG3-RCC1;RCC1;RCC1;RCC1;SNHG3-RCC1;SNHG3-RCC1	Body;3'UTR;3'UTR;3'UTR;Body;3'UTR			NA	Gene_Associated_Cell_type_specific
cg00459509	1.10835	0.00221931	0.0394879	12	NA					TRUE
cg00459550	0.213971	0.000171112	0.0142079	1	NA					NA
cg00460322	0.298517	0.000553748	0.0217514	13	NA					NA
cg00460776	-0.460465	0.00334499	0.0477494	12	NA					NA	Promoter_Associated
cg00460983	-0.464687	0.000721507	0.024122	10	NA					TRUE
cg00461753	0.417215	0.000147576	0.0134645	12	NA					NA
cg00463202	0.456478	9.7279e-05	0.0116507	13	TRUE	ADPRHL1	1stExon			NA
cg00463491	0.331827	0.00207547	0.0382765	3	NA					TRUE
cg00463577	-0.415126	0.000470216	0.0204103	6	TRUE	C6orf150;C6orf150	1stExon;5'UTR	chr6:74161086-74162090	Island	NA	Promoter_Associated
cg00465927	0.234626	0.00310948	0.0461202	1	NA	PAQR7	Body	chr1:26185472-26186356	S_Shelf	NA
cg00466249	0.378395	5.35235e-05	0.00957992	17	TRUE	SLC38A10;SLC38A10	TSS1500;TSS1500	chr17:79268367-79269467	S_Shore	NA	Promoter_Associated
cg00467244	-0.47625	0.00175926	0.0355037	8	NA			chr8:142427854-142428351	Island	NA
cg00468380	-0.315675	0.000175252	0.014308	8	NA			chr8:11549858-11550166	N_Shore	NA
cg00470768	0.241443	0.000114682	0.0123695	15	NA	INO80	Body			TRUE
cg00472393	-0.285801	0.000500037	0.0208583	6	NA	C6orf167;MIR548H3;C6orf167	5'UTR;Body;1stExon	chr6:97730696-97731199	Island	NA	Promoter_Associated
cg00472445	-0.146145	0.00346049	0.0485802	6	NA	ASCC3;ASCC3	TSS200;TSS200	chr6:101328747-101329451	Island	NA	Promoter_Associated
cg00474091	-0.596226	0.00150118	0.0329579	12	NA	AEBP2;AEBP2	Body;Body			TRUE
cg00474218	-0.238702	0.000126032	0.012773	15	NA					TRUE	Unclassified
cg00474723	-0.120897	0.00160998	0.0340598	11	NA	ME3;ME3;ME3;ME3	TSS200;TSS200;1stExon;5'UTR	chr11:86382695-86383586	Island	NA
cg00475815	-0.107354	0.000744623	0.0244783	3	NA	SENP5;SENP5	1stExon;5'UTR	chr3:196594576-196595486	Island	NA	Promoter_Associated
cg00475955	-0.227725	0.0016882	0.0348343	9	TRUE	C9orf114	1stExon	chr9:131591751-131592246	Island	NA	Promoter_Associated
cg00477287	0.339153	0.000925444	0.0267503	19	NA	SF4	Body	chr19:19416693-19416945	N_Shelf	NA
cg00478851	-0.501503	0.000659229	0.0232899	11	NA	PPFIBP2	TSS1500	chr11:7534554-7535727	N_Shore	NA
cg00480389	-0.339573	0.00160869	0.034053	20	NA	CBLN4	TSS200	chr20:54578603-54580678	Island	NA
cg00482994	0.254966	0.00199333	0.0376076	6	NA	BRD2;BRD2	Body;Body			NA
cg00483304	0.32302	0.0030205	0.045505	2	NA			chr2:64978121-64978924	N_Shore	NA
cg00485849	-0.240733	0.00287665	0.0444985	4	NA	RASSF6;RASSF6	1stExon;TSS200	chr4:74486044-74486258	Island	TRUE
cg00486352	-0.263183	0.00241688	0.0409995	10	NA	NKX1-2	TSS1500	chr10:126135809-126138896	S_Shore	NA
cg00487187	-0.22879	0.00196237	0.0373059	10	NA	HHEX	Body	chr10:94451329-94451737	Island	NA	Promoter_Associated
cg00489660	0.302021	1.31446e-05	0.00641155	11	NA	TNKS1BP1	5'UTR	chr11:57091614-57092831	N_Shore	NA	Unclassified_Cell_type_specific
cg00490075	-0.295526	0.000425962	0.0196708	13	NA					TRUE
cg00491412	0.44707	0.000346357	0.0180688	2	NA	KIF5C	Body			NA
cg00491548	-0.213638	0.00155664	0.033518	19	NA	C19orf28;C19orf28;C19orf71;C19orf71	Body;3'UTR;1stExon;5'UTR			NA
cg00492979	0.269639	0.00149475	0.0328984	10	NA	SH3PXD2A	Body	chr10:105428505-105428713	N_Shore	TRUE	Promoter_Associated
cg00494710	0.215037	0.00236074	0.0405703	2	NA	PPM1G;PPM1G	TSS1500;TSS1500	chr2:27631884-27632822	S_Shore	NA	Promoter_Associated
cg00495362	0.520883	0.00143966	0.0323473	3	NA	COL6A6	Body			NA
cg00495476	0.431958	0.000780655	0.0248679	6	NA			chr6:168062870-168063329	N_Shore	NA
cg00495512	-0.487923	0.000514719	0.0211415	7	NA					TRUE
cg00495988	-0.238436	0.00259956	0.0423817	2	NA	SPEG	Body	chr2:220348955-220349784	N_Shore	NA
cg00497046	0.36164	0.0032252	0.0468693	7	NA	PRKAR1B;PRKAR1B;PRKAR1B;PRKAR1B;PRKAR1B;PRKAR1B	Body;Body;Body;Body;Body;Body	chr7:675569-676095	Island	NA
cg00498419	-0.32336	3.90725e-05	0.00875419	10	NA	MKI67;MKI67	TSS1500;TSS1500	chr10:129923813-129924962	S_Shore	NA	Promoter_Associated
cg00498804	0.343168	0.00149538	0.0329019	11	NA	ST5;ST5;ST5	5'UTR;5'UTR;5'UTR			TRUE
cg00499139	0.482292	0.000868291	0.0260072	3	NA	MED12L	Body			TRUE
cg00499524	-0.221635	0.00290434	0.0446424	2	NA					TRUE	Unclassified
cg00499723	-0.17778	0.000851577	0.0258362	12	NA	EP400NL	TSS1500	chr12:132568607-132569715	N_Shore	NA	Promoter_Associated
cg00501542	0.322915	0.00166235	0.0345905	1	NA			chr1:202995472-202996185	N_Shore	NA	Promoter_Associated
cg00503383	-0.35024	0.00357404	0.0492537	1	NA			chr1:91300979-91301891	Island	NA
cg00503804	-0.169653	0.00280454	0.0439384	16	NA	NKD1	TSS1500	chr16:50581475-50582735	Island	NA	Promoter_Associated_Cell_type_specific
cg00503866	0.36029	0.000993072	0.0276118	1	NA	MACF1	TSS1500	chr1:39547013-39547959	N_Shore	NA
cg00504756	-0.2064	0.00128167	0.030884	16	NA	PSMD7;PSMD7	1stExon;5'UTR	chr16:74330533-74331314	Island	NA	Promoter_Associated
cg00505001	-0.531043	5.79558e-05	0.00981403	13	NA	MAB21L1;MIR548F5;NBEA	1stExon;Body;Body	chr13:36049570-36050159	Island	NA	Unclassified_Cell_type_specific
cg00505606	0.182359	0.000595472	0.022316	1	NA	TP73;TP73;TP73;TP73	Body;Body;Body;Body	chr1:3623318-3623521	N_Shelf	NA	Unclassified_Cell_type_specific
cg00506299	0.44707	2.1983e-05	0.00744574	3	NA	RFTN1	Body			TRUE
cg00508855	0.433211	9.21953e-05	0.0114596	5	NA	C5orf45;C5orf45	TSS1500;TSS1500	chr5:179285250-179286416	S_Shore	NA
cg00508965	0.30941	6.42327e-05	0.0101903	13	NA	MCF2L;MCF2L	Body;Body	chr13:113648343-113649601	S_Shore	NA
cg00508975	0.327215	0.00195688	0.037255	3	NA	LRRC3B	5'UTR	chr3:26665950-26666164	Island	NA
cg00509136	-0.315988	0.000303775	0.0172315	19	NA	RRAS	Body	chr19:50143223-50143975	N_Shore	NA
cg00509616	-0.25619	0.000304242	0.0172329	15	TRUE	GCOM1;GCOM1;GCOM1;GCOM1	Body;Body;Body;Body	chr15:57883998-57884358	S_Shore	NA	Unclassified_Cell_type_specific
cg00510160	-0.224146	0.00124556	0.0304762	12	NA					TRUE
cg00510331	0.248462	0.00235096	0.0404821	3	NA	VGLL4;VGLL4;VGLL4;VGLL4	Body;Body;Body;Body	chr3:11610137-11610370	N_Shore	NA
cg00512279	-0.301901	0.000695062	0.0237466	10	TRUE	SLC18A2	5'UTR	chr10:119000435-119001530	Island	NA
cg00513288	-0.2019	0.00162719	0.0342638	19	NA			chr19:2360241-2360753	N_Shore	NA	Unclassified_Cell_type_specific
cg00513316	-0.195212	0.00301644	0.0454863	15	NA	CRABP1	TSS1500	chr15:78632669-78633108	N_Shore	NA
cg00516639	-0.141205	0.00103774	0.0281418	7	NA	SMARCD3;SMARCD3	Body;Body	chr7:150949063-150949268	Island	TRUE	Unclassified_Cell_type_specific
cg00516881	0.360557	0.00361807	0.0495414	19	NA	HDGF2;HDGF2	Body;Body	chr19:4493567-4494183	Island	NA
cg00519537	-0.446579	0.00079333	0.0249899	16	NA					TRUE
cg00521239	0.276044	0.000474897	0.0204704	8	NA	PLEC1;PLEC1;PLEC1;PLEC1;PLEC1;PLEC1;PLEC1	Body;Body;Body;Body;Body;Body;Body	chr8:145016417-145016916	N_Shore	NA
cg00521255	0.402725	0.00239341	0.0408406	5	NA	HBEGF	TSS1500	chr5:139725530-139726234	S_Shore	NA	Promoter_Associated
cg00521703	-0.2023	0.00182056	0.0360411	19	NA	CHST8;CHST8	TSS1500;TSS1500	chr19:34112279-34114353	N_Shore	NA
cg00522231	0.425967	0.00188249	0.0365746	2	NA	ITGB1BP1;ITGB1BP1	Body;Body			NA
cg00522276	-0.436643	0.00143464	0.0323014	8	NA			chr8:67454545-67454991	N_Shore	NA
cg00523161	0.285318	0.000213956	0.0152262	2	NA	LPIN1	5'UTR	chr2:11886249-11887207	S_Shore	TRUE	Promoter_Associated
cg00524899	0.176086	0.00219757	0.0393785	2	NA	NCKAP5;NCKAP5	Body;Body			TRUE
cg00525145	0.399585	0.00296044	0.0450815	4	NA	FGFR3;FGFR3;FGFR3	Body;Body;Body	chr4:1803076-1805672	Island	NA	Unclassified_Cell_type_specific
cg00527174	-0.306239	0.0018128	0.0359846	1	NA	FAM43B;FAM43B	1stExon;3'UTR	chr1:20878894-20880592	S_Shore	NA
cg00528191	0.298532	0.00175965	0.0355078	1	NA	KIAA1522	Body	chr1:33235494-33235718	Island	NA	Unclassified_Cell_type_specific
cg00528902	0.480521	0.000862904	0.0259296	8	NA	LOC157627	Body	chr8:9760750-9761643	N_Shore	NA
cg00530414	0.22459	0.00329859	0.0473828	16	NA	RPS15A;RPS15A	Body;Body	chr16:18801251-18801866	N_Shore	NA
cg00530688	0.349334	9.97407e-05	0.0117333	12	NA	BTBD11;BTBD11	TSS200;Body	chr12:107974842-107975305	N_Shore	NA
cg00531009	0.37075	0.00153634	0.0333286	11	NA	SF1;SF1;SF1	Body;Body;Body	chr11:64532936-64533763	Island	TRUE
cg00532411	-0.138136	0.00307977	0.0459031	1	NA	CHD5	TSS1500	chr1:6239237-6240814	S_Shore	TRUE	Unclassified
cg00534380	0.310183	0.000597671	0.0223347	2	NA	TBC1D8	Body	chr2:101767042-101768259	N_Shore	NA
cg00534655	0.263451	0.00293675	0.0448986	5	NA	PURA	TSS1500	chr5:139492723-139492966	Island	NA
cg00534919	-0.304463	0.00186682	0.0364536	1	NA	C1orf26;C1orf26	Body;Body			NA	Unclassified
cg00537121	0.162833	0.00184025	0.0362523	11	NA	ANKRD13D;ANKRD13D	TSS1500;TSS1500	chr11:67055931-67057249	N_Shore	NA	Promoter_Associated
cg00537210	-0.39908	0.00223797	0.039613	2	NA	KLHL29	Body	chr2:23785049-23785339	S_Shore	TRUE
cg00537820	0.209434	0.000694475	0.0237466	9	NA	NELF;NELF;NELF;NELF	Body;Body;Body;Body	chr9:140347840-140348320	N_Shore	NA	Unclassified_Cell_type_specific
cg00538381	-0.274985	0.00281241	0.0440123	2	NA			chr2:20865289-20867589	N_Shore	TRUE
cg00539386	-0.40941	0.00063207	0.0229043	20	NA	ADAM33;ADAM33	Body;Body	chr20:3662310-3663187	Island	NA
cg00540558	-0.17241	0.00333496	0.0476774	19	NA	SERTAD1	5'UTR	chr19:40931261-40932113	N_Shore	NA	Promoter_Associated
cg00541638	0.570736	0.00180341	0.0359095	16	NA	USP7	Body	chr16:9056372-9056844	N_Shore	NA
cg00546897	0.169018	0.0014398	0.0323473	21	TRUE	LOC284837	Body			NA
cg00547103	0.328352	0.00132451	0.0312648	4	NA	FAM198B;FAM198B;FAM198B	Body;Body;Body			TRUE	Unclassified_Cell_type_specific
cg00547304	-0.373139	6.20597e-06	0.00546901	17	NA	LOC90586	TSS1500			NA
cg00547444	-0.181318	0.00207997	0.0383276	16	NA	PDPK1;PDPK1	TSS1500;TSS1500	chr16:2588034-2588556	N_Shore	NA	Promoter_Associated
cg00547530	-0.264881	0.00113014	0.0291982	16	NA	CLUAP1;CLUAP1	Body;TSS1500			NA	Promoter_Associated
cg00547983	-0.257994	0.00238238	0.0407472	1	NA					TRUE
cg00548708	-0.461289	6.02639e-06	0.00536422	17	NA			chr17:48041282-48043064	Island	NA	Unclassified_Cell_type_specific
cg00549040	0.183653	8.78742e-05	0.0112866	2	NA					TRUE
cg00551153	0.299487	0.00141164	0.0321152	21	NA	PCBP3;PCBP3	Body;Body	chr21:47333947-47334449	N_Shore	NA	Unclassified_Cell_type_specific
cg00554631	-0.378772	5.95263e-05	0.00991194	4	NA	DCHS2	Body	chr4:155337896-155338253	S_Shelf	NA
cg00556627	-0.460535	0.0018805	0.0365664	2	NA	SPATS2L;SPATS2L;SPATS2L;SPATS2L	5'UTR;5'UTR;5'UTR;5'UTR			TRUE
cg00557293	0.493659	0.00155282	0.0334847	17	NA	SP2	Body	chr17:45973465-45974254	Island	NA	Promoter_Associated
cg00557308	-0.181668	0.00315662	0.0464345	15	NA	MEGF11	Body	chr15:66274583-66274838	Island	TRUE	Unclassified
cg00557996	0.309728	5.88081e-05	0.00986667	11	NA	ANO1;ANO1	Body;Body			TRUE
cg00559635	0.229259	0.000367802	0.0185232	4	NA	RGS12;RGS12;RGS12	Body;Body;Body	chr4:3414681-3415353	S_Shore	NA	Unclassified_Cell_type_specific
cg00561674	0.258969	0.00272936	0.0433808	11	NA	FAT3	Body	chr11:92615835-92616668	N_Shore	NA	Unclassified_Cell_type_specific
cg00563107	0.307249	0.00326916	0.0471915	4	NA			chr4:141173834-141174567	N_Shore	TRUE
cg00566961	-0.612822	0.000204909	0.0149991	5	NA					TRUE
cg00566999	-0.448549	0.00273286	0.043405	1	NA	TESK2	5'UTR	chr1:45956345-45956893	N_Shore	NA	Promoter_Associated
cg00567703	-0.200373	0.00142306	0.0321986	12	NA	HOXC4;HOXC5;HOXC6	5'UTR;Body;5'UTR	chr12:54412990-54413346	Island	NA	Unclassified_Cell_type_specific
cg00567922	0.476429	0.00228503	0.0400157	8	NA					NA	Unclassified
cg00570069	0.299229	2.18755e-05	0.00743115	19	NA	LPHN1;LPHN1	Body;Body	chr19:14273429-14274173	N_Shelf	NA	Unclassified_Cell_type_specific
cg00572843	-0.27416	0.000126826	0.0128124	17	NA	MIR212	TSS1500	chr17:1952919-1962328	Island	NA	Unclassified_Cell_type_specific
cg00573355	-0.434985	0.000304877	0.0172422	2	NA	LBX2;LOC151534;LBX2	1stExon;Body;5'UTR	chr2:74729399-74731166	Island	NA	Unclassified
cg00574328	0.344285	0.00266809	0.0429133	19	NA			chr19:56850657-56851221	Island	NA
cg00575127	-0.27106	0.000193165	0.0147534	19	NA	CRLF1	TSS1500	chr19:18716229-18718743	Island	NA
cg00575135	0.122504	0.00175636	0.0354817	16	NA	PKD1;PKD1	Body;Body	chr16:2177128-2177329	N_Shelf	NA
cg00575769	0.344874	0.00303902	0.0456362	8	NA	PHYHIP;PHYHIP	Body;Body	chr8:22079100-22079346	Island	NA
cg00576650	0.434449	0.000772698	0.0247333	21	NA	DSCAM	Body	chr21:42213510-42213946	S_Shore	NA
cg00577182	-0.195096	1.52641e-05	0.00670242	11	NA	BARX2	TSS1500	chr11:129245108-129246395	Island	NA	Unclassified
cg00577449	0.235445	0.00148952	0.0328591	3	NA			chr3:127633993-127634588	N_Shore	NA
cg00577488	-0.225448	0.0035263	0.0489231	8	NA					TRUE
cg00578039	0.227906	0.000528633	0.0213913	6	NA	C6orf25;C6orf25;C6orf25;C6orf25;C6orf25;C6orf25	Body;Body;Body;Body;Body;Body	chr6:31691425-31691718	N_Shore	NA
cg00578673	-0.255006	0.00125961	0.0306392	1	NA	IGFN1	Body	chr1:201196030-201196267	N_Shore	NA
cg00583291	0.251399	0.00232614	0.0402683	5	NA			chr5:179779114-179781279	S_Shelf	NA
cg00583332	-0.384974	3.93859e-05	0.00875419	1	NA	EIF4G3	TSS200	chr1:21503115-21503836	Island	NA	Promoter_Associated
cg00583780	-0.366321	0.00113063	0.0292037	1	NA					TRUE
cg00586644	-0.255624	0.00224363	0.0396626	10	NA	CHAT;CHAT;CHAT;CHAT;CHAT;CHAT;CHAT;CHAT;CHAT;CHAT;CHAT	1stExon;5'UTR;5'UTR;1stExon;5'UTR;5'UTR;1stExon;5'UTR;5'UTR;1stExon;5'UTR	chr10:50822350-50822666	N_Shore	TRUE
cg00587115	-0.311908	0.00209597	0.038478	7	NA			chr7:47621112-47621727	N_Shore	NA
cg00587301	0.268904	0.00231049	0.0401699	6	NA			chr6:156718071-156718547	N_Shore	TRUE	Unclassified
cg00589251	-0.372931	0.00110064	0.0288886	3	NA	ACPP;ACPP	1stExon;1stExon			TRUE
cg00590324	-0.287613	0.000318195	0.0175851	6	NA	TCF21;TCF21	Body;Body	chr6:134212690-134213098	Island	NA	Unclassified_Cell_type_specific
cg00590383	0.364388	0.00130643	0.0311099	16	NA			chr16:53407327-53407754	S_Shelf	NA
cg00590670	-0.246038	0.000314348	0.017488	2	NA	IGFBP5	1stExon	chr2:217559039-217559484	Island	NA	Unclassified_Cell_type_specific
cg00591660	-0.186681	0.00315677	0.0464345	16	NA	CCNF	TSS1500	chr16:2478686-2479968	N_Shore	NA
cg00591740	0.170223	0.00306819	0.045831	6	NA			chr6:150378838-150379048	N_Shore	NA
cg00592781	-0.250481	0.000969969	0.0273147	12	NA			chr12:66122788-66123328	Island	TRUE
cg00593243	0.424392	0.00252266	0.041799	5	NA	DUSP1	Body	chr5:172197482-172199606	N_Shore	NA	Promoter_Associated
cg00593298	-0.282519	0.00164223	0.0344231	10	NA	FRMD4A	Body			TRUE
cg00593699	0.286395	0.00204955	0.0381059	11	NA	PTDSS2	Body	chr11:472781-473065	Island	NA
cg00594040	0.368582	0.00142846	0.0322611	2	NA					NA
cg00594854	-0.350948	0.000267938	0.0165743	17	NA			chr17:48048953-48050616	S_Shelf	TRUE
cg00596222	-0.385914	0.00145046	0.0324458	4	NA					TRUE
cg00597055	0.728597	0.000144832	0.013358	15	NA	CHP;EXD1	TSS200;TSS1500	chr15:41522828-41523732	Island	NA	Promoter_Associated
cg00598021	-0.412139	0.000651061	0.0231561	4	NA	WDR1;WDR1	Body;Body	chr4:10117575-10118952	N_Shelf	NA	Promoter_Associated
cg00601042	0.326121	0.000731299	0.0242539	12	NA	GALNT9	Body	chr12:132900224-132901089	Island	NA	Unclassified_Cell_type_specific
cg00601836	-0.369281	2.98601e-05	0.00792723	6	NA	ESR1;ESR1;ESR1;ESR1	Body;Body;Body;Body	chr6:152128822-152129771	S_Shore	NA
cg00603097	-0.313728	0.00255775	0.0421092	18	NA	FAM69C	TSS1500	chr18:72123606-72124717	S_Shore	NA
cg00603110	-0.363151	0.000863027	0.0259296	6	NA					TRUE
cg00603428	-0.220229	0.00146373	0.0325505	6	NA	HSF2;HSF2	Body;Body	chr6:122720607-122721366	Island	NA	Promoter_Associated
cg00604840	-0.752743	2.47024e-06	0.00439763	5	NA	C5orf4;C5orf4	5'UTR;1stExon			TRUE
cg00605859	-0.234198	1.05279e-05	0.00614484	15	NA			chr15:73089132-73089545	Island	TRUE	Promoter_Associated_Cell_type_specific
cg00606102	-0.232708	0.00355036	0.0490805	16	NA	FOXF1	TSS1500	chr16:86541430-86545228	Island	NA
cg00606902	-0.250749	0.000219964	0.0153983	11	NA			chr11:19366653-19368234	Island	NA
cg00607755	0.274023	0.000477708	0.020486	2	NA	PKDCC	TSS1500			NA
cg00608540	-0.42222	5.17322e-06	0.00519118	5	NA	TRIM7;TRIM7;TRIM7;TRIM7;TRIM7	TSS200;Body;5'UTR;5'UTR;5'UTR	chr5:180630981-180632569	N_Shelf	NA
cg00609135	-0.295147	8.8762e-06	0.00596529	6	NA			chr6:26614013-26614851	Island	TRUE	Unclassified_Cell_type_specific
cg00609291	-0.369665	8.79504e-05	0.0112866	6	NA	OR2J2	1stExon			NA
cg00611495	-0.18962	0.00294157	0.0449387	16	NA	LOC146336	Body	chr16:1120153-1120441	Island	NA
cg00614959	0.330746	0.00342893	0.0483635	4	NA	PCGF3	5'UTR	chr4:724335-726070	N_Shelf	NA
cg00615469	0.413247	0.000682914	0.0235996	4	NA	TSPAN5	TSS1500	chr4:99579142-99580160	S_Shore	NA
cg00615473	-0.240703	0.000320444	0.0176605	21	NA	TIAM1	5'UTR	chr21:32929927-32932017	Island	NA
cg00617064	0.410654	0.00129256	0.0309673	2	NA			chr2:27272846-27273400	N_Shore	NA
cg00619345	0.266414	0.00102951	0.0280445	2	NA	ACTR1B	Body	chr2:98280063-98280871	N_Shore	TRUE
cg00620452	-0.191856	0.00225217	0.0397237	3	NA	GPD1L	TSS1500	chr3:32147826-32148874	N_Shore	NA	Promoter_Associated
cg00621646	-0.346953	0.000566723	0.0219075	11	NA	OR10S1	TSS1500			NA
cg00622702	0.25965	0.00186923	0.0364604	21	NA	IFNAR1	3'UTR			NA
cg00624949	0.450725	0.000936711	0.0268891	6	NA	EGFL8	Body	chr6:32134460-32135196	Island	TRUE
cg00625776	-0.253356	3.15501e-05	0.00814092	12	NA	KRT8	Body	chr12:53297442-53297824	N_Shore	NA	Unclassified_Cell_type_specific
cg00626312	-0.302358	0.0015918	0.0338627	3	NA					TRUE
cg00627241	-0.378869	0.00100564	0.0277203	22	NA	RASL10A;RASL10A	TSS200;TSS200	chr22:29709281-29712013	Island	NA
cg00628877	-0.220246	0.00280109	0.0439156	5	NA	LYRM7;LYRM7	1stExon;5'UTR	chr5:130506330-130506786	Island	NA	Promoter_Associated
cg00630237	0.606688	0.00223356	0.0395796	15	NA	FES;FES;FES;FES	Body;Body;Body;Body			NA
cg00630420	0.483854	0.00138514	0.031861	16	NA			chr16:89140509-89141125	N_Shore	NA
cg00631221	0.487954	0.00268341	0.0430328	6	NA	REPS1;REPS1	Body;Body	chr6:139308498-139309559	N_Shore	NA
cg00631877	1.60811	0.00163135	0.0343106	12	NA	PLXNC1	Body			TRUE
cg00632466	-0.536763	0.000106081	0.0120199	8	NA					NA
cg00632853	0.262276	0.00125354	0.03057	9	NA	ASB6;ASB6	Body;Body	chr9:132403872-132404743	N_Shore	NA
cg00634542	-0.432212	0.0021497	0.0388937	2	NA	SLC11A1	Body	chr2:219255949-219256210	N_Shore	NA
cg00634606	-0.216696	0.00121937	0.0301834	2	NA	RUFY4	TSS1500			NA	Unclassified
cg00634714	-0.380784	0.000227159	0.015587	17	NA	RHBDF2;RHBDF2	TSS1500;TSS1500	chr17:74496992-74497632	S_Shore	NA	Promoter_Associated
cg00636737	0.253194	0.00227156	0.0398826	20	NA	TCEA2;TCEA2	Body;5'UTR	chr20:62693942-62695282	S_Shore	NA	Promoter_Associated
cg00638514	-0.332231	0.000332713	0.0178712	17	TRUE	OTOP3	Body	chr17:72931729-72932601	Island	NA
cg00639010	0.341161	4.32249e-05	0.0088972	7	NA	PDGFA;PDGFA	Body;Body	chr7:556611-562845	N_Shelf	TRUE
cg00640719	0.362608	2.11381e-05	0.00736796	16	NA	ST3GAL2	Body			TRUE
cg00641409	-0.193026	0.000562486	0.0218522	6	NA	FLJ22536	Body	chr6:21666655-21666862	Island	NA
cg00644814	-0.242616	7.14862e-05	0.0105053	1	NA	HES2	TSS1500	chr1:6479057-6480938	Island	NA
cg00645755	0.185623	0.000783544	0.0249008	7	NA	INTS1	Body	chr7:1513775-1514052	Island	NA	Gene_Associated
cg00648005	-0.198971	0.00237755	0.0407368	1	NA	SLC2A7	TSS1500			NA
cg00648152	-0.26135	3.732e-05	0.00855487	1	NA	LSM10	TSS200	chr1:36863211-36863603	Island	NA	Promoter_Associated
cg00650795	-0.250025	0.00268461	0.0430391	10	NA	LOC619207	Body	chr10:135270783-135271061	Island	NA
cg00651497	0.317464	0.00106481	0.0284524	15	NA	FBN1	Body			TRUE
cg00653847	-0.288464	0.00034638	0.0180688	10	NA					TRUE	Unclassified_Cell_type_specific
cg00655307	-0.355253	4.82749e-05	0.00924014	6	TRUE	ESR1;ESR1;ESR1;ESR1	5'UTR;TSS200;5'UTR;5'UTR	chr6:152128822-152129771	N_Shore	TRUE	Unclassified_Cell_type_specific
cg00655498	0.331667	0.00303679	0.0456217	13	NA	INTS6;INTS6	Body;Body	chr13:52025691-52027946	N_Shelf	NA
cg00656881	0.279801	0.000484903	0.0206234	1	NA	C1orf86	5'UTR	chr1:2136808-2137351	S_Shore	NA
cg00659421	-0.471218	6.25374e-05	0.0100953	7	NA	DMTF1;DMTF1;DMTF1;DMTF1;DMTF1;DMTF1;DMTF1	5'UTR;TSS200;1stExon;1stExon;Body;Body;5'UTR	chr7:86781624-86782194	Island	NA	Promoter_Associated
cg00661485	-0.32086	0.00273733	0.0434449	5	TRUE	FOXI1;FOXI1	1stExon;1stExon	chr5:169533080-169533534	Island	NA
cg00663183	0.383509	0.000490847	0.0206912	3	NA					TRUE
cg00664021	0.166556	0.00131445	0.0311816	7	NA	NSUN5;NSUN5;NSUN5;NSUN5	Body;Body;Body;Body	chr7:72717665-72717985	Island	NA
cg00664416	-0.24039	0.00281761	0.0440448	1	NA	MANEAL;MANEAL;MANEAL;MANEAL	Body;Body;5'UTR;1stExon	chr1:38259095-38260427	S_Shore	NA	Unclassified_Cell_type_specific
cg00665650	0.318497	0.0019867	0.0375287	5	NA	PAIP2;PAIP2	TSS1500;TSS1500	chr5:138677333-138678248	N_Shore	NA
cg00666845	-0.226429	0.000537166	0.0214842	17	NA	JUP;JUP	TSS1500;TSS1500	chr17:39942175-39943176	S_Shore	NA	Unclassified
cg00666849	-0.366045	3.67788e-05	0.00853261	2	NA	C2orf68	1stExon	chr2:85838739-85839285	Island	NA	Promoter_Associated
cg00667000	-0.181719	0.00198062	0.0374864	1	NA	FAM76A;FAM76A;FAM76A;FAM76A;FAM76A	Body;Body;Body;Body;Body	chr1:28052145-28053002	Island	NA	Promoter_Associated
cg00668442	-0.264349	0.00130276	0.0310788	16	NA	RNPS1;RNPS1	TSS200;TSS1500	chr16:2317445-2319000	Island	NA	Promoter_Associated
cg00672228	-0.106027	0.00319902	0.0466961	17	NA	DLG4;ACADVL;ACADVL;DLG4	5'UTR;TSS200;TSS200;1stExon	chr17:7123038-7123718	Island	NA	Promoter_Associated
cg00672802	0.304826	0.000119794	0.0125104	1	NA			chr1:226297287-226298586	N_Shore	NA
cg00673191	0.303916	0.00174777	0.0354223	21	TRUE	DOPEY2	5'UTR			NA
cg00674304	-0.325698	0.00312404	0.0462222	2	NA	POMC;POMC	TSS200;TSS200	chr2:25391072-25391875	Island	NA	Unclassified_Cell_type_specific
cg00675721	-0.272871	0.000169657	0.0141694	19	NA			chr19:39737689-39739288	Island	NA
cg00677686	0.332218	0.00256372	0.0421582	2	NA			chr2:65092220-65092640	S_Shelf	NA
cg00678239	-0.235088	0.00214755	0.0388821	11	NA	NEAT1	TSS200	chr11:65189463-65190295	Island	NA	Promoter_Associated
cg00679383	0.444623	0.000687762	0.0236542	4	NA	WHSC2	Body	chr4:2009714-2011428	N_Shore	NA
cg00681103	-0.47859	0.000727229	0.0241944	2	NA	CFLAR;CFLAR;CFLAR;CFLAR	5'UTR;5'UTR;1stExon;5'UTR	chr2:201983198-201983709	Island	NA	Promoter_Associated
cg00684283	-0.287946	8.12326e-05	0.010981	14	NA	CRIP2	Body	chr14:105944421-105945700	N_Shore	NA
cg00685984	0.296516	0.00260044	0.0423837	17	NA	WIPI1	Body	chr17:66453349-66454137	N_Shore	NA
cg00690271	-0.488686	0.0010894	0.028756	12	NA	TUBA1C	TSS200	chr12:49658246-49659175	Island	NA	Promoter_Associated
cg00690609	0.282323	0.00260112	0.0423879	10	NA			chr10:72218130-72218484	S_Shore	TRUE
cg00691123	-0.442701	0.00109589	0.028827	3	NA	VGLL4;VGLL4	Body;Body			TRUE
cg00691586	0.280452	0.000850556	0.0258272	15	NA	AKAP13;AKAP13	Body;Body			TRUE
cg00692367	-0.218254	0.000290581	0.0169503	1	NA	RD3;RD3;RD3;RD3	1stExon;5'UTR;1stExon;5'UTR			NA
cg00693837	-0.209834	0.00019703	0.0148588	1	NA			chr1:32892428-32892835	S_Shelf	NA
cg00694258	-0.365155	0.00331176	0.0474897	10	NA					TRUE
cg00694357	-0.184252	0.00223247	0.0395708	1	NA	ZBTB7B	5'UTR	chr1:154975209-154975411	S_Shore	NA	Promoter_Associated
cg00695712	-0.175893	0.00356204	0.0491531	10	NA			chr10:44879714-44882391	Island	NA	Unclassified
cg00700041	-0.497914	3.78565e-05	0.00860452	1	NA			chr1:13839505-13840613	S_Shelf	NA
cg00700866	-0.261104	0.000876893	0.0261056	1	NA	RSPO1	5'UTR	chr1:38099677-38100864	N_Shelf	NA
cg00701951	-0.397038	0.00269083	0.0430832	10	NA	HTRA1	Body			TRUE
cg00702126	-0.392414	0.000354382	0.0182507	1	NA	VWA1;VWA1	TSS1500;TSS1500	chr1:1370767-1371449	N_Shore	TRUE
cg00702417	0.400545	0.000566531	0.0219075	1	NA			chr1:6051595-6052955	S_Shore	NA	Promoter_Associated
cg00709652	-0.24285	0.000273095	0.0166182	3	NA	ABI3BP	Body			TRUE
cg00711386	0.273602	0.000755708	0.024597	2	NA			chr2:73402638-73404802	N_Shore	NA
cg00714377	-0.240805	0.00317164	0.0465264	20	TRUE	SLA2;SLA2	TSS200;TSS200			TRUE	Promoter_Associated_Cell_type_specific
cg00715197	0.304193	0.000316217	0.0175244	14	NA	RAD51L1;RAD51L1;RAD51L1	Body;Body;Body			TRUE
cg00715988	-0.159386	0.000391236	0.0189479	14	NA	PAPOLA	TSS200	chr14:96968154-96969371	Island	NA	Promoter_Associated
cg00716245	-0.311402	0.00128025	0.0308805	11	NA	C11orf35	Body	chr11:554713-556560	Island	NA	Unclassified
cg00716309	-0.545765	0.00035722	0.0182904	19	NA	FAM187B;FAM187B	5'UTR;1stExon	chr19:35715623-35716120	S_Shelf	NA
cg00716470	-0.210206	0.00137178	0.0317136	2	NA			chr2:176952695-176953297	N_Shore	NA
cg00716562	0.244033	9.12102e-05	0.0114005	17	NA			chr17:19483305-19483687	S_Shelf	NA
cg00718513	-0.211093	0.00120774	0.0300555	2	TRUE					NA
cg00719626	-0.307829	0.00229664	0.0400789	19	NA	RASAL3	TSS1500			NA	Promoter_Associated
cg00720629	-0.33771	9.88766e-05	0.0116983	22	NA	TBX1;TBX1;TBX1	Body;Body;Body	chr22:19753312-19755013	N_Shore	NA
cg00722097	-0.318948	1.89507e-05	0.00718526	6	NA	AMD1;AMD1	TSS200;TSS200	chr6:111195383-111197576	Island	NA	Promoter_Associated
cg00722445	-0.292914	0.00326763	0.0471915	7	NA	PRKAR2B	TSS200	chr7:106684813-106685765	Island	NA	Unclassified
cg00723137	-0.52906	0.00308828	0.0459494	18	NA	ATP9B	Body	chr18:77087463-77088162	N_Shelf	NA
cg00723379	-0.279068	3.57337e-05	0.00849941	15	NA	GOLGA6D	Body			NA
cg00724111	0.303563	0.00107809	0.0286254	11	NA	PACSIN3	TSS1500	chr11:47207188-47209176	S_Shore	NA
cg00725356	-0.343122	0.00297495	0.0451776	3	NA	KLF15	5'UTR	chr3:126074783-126076865	Island	TRUE
cg00725401	-0.238844	0.00295673	0.0450524	8	NA			chr8:70946890-70947299	N_Shore	NA
cg00726046	0.28995	0.00127154	0.030777	20	NA	PKIG;PKIG;PKIG	5'UTR;5'UTR;5'UTR	chr20:43160339-43160817	S_Shore	NA	Promoter_Associated
cg00729654	0.298903	0.00068109	0.0235901	20	NA			chr20:31123989-31124697	N_Shore	TRUE	Promoter_Associated
cg00729699	0.543905	3.63537e-05	0.00852727	8	NA	EPB49;EPB49;EPB49;EPB49;EPB49;EPB49	5'UTR;5'UTR;5'UTR;5'UTR;5'UTR;5'UTR	chr8:21914275-21914525	S_Shelf	TRUE	Unclassified_Cell_type_specific
cg00730100	-0.134283	0.00365831	0.0497968	16	NA					NA
cg00730857	0.315948	0.000938879	0.0269062	4	NA	WHSC2	Body	chr4:1994662-1994872	N_Shore	NA	Unclassified_Cell_type_specific
cg00741836	-0.335813	0.00277301	0.0436995	20	NA	DOK5	TSS200	chr20:53091733-53092993	Island	NA
cg00743788	0.240891	0.000258584	0.0164094	22	NA	MAPK12	TSS1500	chr22:50699469-50700358	S_Shore	NA	Unclassified_Cell_type_specific
cg00744524	0.377542	0.000374204	0.0186584	6	NA	TMEM151B	Body	chr6:44238131-44238689	S_Shore	NA	Unclassified_Cell_type_specific
cg00746864	0.472065	0.00282386	0.0440849	17	NA	PITPNC1;PITPNC1	TSS200;TSS200	chr17:65373224-65375131	Island	NA	Promoter_Associated
cg00747944	-0.309556	7.71388e-05	0.010741	16	NA			chr16:54970301-54972846	Island	TRUE
cg00750880	0.318736	0.00234629	0.0404345	17	NA					TRUE
cg00751072	0.152663	0.000109711	0.0121713	19	NA	SSBP4;SSBP4	TSS1500;TSS1500	chr19:18527651-18531118	Island	TRUE
cg00755950	-0.45823	0.000283718	0.0168328	2	NA					TRUE
cg00759295	-0.172603	0.00207179	0.0382576	19	NA	ARHGEF1;ARHGEF1;ARHGEF1;ARHGEF1	1stExon;5'UTR;5'UTR;5'UTR	chr19:42388144-42388723	Island	NA	Promoter_Associated
cg00760536	0.254864	0.000108281	0.0121242	22	NA			chr22:21024739-21025482	S_Shore	NA
cg00760812	0.262425	4.93057e-05	0.00931528	14	NA	NUBPL	Body			NA
cg00761700	0.302619	0.00336472	0.0479021	14	NA	CLMN	Body			NA
cg00762160	-0.230626	0.000358333	0.0183167	14	NA	PAX9	TSS1500	chr14:37126786-37128274	N_Shore	NA
cg00762613	-0.315167	0.00213395	0.0387886	13	NA	NBEA	Body	chr13:36044844-36045481	Island	NA
cg00764099	-0.3041	1.93259e-05	0.00721593	2	NA	UGT1A10;UGT1A6;UGT1A8;UGT1A4;UGT1A3;UGT1A6;UGT1A9;UGT1A7;UGT1A5	Body;Body;Body;Body;Body;Body;Body;Body;Body	chr2:234652246-234652720	N_Shore	NA
cg00765655	-0.428603	0.000209608	0.0151167	1	NA	HES3	TSS200	chr1:6305148-6306463	N_Shore	NA
cg00767201	-0.374553	0.0013066	0.0311099	19	NA					NA
cg00770316	0.279191	0.000752755	0.0245832	2	NA					TRUE
cg00770754	-0.386948	0.00302156	0.0455117	16	NA	ANKRD11	5'UTR	chr16:89438503-89438850	S_Shelf	NA
cg00771247	-0.286337	0.000131248	0.0129674	17	NA			chr17:40224379-40224896	Island	TRUE	Unclassified_Cell_type_specific
cg00773460	0.322515	0.000240871	0.0159689	1	NA	KCNAB2;KCNAB2	Body;Body	chr1:6131635-6131985	S_Shore	NA	Gene_Associated
cg00778928	-0.366762	8.52677e-07	0.00340621	2	NA	MYO7B	Body	chr2:128381585-128381890	N_Shore	NA
cg00779056	0.642251	9.30818e-05	0.0114966	16	NA					TRUE	Unclassified_Cell_type_specific
cg00779206	0.319651	0.00210752	0.03857	12	NA	FKBP4	3'UTR			TRUE
cg00779565	0.320573	0.00353142	0.0489564	1	NA			chr1:2847056-2847288	N_Shore	NA
cg00779858	0.542103	0.000908079	0.026485	3	NA	WDR49	5'UTR			TRUE
cg00780810	-0.156809	0.00111542	0.0290238	15	NA					NA	Unclassified
cg00783525	0.168663	0.00361756	0.0495403	2	NA	KCNK12	Body	chr2:47747991-47749061	S_Shelf	NA
cg00783730	-0.106095	0.00308213	0.0459099	6	NA	TUBB	Body	chr6:30688624-30689530	Island	NA	Promoter_Associated
cg00785042	0.315508	0.00046039	0.0202198	16	NA	NDRG4;NDRG4;NDRG4	Body;Body;Body	chr16:58535040-58535596	S_Shelf	NA
cg00786747	-0.297939	0.0010719	0.0285559	15	NA					TRUE	Unclassified
cg00788156	0.233417	0.00345124	0.0484936	11	NA	LYVE1	TSS200			TRUE
cg00788739	-0.385017	0.00169277	0.0348785	22	NA	TCN2	TSS1500			NA	Unclassified_Cell_type_specific
cg00790741	0.225236	0.00320434	0.04673	12	NA	TENC1;TENC1;TENC1	Body;Body;Body			NA
cg00791283	0.387192	0.000839049	0.0256882	12	NA	SYT1;SYT1;SYT1	5'UTR;5'UTR;5'UTR			NA	Unclassified_Cell_type_specific
cg00791430	0.249497	0.0033387	0.047704	14	NA					NA
cg00792015	-0.265984	0.000943667	0.0269681	2	NA	DIRC3	Body			NA
cg00792123	0.280235	0.000272342	0.0166101	2	NA	HS1BP3	Body	chr2:20850712-20851173	N_Shore	TRUE	Promoter_Associated
cg00792251	0.193713	0.00308115	0.0459099	1	NA	CAPN2	TSS1500			NA
cg00792513	-0.217355	1.04765e-05	0.00614484	6	NA			chr6:100066405-100067277	Island	NA
cg00793946	0.294624	0.00145576	0.0324851	2	NA	PRKCE	Body			TRUE	Unclassified
cg00795927	0.483001	0.000337973	0.0179587	7	NA	PRKAR1B;PRKAR1B;PRKAR1B;PRKAR1B;PRKAR1B;PRKAR1B	Body;Body;Body;Body;Body;Body	chr7:644181-644461	N_Shelf	NA
cg00797058	-0.373186	0.000113453	0.0123414	10	NA					NA
cg00797278	-0.24211	0.00254208	0.041963	3	NA	CMTM7;CMTM7	Body;Body	chr3:32443152-32443455	N_Shore	NA	Promoter_Associated
cg00797602	-0.269714	0.00235142	0.0404825	14	NA	FBXO33	TSS200	chr14:39900676-39902206	Island	NA	Promoter_Associated
cg00799631	-0.260576	0.0029902	0.0452677	7	NA	TNRC18	Body	chr7:5413745-5414210	Island	NA
cg00801868	-0.138397	0.00362258	0.0495827	3	NA	GMPS;GMPS	5'UTR;1stExon	chr3:155588009-155589602	Island	NA	Promoter_Associated
cg00802237	-0.370949	0.00239067	0.0408149	14	NA	SERPINA1;SERPINA1;SERPINA1;SERPINA1;SERPINA1;SERPINA1;SERPINA1;SERPINA1;SERPINA1;SERPINA1	TSS1500;TSS1500;TSS1500;TSS1500;TSS1500;TSS1500;TSS1500;TSS1500;TSS1500;TSS1500			NA
cg00802903	0.323442	0.00180563	0.0359266	7	NA			chr7:155595692-155599414	N_Shelf	NA
cg00806138	-0.282644	0.000681578	0.0235901	1	NA	FOXE3	TSS1500	chr1:47881896-47883065	N_Shore	NA
cg00806319	0.256308	0.00306273	0.0458005	9	NA	WNK2	Body	chr9:96069141-96069380	N_Shore	NA
cg00808352	0.182217	0.00344308	0.0484546	1	NA					NA
cg00808555	0.138994	0.00120619	0.0300362	17	NA	ARL5C	TSS1500	chr17:37321482-37322099	S_Shore	NA
cg00808648	-0.4229	0.00268944	0.0430705	14	NA	PACS2;PACS2	TSS1500;TSS1500	chr14:105780339-105782027	N_Shore	NA
cg00808969	0.250181	0.00232744	0.0402797	11	NA	USP35;KCTD21	TSS1500;5'UTR	chr11:77899564-77899990	N_Shore	NA
cg00810187	-0.171058	0.00251677	0.0417556	19	NA	NANOS3	Body	chr19:13991001-13991217	Island	NA	Unclassified
cg00810473	-0.330518	0.00356537	0.04917	15	TRUE	SNX22	TSS1500	chr15:64443587-64444821	Island	NA	Unclassified
cg00810529	-0.277716	0.00252254	0.041799	1	NA	PTGFRN	Body			NA
cg00812236	0.326291	0.000269607	0.0165901	16	NA	TRAF7	5'UTR	chr16:2214222-2215518	N_Shelf	TRUE
cg00812921	-0.238639	0.00230533	0.0401328	19	NA	GPR4	5'UTR	chr19:46105259-46105467	Island	NA
cg00813378	0.579093	0.000354491	0.0182514	1	NA	C1orf70	Body	chr1:1474962-1475220	Island	NA	Gene_Associated_Cell_type_specific
cg00813746	-0.475317	0.00017345	0.0142486	3	NA	GNAI2	Body	chr3:50275393-50275645	Island	NA	Promoter_Associated
cg00814752	-0.308266	0.000148194	0.0134657	18	NA	RAX	TSS1500	chr18:56939624-56941540	S_Shore	NA
cg00814985	-0.340205	0.00130474	0.0310932	13	NA	RASA3	Body	chr13:114803616-114803852	N_Shelf	TRUE
cg00815484	0.261505	0.00218557	0.0392594	7	NA	MAD1L1;MAD1L1;MAD1L1	Body;Body;Body	chr7:1881181-1881391	N_Shelf	NA
cg00816406	0.398834	0.00284988	0.0442851	1	NA	FMN2	Body			NA
cg00817598	-0.233252	0.000492348	0.0207099	17	NA	WNT3	TSS1500	chr17:44895800-44897025	S_Shore	NA
cg00818106	0.633665	1.82323e-05	0.00712511	10	NA	PWWP2B;PWWP2B	3'UTR;Body	chr10:134218268-134219615	S_Shore	TRUE	Gene_Associated_Cell_type_specific
cg00819338	0.343421	0.000473764	0.0204639	3	NA			chr3:133646094-133646650	N_Shore	TRUE	Promoter_Associated
cg00820405	0.367816	0.000508095	0.0210192	2	NA	ARID5A	Body	chr2:97215788-97216225	N_Shelf	TRUE
cg00820513	0.232303	0.00144773	0.0324268	10	NA	EBF3	Body			NA
cg00822277	0.439772	0.00221919	0.0394879	13	NA	TMCO3	3'UTR	chr13:114202596-114202862	S_Shore	NA
cg00825047	-0.202007	0.00107592	0.028587	15	NA	EIF2AK4	Body	chr15:40226210-40226631	Island	NA	Promoter_Associated
cg00825690	0.260199	0.00352361	0.0489095	1	NA	CACHD1	Body			TRUE
cg00827196	-0.234532	0.000148603	0.01347	10	NA					NA
cg00828583	-0.337653	0.000257013	0.0163566	3	NA					TRUE	Unclassified_Cell_type_specific
cg00829845	-0.291434	0.000804113	0.0251588	16	NA					NA
cg00830252	-0.325359	0.000604686	0.0224399	12	NA	STRAP	Body	chr12:16034931-16035836	S_Shelf	NA
cg00830755	0.293664	0.00222606	0.0395257	17	NA	TBCD	Body	chr17:80819019-80819260	Island	NA
cg00830767	0.281551	0.00172424	0.0352035	16	NA			chr16:19097731-19098229	Island	NA	Unclassified
cg00831726	-0.322034	0.00366504	0.0498372	3	NA					TRUE
cg00831929	-0.286577	0.00125227	0.0305557	1	NA	NPPB	TSS200	chr1:11919115-11919555	N_Shore	NA	Unclassified
cg00832567	0.270889	7.66201e-05	0.0107307	19	NA			chr19:1280712-1281170	Island	NA	Unclassified_Cell_type_specific
cg00832581	-0.249106	0.00103786	0.0281418	7	NA			chr7:55072266-55072622	S_Shelf	NA
cg00832924	-0.57821	0.000432017	0.0197936	7	NA	CTTNBP2	Body			TRUE
cg00832928	0.420938	4.93946e-05	0.00931859	3	NA	SELT	Body	chr3:150329457-150329728	Island	NA
cg00835249	0.246573	0.00204491	0.038078	8	NA					NA
cg00835279	-0.344327	0.000156059	0.0137731	2	NA	COLEC11;COLEC11;COLEC11;COLEC11	1stExon;5'UTR;1stExon;5'UTR	chr2:3642547-3642751	Island	TRUE
cg00836091	-0.178505	0.00037154	0.0186055	3	NA	TKT;TKT;TKT	TSS200;TSS200;TSS200	chr3:53289533-53290213	Island	NA	Promoter_Associated
cg00836272	0.281049	0.00114451	0.0293507	3	NA	ARHGEF3	Body			TRUE
cg00836662	-0.192333	0.000234033	0.0158122	7	NA	MOGAT3	TSS200	chr7:100845050-100845726	N_Shore	TRUE
cg00837290	0.25249	0.00220361	0.0393989	16	NA	ANKRD11	Body	chr16:89345463-89348521	S_Shore	NA
cg00839579	-0.469053	3.242e-05	0.00818573	7	NA	MEOX2	TSS1500			TRUE
cg00840257	-0.235248	0.000270579	0.0165933	16	NA	CARHSP1;CARHSP1	TSS1500;TSS200	chr16:8962189-8963190	Island	NA	Promoter_Associated
cg00845765	-0.222954	0.000859181	0.0258928	8	NA	FOXH1	Body	chr8:145700238-145700822	Island	NA	Unclassified_Cell_type_specific
cg00846248	-0.247095	1.39749e-05	0.0065213	7	NA	C7orf23	TSS200	chr7:86848911-86850024	Island	NA	Promoter_Associated
cg00847277	-0.324101	0.000221109	0.0154243	8	NA			chr8:142528185-142529029	Island	TRUE
cg00847301	0.123899	0.00226013	0.0397832	16	NA			chr16:14927441-14928041	N_Shelf	NA
cg00848945	-0.318606	0.00332044	0.0475656	12	NA	CACNA1C;CACNA1C;CACNA1C;CACNA1C;CACNA1C;CACNA1C;CACNA1C;CACNA1C;CACNA1C;CACNA1C;CACNA1C;CACNA1C;CACNA1C;CACNA1C;CACNA1C;CACNA1C;CACNA1C;CACNA1C;CACNA1C;CACNA1C;CACNA1C;CACNA1C;CACNA1C	3'UTR;3'UTR;3'UTR;3'UTR;3'UTR;3'UTR;3'UTR;3'UTR;3'UTR;3'UTR;3'UTR;3'UTR;3'UTR;3'UTR;3'UTR;3'UTR;3'UTR;3'UTR;3'UTR;3'UTR;3'UTR;3'UTR;3'UTR	chr12:2800139-2801062	Island	NA	Promoter_Associated
cg00849610	-0.268501	0.00282196	0.0440741	17	NA			chr17:59528979-59530266	Island	TRUE	Unclassified_Cell_type_specific
cg00849713	-0.379903	0.000511406	0.0210773	6	NA			chr6:166267509-166268461	Island	NA
cg00849853	0.355865	0.0018754	0.0365055	21	NA	PCNT	Body	chr21:47808671-47809121	Island	NA
cg00850083	-0.276137	0.00296242	0.0451004	21	NA	C21orf88;C21orf88	TSS1500;TSS1500			NA
cg00850538	0.438829	0.0034338	0.0483829	2	TRUE	CRIM1	TSS1500	chr2:36582397-36584260	N_Shore	NA
cg00850612	0.728965	3.95222e-07	0.00299623	1	NA	KCNAB2;KCNAB2	Body;Body	chr1:6131635-6131985	Island	NA
cg00850996	0.215168	0.00213645	0.0388156	1	NA	PEAR1	Body	chr1:156877769-156878649	N_Shelf	NA
cg00852033	0.190425	0.000681108	0.0235901	16	NA	ZNF598	Body	chr16:2059326-2060032	N_Shore	NA
cg00852613	-0.284597	2.11127e-05	0.00736796	13	NA	RCBTB1	TSS200	chr13:50159386-50160106	Island	NA
cg00852846	-0.287193	0.00265594	0.0428504	2	NA			chr2:85664694-85665055	Island	TRUE	Promoter_Associated
cg00853853	0.292954	0.00184501	0.0362708	9	NA	CARD9;CARD9;DNLZ	3'UTR;3'UTR;TSS1500	chr9:139257842-139259075	Island	NA	Promoter_Associated
cg00854166	-0.357253	0.000933208	0.0268406	7	NA	EPO	Body	chr7:100318106-100318684	S_Shore	TRUE
cg00854591	0.214345	0.00195893	0.0372805	2	NA			chr2:502994-503502	Island	NA
cg00856997	0.241532	0.00130831	0.03113	4	NA	ZFYVE28	Body	chr4:2366421-2367092	N_Shore	NA	Promoter_Associated_Cell_type_specific
cg00858294	0.272484	0.00286373	0.0443913	1	NA					TRUE
cg00859280	-0.315408	4.69451e-05	0.00912269	14	NA	C14orf70	Body			NA	Unclassified_Cell_type_specific
cg00859622	0.327377	0.00022234	0.0154468	20	NA	VSTM2L	Body	chr20:36531143-36532133	S_Shore	NA
cg00864183	-0.461723	3.14773e-05	0.00813003	17	NA	DLX4	TSS1500	chr17:48045788-48047207	Island	NA
cg00864293	0.28722	0.00311694	0.0461824	16	NA	CMIP;CMIP	Body;Body			TRUE
cg00865541	-0.36822	0.000832935	0.0256045	18	NA	ALPK2	5'UTR			TRUE
cg00869158	-0.305229	0.00155091	0.0334758	2	NA	LOC151300;LOC151300	Body;Body			NA
cg00871501	-0.499851	0.00320308	0.046724	2	NA	ANO7	Body	chr2:242149674-242149906	Island	NA
cg00873533	-0.397747	0.000116906	0.0124579	14	NA			chr14:105293183-105293395	N_Shore	NA	Unclassified
cg00873974	0.213246	0.000740518	0.024416	12	NA	ZNF605;ZNF605	5'UTR;5'UTR			NA
cg00874581	-0.280612	0.000256606	0.0163503	3	NA	CDC25A;CDC25A	TSS1500;TSS1500	chr3:48229077-48230285	S_Shore	NA	Promoter_Associated
cg00875911	0.577959	0.000616352	0.0226704	4	NA	CTBP1;CTBP1	Body;Body	chr4:1224451-1224728	N_Shore	NA
cg00877329	-0.197007	0.00198296	0.0375074	10	NA	HPSE2;HPSE2;HPSE2;HPSE2	TSS1500;TSS1500;TSS1500;TSS1500	chr10:100992156-100992687	S_Shelf	NA
cg00881440	-0.313785	0.000126675	0.0128124	7	NA	C7orf27	TSS200	chr7:2594724-2595538	Island	NA	Promoter_Associated
cg00883311	-0.395029	2.83463e-05	0.00780003	2	NA	EHBP1;EHBP1;EHBP1	TSS1500;5'UTR;TSS1500	chr2:62932595-62933353	N_Shore	NA
cg00885918	-0.408408	0.000163837	0.013979	20	NA	MYLK2	TSS200	chr20:30410547-30410832	N_Shelf	NA
cg00887153	-0.341415	0.00357367	0.0492521	16	NA	CHST4;CHST4	TSS1500;TSS1500			TRUE
cg00889627	0.51017	4.83507e-05	0.00924014	1	NA	GABRD	Body	chr1:1959414-1959867	Island	NA
cg00890632	0.363106	0.00310392	0.0460839	10	NA	PFKFB3;PFKFB3	Body;Body			NA
cg00890874	0.20309	0.0032885	0.0473123	1	NA					NA
cg00894252	-0.210148	0.00217261	0.0391242	1	NA	SH2D2A;SH2D2A;SH2D2A;SH2D2A;SH2D2A	Body;Body;Body;Body;Body	chr1:156783523-156784037	N_Shelf	NA
cg00896043	0.328953	0.000706984	0.0239306	19	NA	STK11	3'UTR	chr19:1227531-1230256	Island	NA
cg00897875	-0.451245	0.00172858	0.0352564	17	NA	MAP3K14	5'UTR	chr17:43393891-43394938	N_Shore	NA
cg00898059	-0.241068	0.00210225	0.038545	14	NA			chr14:99814456-99815096	S_Shore	NA
cg00899483	-0.194178	0.000863542	0.0259323	17	NA	STAT5A	5'UTR	chr17:40440188-40441014	Island	NA	Promoter_Associated
cg00904548	0.426762	3.91142e-05	0.00875419	3	NA	APEH	3'UTR	chr3:49723143-49724618	N_Shelf	NA
cg00904852	0.354365	0.00199667	0.0376449	10	NA					NA
cg00905220	0.20719	0.00141469	0.0321446	17	NA	ABR;ABR;ABR	Body;Body;Body	chr17:981508-981748	S_Shore	TRUE
cg00906833	-0.211274	0.00232195	0.0402241	3	NA	GLYCTK;MIR135A1;GLYCTK;GLYCTK;GLYCTK;GLYCTK	Body;Body;3'UTR;Body;Body;Body			NA
cg00907283	-0.290512	4.13632e-06	0.0047912	22	NA			chr22:20286318-20287630	Island	NA	Promoter_Associated
cg00907288	-0.437114	0.00217471	0.0391418	3	NA	SRGAP3;SRGAP3	Body;Body	chr3:9177691-9178189	S_Shore	TRUE	Unclassified_Cell_type_specific
cg00907427	-0.276559	0.000464148	0.0203226	1	NA	HNRNPR;HNRNPR;HNRNPR;HNRNPR	5'UTR;5'UTR;5'UTR;5'UTR	chr1:23670245-23671363	N_Shore	NA
cg00908291	-0.271878	8.19431e-05	0.0110098	3	NA	SPSB4	5'UTR	chr3:140769886-140771080	S_Shore	NA
cg00908292	0.277482	0.00197218	0.0374093	17	NA					TRUE	Promoter_Associated
cg00910168	0.292454	0.00279501	0.0438512	12	TRUE	DHX37	TSS1500	chr12:125473414-125473824	S_Shore	NA	Promoter_Associated
cg00910203	0.414766	0.00031418	0.017488	17	NA			chr17:21279506-21281574	N_Shelf	NA	Unclassified_Cell_type_specific
cg00910518	-0.155138	0.000771	0.0247274	1	NA			chr1:91190489-91192804	S_Shelf	TRUE	Unclassified_Cell_type_specific
cg00913604	-0.164851	0.00254597	0.0420065	16	NA	RRAD;RRAD	Body;Body	chr16:66958733-66959655	N_Shore	NA	Unclassified
cg00913949	-0.376231	0.00333029	0.0476505	1	NA	ESRRG	TSS1500	chr1:217311467-217311773	Island	NA
cg00913954	0.321673	0.000692452	0.0237178	1	NA	STK40	TSS1500	chr1:36851089-36851873	S_Shore	TRUE
cg00914146	0.409447	0.00243975	0.0411542	1	NA	FMN2	Body	chr1:240254959-240257063	S_Shelf	NA
cg00914963	0.289923	4.99441e-05	0.00935956	17	NA	TBC1D16	Body	chr17:77965805-77966296	Island	TRUE	Unclassified
cg00919126	-0.204591	0.0033976	0.0481197	4	NA					TRUE
cg00919591	0.37088	0.00175928	0.0355037	22	NA	BCR;BCR	1stExon;1stExon	chr22:23522550-23524465	Island	NA
cg00920139	0.288345	0.00281673	0.0440448	8	NA	PDLIM2	3'UTR	chr8:22456091-22456508	N_Shore	TRUE	Unclassified_Cell_type_specific
cg00920970	-0.24574	0.000453073	0.0201231	6	NA	ESR1;ESR1;ESR1;ESR1	Body;Body;1stExon;Body	chr6:152128822-152129771	Island	TRUE	Unclassified_Cell_type_specific
cg00924575	-0.490084	0.00158951	0.0338532	5	NA			chr5:76476045-76476692	N_Shore	NA
cg00925616	-0.208035	0.00146613	0.0325801	1	NA			chr1:32410188-32410630	Island	TRUE	Unclassified
cg00926926	0.24415	0.000508985	0.0210331	16	NA	ANKRD11	5'UTR			NA
cg00928596	0.395709	0.00206596	0.0382249	16	NA	MIR365-1	TSS200			NA	Unclassified
cg00929798	0.575356	0.0018336	0.0361911	10	NA	CALY	5'UTR	chr10:135148196-135150565	Island	NA
cg00929860	0.425456	0.000974696	0.0273563	10	NA	SPOCK2;SPOCK2	3'UTR;Body	chr10:73846806-73848233	N_Shore	NA
cg00930618	0.398216	0.00175778	0.0354891	18	NA	ZNF516	Body	chr18:74091237-74091900	N_Shelf	TRUE	Unclassified
cg00933859	-0.441531	0.00136017	0.0316069	7	NA	BBS9;BBS9;BBS9;BBS9	Body;Body;Body;Body			TRUE
cg00935894	0.260988	0.00117047	0.0296452	8	NA	GOLSYN;GOLSYN	TSS1500;TSS1500	chr8:110703409-110703897	S_Shore	NA
cg00936895	0.217629	0.00341494	0.0482699	14	NA			chr14:35025181-35025395	N_Shelf	NA
cg00937330	0.271151	0.00315951	0.0464495	8	NA	ZFHX4	Body			NA
cg00937681	-0.315241	0.00240293	0.0409084	4	NA			chr4:77723092-77723424	Island	NA
cg00938547	-0.281466	0.00355535	0.0491055	6	NA	DEFB133	Body			NA
cg00940280	0.458616	0.000835659	0.0256348	8	NA			chr8:131455248-131456285	Island	NA
cg00940502	-0.429293	0.00052838	0.0213888	18	NA	RNF125	TSS200	chr18:29598566-29599460	N_Shore	NA
cg00940977	0.264711	0.000421877	0.0196119	2	NA			chr2:174877565-174877778	N_Shore	TRUE	Unclassified
cg00941203	0.238192	0.00200428	0.0377243	10	NA					TRUE	Unclassified
cg00943851	0.415555	0.00184121	0.0362526	6	NA					TRUE
cg00944431	-0.180563	0.000931562	0.0268204	1	NA			chr1:10895895-10896117	Island	TRUE
cg00947319	-0.326288	0.00119231	0.0298985	17	NA	UBE2Z	3'UTR			TRUE
cg00948124	-0.509508	0.00131792	0.0311916	8	NA	UNC5D	Body			TRUE
cg00948524	-0.499986	0.0014658	0.0325801	17	TRUE	RNF135;RNF135	TSS200;TSS200	chr17:29298046-29298606	N_Shore	NA	Promoter_Associated
cg00949008	0.232419	0.00350756	0.0487864	6	NA	DAXX;DAXX;DAXX;DAXX	Body;Body;Body;Body	chr6:33288733-33289008	Island	NA
cg00950004	-0.197854	0.000878839	0.0261152	1	NA	TPM3	TSS1500			NA
cg00950706	0.369414	0.00317845	0.0465674	16	NA					NA	Unclassified_Cell_type_specific
cg00953201	0.4308	0.000554744	0.0217548	13	NA	SLC7A1	5'UTR			TRUE
cg00954536	-0.329402	0.00291263	0.0447011	5	NA	WDR36	TSS200	chr5:110427777-110428270	Island	NA	Promoter_Associated
cg00955967	-0.229051	0.000821506	0.0254512	4	NA					TRUE
cg00960050	-0.40245	3.5486e-05	0.00849307	16	NA	MIR762;BCL7C	TSS1500;Body	chr16:30905549-30905783	N_Shore	NA	Promoter_Associated
cg00960305	-0.458779	0.00105478	0.0283703	20	NA	C20orf56	Body	chr20:22557517-22559240	Island	TRUE
cg00961326	-0.552368	0.000811806	0.0252929	16	NA	MMP15	Body	chr16:58059380-58061477	Island	NA
cg00962755	-0.304836	0.00117862	0.0297451	1	NA	PHLDA3	TSS1500	chr1:201437519-201438648	S_Shore	NA
cg00963942	0.185382	0.000119628	0.0125104	7	NA	ST7;ST7	Body;Body			NA
cg00964221	-0.475225	0.00050126	0.0208896	8	NA			chr8:30241416-30242878	N_Shore	NA	Unclassified_Cell_type_specific
cg00964751	0.301004	0.00172235	0.0351742	17	NA	C17orf96;C17orf96	1stExon;3'UTR	chr17:36829692-36831500	N_Shore	NA
cg00965985	0.305056	0.000528017	0.0213888	3	NA	KPNA1;KPNA1	Body;5'UTR	chr3:122233408-122233944	N_Shore	NA	Promoter_Associated
cg00966557	0.255606	0.0034693	0.0486354	5	NA	PPARGC1B	Body			TRUE
cg00966591	-0.271198	1.99106e-06	0.00419159	1	NA	TMCO4;TMCO4	5'UTR;1stExon	chr1:20126029-20126780	Island	TRUE	Promoter_Associated
cg00967711	-0.340972	0.000714073	0.0240101	3	NA	TMEM45A	Body			TRUE
cg00967854	0.400199	0.000202851	0.0149554	1	NA	RCC2;RCC2	Body;Body			TRUE
cg00968638	-0.614199	0.000283643	0.0168328	2	NA	ZFP36L2	3'UTR	chr2:43451445-43454951	N_Shore	NA
cg00970396	-0.437167	0.000217287	0.015333	16	NA					NA
cg00970752	-0.186731	0.00333115	0.0476568	1	NA	FHAD1	Body			TRUE
cg00971050	-0.24149	0.00100048	0.0276794	17	NA	PTRF	Body	chr17:40573740-40575526	Island	NA	Unclassified_Cell_type_specific
cg00977293	-0.372801	0.00228621	0.0400188	17	NA	COX10	Body			TRUE
cg00980060	0.324071	0.0026971	0.0431316	1	NA					NA	Unclassified_Cell_type_specific
cg00981070	0.401567	0.00106439	0.028444	1	NA	PRKCZ;PRKCZ;PRKCZ	5'UTR;Body;5'UTR	chr1:2046429-2046865	Island	TRUE	Unclassified_Cell_type_specific
cg00981795	-0.252438	0.000470245	0.0204103	10	NA			chr10:50602989-50606783	Island	NA
cg00987031	0.370669	0.000788228	0.0249187	5	NA			chr5:140892913-140893189	Island	NA
cg00987246	-0.439146	9.13805e-06	0.00596529	13	NA					TRUE
cg00987918	-0.20329	0.00343081	0.0483751	6	NA	TRIM40	3'UTR			NA
cg00988037	0.257258	0.00131464	0.0311816	1	NA	SSBP3;SSBP3;SSBP3	Body;Body;Body	chr1:54870853-54872476	N_Shore	NA
cg00989258	0.32006	0.00289279	0.0445941	12	NA	PITPNM2	5'UTR			TRUE
cg00990022	0.363746	0.00164005	0.0344009	1	NA	NT5C1A	TSS1500	chr1:40136988-40138087	Island	TRUE	Unclassified
cg00991794	-0.130326	0.00327937	0.0472526	6	NA	STL	TSS200	chr6:125283124-125284389	Island	NA
cg00991994	-0.350347	0.0027564	0.043578	3	NA	C3orf26;FILIP1L;MIR548G;FILIP1L	Body;Body;Body;Body			TRUE
cg00992398	-0.245805	3.41449e-05	0.00830296	1	NA					NA	Unclassified
cg00995085	0.164347	0.00202348	0.0378946	3	NA					TRUE
cg00996847	-0.260314	0.00119241	0.0298985	1	NA	FGGY;FGGY	Body;Body			TRUE
cg00998372	-0.325058	0.000724833	0.0241698	2	NA			chr2:105483753-105484426	N_Shore	NA
cg00999865	-0.314136	0.00265736	0.0428583	14	NA			chr14:77422842-77423094	Island	TRUE	Promoter_Associated
cg01000236	0.468666	0.000215402	0.0152731	16	NA	CACNA1H;CACNA1H	Body;Body	chr16:1265151-1265661	N_Shelf	NA	Unclassified_Cell_type_specific
cg01000615	-0.409203	8.74149e-05	0.0112747	1	NA	ANKRD35	Body			TRUE	Promoter_Associated_Cell_type_specific
cg01000831	-0.135241	0.0031619	0.0464713	10	NA	CDH23;CDH23	TSS1500;TSS1500	chr10:73156164-73157954	Island	NA	Unclassified_Cell_type_specific
cg01003390	-0.233459	0.00289996	0.0446189	11	NA	OR51D1	1stExon			NA
cg01004063	-0.203189	0.00367853	0.0499362	14	NA					NA
cg01004363	0.308797	0.00363034	0.0496174	10	NA	AGAP11;C10orf116	TSS1500;Body	chr10:88730554-88731632	N_Shore	TRUE
cg01005439	-0.370371	0.00349371	0.0487468	16	NA			chr16:67204208-67204637	N_Shore	TRUE	Unclassified
cg01005441	0.553145	0.0004042	0.0192282	8	NA	ARHGEF10	Body	chr8:1830748-1831008	N_Shore	NA
cg01005937	0.219315	0.00298772	0.0452501	16	NA					TRUE
cg01008854	-0.190781	0.00124919	0.0305106	12	NA	HVCN1;HVCN1	TSS200;5'UTR	chr12:111126611-111127347	Island	TRUE	Promoter_Associated
cg01010328	0.544399	1.91159e-05	0.00719236	1	NA	TTC24	Body			NA	Unclassified
cg01012280	-0.280243	0.000594913	0.0223134	19	NA			chr19:53104384-53105149	Island	NA	Unclassified
cg01012666	0.202123	0.00152404	0.0332034	1	NA	PANK4	Body	chr1:2445355-2445648	S_Shore	NA
cg01012879	-0.435932	0.000124767	0.0127399	1	NA	ADSS	Body	chr1:244614522-244615601	N_Shore	NA
cg01017395	0.38809	0.00227856	0.0399685	1	NA					TRUE
cg01017608	-0.702526	5.41214e-07	0.00299623	13	NA					TRUE
cg01018360	0.571527	0.00023479	0.0158188	16	NA	ZC3H18	Body			NA
cg01019355	0.197787	0.000799615	0.025092	13	NA	USP12	Body			TRUE
cg01020484	0.300804	0.000563395	0.0218592	14	NA	C14orf43;C14orf43	3'UTR;3'UTR	chr14:74185482-74185994	N_Shore	TRUE
cg01022012	-0.200597	0.000863258	0.0259296	2	NA			chr2:232765246-232765491	N_Shore	TRUE	Unclassified
cg01022171	-0.618	9.97869e-05	0.0117333	1	NA	TP53BP2;TP53BP2	Body;5'UTR	chr1:224033085-224034263	Island	NA
cg01022345	0.222395	0.00147616	0.0327146	14	NA	MIR770;MEG3;MEG3;MEG3	TSS1500;Body;Body;Body			NA	Unclassified
cg01022670	0.310012	0.000123815	0.0126761	10	NA	DIP2C	Body			NA	Unclassified_Cell_type_specific
cg01023203	-0.260269	0.000719637	0.0240922	3	NA	SOX2OT;SOX2	Body;TSS1500	chr3:181430141-181431076	N_Shore	NA
cg01024458	0.202653	0.00156365	0.0335655	1	NA	RERE;RERE	Body;Body			NA	Unclassified_Cell_type_specific
cg01025800	0.376835	0.00121562	0.030157	19	NA	PTBP1;PTBP1;PTBP1;PTBP1	Body;Body;Body;Body	chr19:807131-807445	Island	NA	Promoter_Associated_Cell_type_specific
cg01025883	0.23279	0.00206802	0.0382418	16	NA	PRKCB;PRKCB	Body;Body			TRUE
cg01026613	-0.130354	0.00274443	0.0435002	2	NA	TMEM214;TMEM214	TSS1500;TSS1500	chr2:27255600-27256121	N_Shore	NA	Promoter_Associated
cg01027209	0.480839	0.000881147	0.0261413	13	NA					NA
cg01027728	0.276902	0.00161815	0.03414	5	NA	LOC255167;LOC255167	Body;TSS1500	chr5:6582882-6583807	N_Shore	NA
cg01028379	0.539397	2.70943e-05	0.00767373	7	NA	FOXK1	Body	chr7:4798529-4799281	N_Shore	NA
cg01029637	-0.395643	0.000187437	0.0146524	20	NA			chr20:4202148-4202765	N_Shore	NA
cg01030321	0.223055	0.00168477	0.0348176	19	NA	ACTN4	Body			NA
cg01031269	-0.254468	0.000721909	0.0241263	19	NA	SBK2	Body	chr19:56047403-56047668	N_Shelf	NA	Unclassified_Cell_type_specific
cg01031897	0.343291	0.00361796	0.0495414	10	NA	JAKMIP3	Body	chr10:133948325-133948677	Island	NA
cg01031983	-0.510107	0.000654013	0.0232193	3	NA	KLF15	Body	chr3:126062535-126062823	S_Shelf	NA
cg01033299	-0.193183	0.00266176	0.042885	12	NA	ITGB7	TSS200			NA	Promoter_Associated
cg01033451	0.503361	0.000113351	0.0123377	15	NA	SNRPA1	TSS1500	chr15:101834943-101835946	S_Shore	NA	Promoter_Associated
cg01034696	-0.161459	0.00109196	0.0287891	6	NA	SLC39A7;SLC39A7;RXRB;RXRB	TSS1500;TSS1500;1stExon;5'UTR	chr6:33167885-33168715	Island	NA	Unclassified
cg01034813	0.376541	0.000368041	0.0185247	16	NA	GTF3C1	Body			TRUE
cg01036148	-0.127582	0.000200195	0.01493	1	TRUE	RNPEP	1stExon	chr1:201951754-201952579	Island	NA	Promoter_Associated
cg01038940	0.360821	1.9667e-05	0.00721593	10	NA	EXOC6;EXOC6	Body;Body			TRUE
cg01040624	0.338581	0.00183136	0.0361659	3	NA	SLC12A8	Body			TRUE
cg01043250	-0.24375	0.00216194	0.0390088	9	NA			chr9:135584054-135584401	N_Shore	NA
cg01043957	0.43919	0.000150139	0.0135322	5	NA	GPRIN1	5'UTR	chr5:176036458-176037557	N_Shore	NA
cg01044662	0.351352	0.00202268	0.0378911	2	TRUE	C2orf3	TSS1500	chr2:75937657-75938139	S_Shore	NA	Promoter_Associated
cg01046174	-0.184249	0.000746499	0.0245157	2	TRUE	PIKFYVE;PIKFYVE	TSS1500;TSS1500	chr2:209130748-209131065	N_Shore	NA
cg01048752	0.419623	0.00111511	0.0290238	8	NA	MSRA;MSRA;MSRA	Body;Body;Body			NA
cg01051545	-0.309451	6.22468e-05	0.0100618	1	NA			chr1:61508642-61509282	Island	TRUE	Unclassified
cg01052512	0.279269	0.0023549	0.0405224	16	NA	TSC2;TSC2;NTHL1;TSC2	Body;Body;TSS1500;Body	chr16:2097465-2098365	S_Shore	NA
cg01053213	0.260017	0.0031243	0.0462234	1	NA	THAP3;DNAJC11	3'UTR;3'UTR			NA	Gene_Associated
cg01054478	-0.141857	0.000353349	0.0182223	5	NA			chr5:180100700-180101209	Island	NA	Unclassified_Cell_type_specific
cg01058342	0.485251	4.56185e-06	0.00489582	3	NA	TMEM108;TMEM108	Body;Body			TRUE
cg01059012	-0.55342	0.000687995	0.0236546	6	NA					TRUE
cg01059747	0.367022	9.98008e-05	0.0117333	19	NA	PIP5K1C	3'UTR	chr19:3626498-3627274	S_Shelf	NA	Unclassified_Cell_type_specific
cg01059881	-0.21782	0.00317478	0.0465445	20	NA	LAMA5	Body	chr20:60926764-60927157	S_Shore	NA
cg01060964	0.235115	0.0028435	0.0442379	20	NA	CDK5RAP1;CDK5RAP1	TSS1500;TSS1500	chr20:31989144-31989418	S_Shore	NA	Promoter_Associated
cg01061391	-0.195176	0.00359587	0.0494134	13	NA			chr13:79170114-79171231	N_Shore	TRUE	Unclassified_Cell_type_specific
cg01061956	-0.339918	0.00119295	0.0299005	4	NA	PPP2R2C	Body			TRUE
cg01062020	-0.369513	0.0020673	0.0382349	1	NA	SH2D1B	TSS1500			NA
cg01063813	0.464501	0.000116936	0.0124579	12	TRUE	STAT6;STAT6	1stExon;5'UTR			TRUE	Promoter_Associated
cg01064725	-0.366552	0.00225498	0.0397466	1	NA			chr1:204463293-204464086	N_Shore	NA
cg01066220	0.360499	0.00113991	0.0293219	6	NA	DDAH2	Body	chr6:31695894-31698245	Island	NA
cg01069965	0.167324	0.0030087	0.0454252	20	NA	B4GALT5	TSS1500	chr20:48329645-48330682	S_Shore	NA
cg01070078	-0.422646	0.00133446	0.0313806	17	NA	HIC1;HIC1	TSS1500;5'UTR	chr17:1952919-1962328	Island	NA
cg01072609	0.216367	0.00228589	0.0400188	7	NA			chr7:140339997-140341136	N_Shore	NA
cg01076051	0.214187	0.00232066	0.040215	5	NA			chr5:130330771-130331092	N_Shore	NA
cg01076272	-0.329605	6.40673e-05	0.0101879	16	NA			chr16:86320175-86321055	Island	NA
cg01076485	0.485729	5.63756e-05	0.00974294	3	NA					NA
cg01077501	0.29392	0.00309414	0.0460055	7	NA	CALD1;CALD1;CALD1;CALD1;CALD1	Body;Body;Body;Body;Body			TRUE
cg01078271	0.455542	0.00208905	0.0384183	19	NA	DACT3	TSS200	chr19:47163886-47164783	Island	NA	Promoter_Associated
cg01078434	-0.378637	0.000270558	0.0165933	6	TRUE	MAS1L	1stExon			NA
cg01078695	-0.392258	0.00190686	0.0368073	3	NA					TRUE
cg01078772	0.31528	0.0021129	0.0386095	20	NA	KIF3B	3'UTR			TRUE
cg01079950	0.185552	0.000434492	0.0198471	5	NA			chr5:17655252-17655723	Island	NA
cg01080560	0.329464	4.74909e-05	0.00917896	19	NA			chr19:2739851-2740393	S_Shelf	NA
cg01080600	0.236686	0.00293758	0.0449087	2	NA	AGAP1;AGAP1	Body;Body	chr2:236443815-236444025	N_Shore	TRUE
cg01082057	0.309476	0.00213788	0.038823	7	NA	PRKAR1B;PRKAR1B;PRKAR1B;PRKAR1B;PRKAR1B;PRKAR1B	Body;Body;Body;Body;Body;Body	chr7:750788-751237	N_Shore	NA
cg01083584	-0.140498	0.00305511	0.0457425	19	NA	DNAJB1;DNAJB1	5'UTR;1stExon	chr19:14628406-14629689	Island	NA	Promoter_Associated
cg01084740	-0.187355	0.00305566	0.0457435	14	NA	TMEM30B;TMEM30B	1stExon;5'UTR	chr14:61746804-61748141	S_Shore	NA	Unclassified_Cell_type_specific
cg01084837	-0.352427	0.000828882	0.0255508	11	NA	SIK3	Body			TRUE
cg01087294	-0.188018	0.00348621	0.0487089	15	NA	C15orf38;C15orf38	1stExon;5'UTR	chr15:90455562-90456263	Island	TRUE	Unclassified_Cell_type_specific
cg01088070	-0.328011	0.00253632	0.0419149	6	NA	B3GAT2	Body	chr6:71665360-71667132	Island	NA	Promoter_Associated
cg01089319	0.325626	0.000223218	0.0154838	2	NA	GAD1;GAD1	Body;Body	chr2:171676552-171676980	Island	NA
cg01089589	0.244284	0.00189192	0.0366524	2	NA	ATP6V1C2;ATP6V1C2	Body;Body			NA
cg01090089	-0.189252	0.00154799	0.0334447	7	NA	GRID2IP	Body	chr7:6570453-6571095	Island	NA	Unclassified
cg01091156	0.310253	0.000476848	0.0204704	16	NA	BANP;BANP	5'UTR;5'UTR	chr16:87991287-87991596	N_Shore	NA	Promoter_Associated
cg01093065	-0.188388	0.0030837	0.0459099	19	NA	PLEKHA4;PLEKHA4	TSS1500;TSS1500	chr19:49375484-49375928	N_Shelf	NA
cg01094687	-0.179211	0.00368192	0.0499388	11	NA	ROBO3	Body	chr11:124738712-124739011	N_Shore	NA	Unclassified
cg01096266	-0.218178	0.0016115	0.0340598	4	NA	ZNF518B	TSS1500	chr4:10458129-10459353	S_Shore	NA
cg01097406	-0.448671	0.000117417	0.0124717	16	NA					NA
cg01097881	-0.148657	0.00221059	0.0394543	12	NA	WSCD2	TSS200	chr12:108522950-108523852	Island	NA
cg01098939	-0.394855	0.00262282	0.0425829	7	NA	AMZ1	Body	chr7:2742273-2742546	Island	NA
cg01099875	-0.21342	0.00248294	0.0414772	20	NA	THBD	TSS1500	chr20:23028403-23032218	Island	NA	Unclassified_Cell_type_specific
cg01100318	-0.229218	0.00178844	0.03579	14	NA	CDC42BPB	Body			NA	Unclassified_Cell_type_specific
cg01101459	0.373404	0.00152211	0.0331812	1	NA					NA
cg01103443	0.323838	0.000553756	0.0217514	16	NA	ITFG3	Body			NA
cg01104119	-0.202286	8.91834e-05	0.0113341	2	NA			chr2:131186145-131186496	Island	NA
cg01104277	0.240118	0.00348418	0.0486995	1	NA					NA
cg01105427	-0.296853	0.000120046	0.0125104	4	NA	CPZ;CPZ;CPZ	TSS1500;TSS1500;TSS1500	chr4:8594412-8594777	N_Shore	NA
cg01106338	-0.40728	8.77897e-05	0.0112866	18	NA			chr18:44789742-44790678	Island	NA
cg01106572	0.402012	8.33465e-05	0.0110736	7	NA	ACCN3;ACCN3;ABCB8;ACCN3	TSS1500;TSS1500;3'UTR;TSS1500	chr7:150746002-150746381	N_Shore	TRUE
cg01107136	-0.185507	0.000851335	0.0258318	17	NA	TMEM132E	Body	chr17:32964375-32965433	Island	NA	Unclassified
cg01107874	-0.39131	1.1862e-06	0.00402812	10	NA	C10orf41;C10orf41	Body;Body	chr10:77155128-77169600	Island	NA
cg01108316	-0.202248	0.00014884	0.01347	11	NA	EIF3M	TSS200	chr11:32605183-32605729	Island	NA	Promoter_Associated
cg01108445	0.241905	0.00364726	0.049739	16	NA	C16orf59	TSS1500	chr16:2509816-2510482	N_Shore	NA	Promoter_Associated
cg01109227	-0.309995	0.00207392	0.0382659	6	NA	TULP1	TSS200	chr6:35479388-35479678	S_Shore	NA	Unclassified_Cell_type_specific
cg01109464	-0.214675	0.000850956	0.0258292	15	NA			chr15:60291879-60292167	S_Shore	NA	Unclassified_Cell_type_specific
cg01111842	-0.209196	7.58249e-05	0.0106946	9	NA	PNPLA7;MRPL41;PNPLA7;PNPLA7;PNPLA7	5'UTR;TSS1500;1stExon;5'UTR;1stExon	chr9:140445653-140446891	N_Shore	NA	Unclassified
cg01112072	-0.293854	0.000189425	0.0146691	2	NA	AGBL5;AGBL5	TSS1500;TSS1500	chr2:27274165-27274953	N_Shore	NA	Promoter_Associated
cg01112899	0.357128	0.000559579	0.0218137	7	NA	CAMK2B;CAMK2B;CAMK2B;CAMK2B;CAMK2B;CAMK2B;CAMK2B;CAMK2B	Body;Body;Body;Body;Body;Body;Body;Body	chr7:44279048-44279327	N_Shore	NA
cg01113435	-0.20469	0.00275756	0.043578	3	NA	SEMA3G	TSS200			TRUE	Promoter_Associated
cg01114224	0.473349	0.00045648	0.0201908	3	NA	MED12L;P2RY14	Body;TSS200			NA
cg01114405	0.19108	0.000988699	0.0275656	6	NA	EXOC2	Body			NA
cg01117452	-0.230693	0.000803997	0.0251581	14	NA	RGS6	Body			NA
cg01119374	0.305544	0.00157628	0.0337056	2	NA			chr2:109744585-109746833	N_Shore	TRUE
cg01119453	-0.440269	0.0023515	0.0404825	9	NA	CBWD6	Body	chr9:69262478-69262767	N_Shore	NA
cg01120391	-0.271962	0.000530094	0.0213915	11	NA	ANO1	TSS1500	chr11:69924338-69925197	N_Shore	NA
cg01120953	0.304991	0.00287572	0.0444887	5	NA	CAMK2A;CAMK2A	Body;Body			TRUE
cg01121603	-0.412388	5.76898e-05	0.00981403	2	NA	SNED1	Body	chr2:242004823-242005102	Island	NA
cg01122672	-0.471871	0.00139541	0.0319748	16	NA	NETO2	TSS200	chr16:47176787-47178446	Island	NA	Promoter_Associated
cg01124546	-0.190913	0.00150423	0.0329663	11	NA	DSCAML1	Body			TRUE
cg01124810	0.166753	0.0015668	0.0335964	13	NA	IFT88;IFT88	Body;5'UTR	chr13:21140951-21141719	S_Shelf	NA
cg01128736	-0.483918	0.00207751	0.0383007	6	NA					TRUE
cg01129238	0.290608	0.0012408	0.030432	6	NA	C6orf105;C6orf105	TSS1500;TSS1500			NA
cg01129958	0.341384	0.000320513	0.0176605	8	NA	CSGALNACT1;CSGALNACT1;CSGALNACT1	5'UTR;Body;5'UTR	chr8:19459905-19460137	N_Shore	TRUE
cg01131866	0.333388	0.00131244	0.0311796	5	NA	KIF2A;KIF2A	TSS1500;TSS1500	chr5:61601617-61602930	N_Shore	NA	Promoter_Associated
cg01132502	0.4785	9.83097e-07	0.00367285	5	NA	TBC1D9B;TBC1D9B	TSS1500;TSS1500	chr5:179334344-179335115	S_Shore	NA	Promoter_Associated
cg01133446	0.252954	0.000602942	0.0224078	1	NA	ADORA1;ADORA1	TSS1500;TSS1500	chr1:203097233-203097496	N_Shore	TRUE
cg01133779	0.261425	0.000617689	0.0226858	3	NA	RFTN1	Body			TRUE	Unclassified_Cell_type_specific
cg01135165	0.41035	1.45136e-05	0.00658003	3	NA	MYH15	Body			TRUE
cg01135546	-0.341945	0.000412656	0.0194013	17	NA			chr17:45949676-45949885	Island	NA
cg01135800	-0.260689	0.00244434	0.0411798	11	NA	SLC22A9	1stExon			NA
cg01137471	-0.297133	0.000907882	0.026485	9	NA	DMRT1	TSS1500	chr9:841374-843364	N_Shore	TRUE
cg01137955	-0.280854	1.5553e-05	0.00673749	16	NA	CASKIN1	Body	chr16:2228190-2230946	Island	NA	Unclassified_Cell_type_specific
cg01138652	0.523185	0.000591035	0.0222548	22	NA	ARVCF	Body	chr22:19974274-19974756	N_Shore	NA	Unclassified
cg01139493	0.207955	0.0011107	0.028976	5	NA					TRUE
cg01140585	0.359552	0.000625309	0.0227872	2	NA	FBXO41	Body	chr2:73495920-73496910	N_Shelf	NA	Gene_Associated_Cell_type_specific
cg01141645	0.351398	0.000534731	0.0214453	8	NA	ASPH;ASPH;ASPH;ASPH;ASPH	TSS1500;TSS1500;TSS1500;TSS1500;TSS1500	chr8:62626556-62627511	S_Shore	NA	Promoter_Associated
cg01142302	-0.291234	0.000277275	0.0167271	3	NA	PRRT3	Body	chr3:9987895-9989619	Island	TRUE	Unclassified_Cell_type_specific
cg01142475	-0.360721	0.000245647	0.0161261	17	NA	MYH2;MYH2;MYH2	1stExon;5'UTR;5'UTR			TRUE
cg01144053	-0.365588	0.00126576	0.0306972	2	NA			chr2:7571071-7571642	Island	NA	Unclassified_Cell_type_specific
cg01145398	-0.363785	0.000594914	0.0223134	10	NA			chr10:135075001-135075452	Island	NA	Promoter_Associated
cg01146232	-0.275229	0.00297488	0.0451776	16	NA	SALL1;SALL1	TSS1500;1stExon	chr16:51183699-51188763	Island	NA
cg01147352	-0.400753	0.00147498	0.0327057	16	NA					TRUE
cg01147810	-0.174169	0.0015577	0.0335334	2	NA			chr2:175199463-175202639	N_Shore	NA	Unclassified_Cell_type_specific
cg01149264	0.396553	0.000266249	0.0165435	16	NA	RAB40C	Body	chr16:638545-640705	S_Shelf	NA
cg01151135	-0.291672	0.000499128	0.0208372	19	NA			chr19:34310744-34311517	Island	TRUE	Promoter_Associated_Cell_type_specific
cg01152073	-0.275245	0.00309975	0.0460528	5	NA	SQSTM1;SQSTM1;SQSTM1	5'UTR;5'UTR;TSS1500	chr5:179247784-179248711	N_Shore	TRUE
cg01152408	-0.336081	0.000320694	0.0176607	6	NA					TRUE
cg01157261	0.407697	0.00296837	0.0451314	7	NA	MOSPD3;MOSPD3;MOSPD3;MOSPD3	Body;Body;Body;Body	chr7:100209594-100210655	Island	TRUE	Promoter_Associated
cg01158079	0.251349	0.00178398	0.0357532	17	NA	BAIAP2;BAIAP2;BAIAP2	3'UTR;Body;Body	chr17:79086321-79086523	Island	NA
cg01158934	0.157975	0.00280579	0.0439399	5	NA	IK	Body			NA
cg01160394	-0.362952	4.91059e-05	0.00931528	14	NA	FLJ44817	1stExon	chr14:69950459-69951916	Island	NA
cg01160692	0.290659	0.00134055	0.0314431	17	NA	HIC1;HIC1	1stExon;5'UTR	chr17:1952919-1962328	Island	NA	Unclassified
cg01166071	-0.272888	0.000824952	0.0254861	10	NA	FLJ45983;GATA3;GATA3;FLJ45983	TSS1500;TSS1500;TSS1500;TSS1500	chr10:8091374-8098329	Island	TRUE	Promoter_Associated
cg01171786	0.376802	0.00127946	0.0308771	2	NA	DYSF;DYSF;DYSF;DYSF;DYSF;DYSF;DYSF;DYSF;DYSF;DYSF;DYSF;DYSF;DYSF;DYSF	Body;Body;Body;Body;Body;Body;Body;Body;Body;Body;Body;Body;Body;Body	chr2:71787430-71787897	Island	NA
cg01172183	-0.302719	0.000638642	0.0230168	8	NA			chr8:99952020-99954686	Island	TRUE
cg01176103	0.237966	0.00352311	0.0489095	12	NA	SSH1;SSH1;SSH1	Body;Body;Body			NA
cg01178538	0.162433	0.00332253	0.0475825	3	NA	PTH1R	Body	chr3:46933746-46934293	N_Shore	NA
cg01178703	0.290381	0.00192482	0.0369576	1	NA	MFN2;MFN2	Body;Body			NA	Gene_Associated_Cell_type_specific
cg01178772	0.523764	0.00111193	0.0289873	16	NA			chr16:77224168-77225143	N_Shelf	NA
cg01181084	0.222198	0.000219979	0.0153983	8	NA			chr8:43059755-43059973	Island	NA
cg01181307	0.305552	0.0012621	0.0306631	14	NA	BRF1;BTBD6;BRF1	TSS200;TSS1500;Body	chr14:105714491-105716325	N_Shore	NA	Promoter_Associated
cg01181681	0.216858	0.00212201	0.0386759	1	NA	TLR5	TSS1500	chr1:223316185-223316689	S_Shore	NA
cg01182159	0.270918	0.00260975	0.0424558	16	NA	CDK10;CDK10;CDK10;CDK10;CDK10;CDK10	3'UTR;Body;3'UTR;Body;Body;3'UTR	chr16:89761016-89761218	S_Shore	NA
cg01184387	0.425763	9.06432e-05	0.0114005	5	NA	UNC5A	Body	chr5:176304965-176305166	S_Shore	NA
cg01185345	0.249624	0.0024171	0.0409995	13	NA	STK24	Body			TRUE
cg01186980	0.363341	4.88862e-05	0.00930228	17	NA					TRUE
cg01187533	-0.229527	0.000571861	0.0219885	4	NA			chr4:185939222-185942747	Island	TRUE
cg01192061	0.382146	0.000459364	0.0202105	11	NA	SHANK2;SHANK2	Body;Body			NA
cg01192746	0.292137	0.00287142	0.0444636	5	NA	MAPK9;MAPK9;MAPK9;MAPK9;MAPK9	5'UTR;5'UTR;5'UTR;5'UTR;5'UTR	chr5:179718528-179719767	N_Shore	NA
cg01195276	-0.59968	2.31135e-05	0.00744574	11	NA					NA
cg01196322	-0.117867	0.00302315	0.0455269	5	NA	PRDM6	Body	chr5:122433878-122435551	Island	TRUE
cg01198338	-0.148576	0.0010846	0.028675	7	NA	RHBDD2;RHBDD2;RHBDD2	1stExon;1stExon;5'UTR	chr7:75508166-75508759	Island	NA	Promoter_Associated
cg01198364	-0.318386	0.00015701	0.0137921	5	NA					NA
cg01198491	0.40734	0.000672883	0.0235067	12	NA	SOX5	5'UTR			TRUE
cg01199494	0.296322	9.07671e-06	0.00596529	20	NA	EMILIN3	Body	chr20:39994545-39995810	N_Shore	NA
cg01201797	0.266105	0.00289088	0.0445741	2	NA	FZD5	TSS1500	chr2:208631558-208634934	S_Shore	NA	Unclassified_Cell_type_specific
cg01201802	0.314046	0.000792	0.0249748	10	NA	KIAA1462	TSS1500	chr10:30347599-30348416	S_Shore	NA
cg01204634	-0.431591	0.000674014	0.0235121	5	NA	SLC6A3	Body			NA
cg01205124	-0.258846	0.00303104	0.0455883	12	NA					NA
cg01210550	0.182304	0.00247507	0.0414343	4	NA			chr4:3773851-3774062	Island	NA
cg01210663	-0.290293	0.000468168	0.0203982	9	NA	FBP1;FBP1	Body;Body	chr9:97401286-97402067	N_Shore	NA
cg01211165	0.207542	0.00163278	0.0343217	8	NA					NA
cg01212848	0.323261	0.000487785	0.0206581	10	NA	ABLIM1;ABLIM1;ABLIM1	Body;Body;Body			TRUE
cg01213381	-0.273666	0.00183537	0.0362019	14	NA	OTX2	TSS1500	chr14:57278068-57278287	N_Shore	NA
cg01214459	0.422618	0.000556725	0.0217842	12	NA	LRTM2;LRTM2;CACNA2D4;LRTM2	Body;Body;Body;Body			NA
cg01215511	-0.24676	0.00155619	0.0335135	16	NA	FLYWCH1;FLYWCH1	5'UTR;5'UTR			TRUE
cg01216078	0.387789	0.000332424	0.0178712	2	NA	NBAS	Body			NA
cg01216679	0.352148	0.000515776	0.0211481	16	NA	PKD1;PKD1	Body;Body	chr16:2153239-2153872	N_Shore	NA
cg01217350	-0.228949	0.00294376	0.0449488	4	NA	FAM160A1	5'UTR			TRUE
cg01217984	-0.223533	0.00096197	0.0271949	7	NA	HOXA2	TSS1500	chr7:27143181-27143479	Island	NA
cg01218371	-0.285744	0.00127144	0.030777	16	NA			chr16:48844551-48845264	N_Shore	NA
cg01218896	-0.217244	0.000828545	0.0255472	15	NA			chr15:96909815-96910030	S_Shore	NA
cg01224520	0.328815	0.00233478	0.040333	8	NA					NA	Unclassified
cg01227006	-0.218362	0.00329319	0.0473368	10	NA	LRRC20;LRRC20;LRRC20	5'UTR;5'UTR;TSS200	chr10:72141560-72142637	Island	NA	Promoter_Associated
cg01228134	-0.624059	6.59139e-05	0.0103238	2	NA	ECEL1	5'UTR	chr2:233350278-233352974	Island	NA
cg01228136	-0.678159	7.18588e-05	0.0105108	14	NA					TRUE	Unclassified
cg01229567	0.319898	8.08627e-05	0.0109659	1	NA	MIB2;MIB2;MIB2;MIB2;MIB2;MIB2	TSS1500;TSS1500;TSS1500;TSS1500;TSS1500;TSS1500	chr1:1550453-1552015	N_Shore	NA
cg01229865	0.247929	0.00305612	0.0457454	13	NA	ATP11A;ATP11A	Body;Body			NA	Unclassified
cg01231485	0.140949	0.0011039	0.028903	12	NA	FBRSL1	Body	chr12:133140304-133140634	Island	NA
cg01233736	-0.113035	0.00254975	0.042028	2	NA	ACSL3;ACSL3	TSS200;TSS200	chr2:223725558-223726423	Island	NA	Promoter_Associated
cg01234984	-0.264955	0.00163066	0.0343042	7	NA	CUX1;CUX1;CUX1	Body;Body;Body			NA
cg01235820	-0.420987	0.000620687	0.0227091	20	NA	SCRT2	3'UTR	chr20:642672-642895	Island	NA
cg01239928	0.292304	0.000736504	0.0243321	8	NA	MFHAS1	1stExon	chr8:8748652-8751478	N_Shore	TRUE
cg01240056	-0.398423	0.00187183	0.0364755	7	NA			chr7:1263496-1264364	Island	NA	Unclassified_Cell_type_specific
cg01240795	-0.458532	0.00043336	0.0198226	5	NA			chr5:72529099-72529976	N_Shore	TRUE	Unclassified_Cell_type_specific
cg01241007	-0.148963	0.0036624	0.0498141	22	NA			chr22:39953450-39954668	N_Shore	NA
cg01244034	-0.334316	0.000454418	0.0201447	16	NA			chr16:25078047-25078532	Island	TRUE	Promoter_Associated_Cell_type_specific
cg01244432	-0.218837	2.48492e-05	0.00745049	6	NA	FOXP4;FOXP4;FOXP4;FOXP4;FOXP4;FOXP4	1stExon;5'UTR;5'UTR;1stExon;5'UTR;1stExon	chr6:41513652-41516189	Island	NA	Unclassified
cg01244520	-0.595602	0.00211661	0.038637	10	NA					TRUE
cg01245776	0.325939	0.00017901	0.014454	8	NA	FAM66E	Body	chr8:7812520-7812938	S_Shore	NA
cg01249134	0.259097	8.78135e-05	0.0112866	18	NA			chr18:580179-580899	N_Shelf	NA
cg01249187	-0.336886	0.00240484	0.0409188	16	NA	CACNA1H;CACNA1H	Body;Body	chr16:1202414-1204624	Island	TRUE
cg01251835	0.210336	0.0022161	0.0394813	22	NA	SCARF2;SCARF2	Body;Body	chr22:20783466-20786201	Island	NA
cg01252526	-0.443127	0.00309739	0.0460289	16	NA	WDR90	Body	chr16:711065-711414	N_Shore	TRUE	Gene_Associated
cg01253033	-0.39214	0.00153292	0.0332912	13	NA					TRUE
cg01256165	-0.236406	0.0032848	0.0472846	20	NA	OPRL1;C20orf201;OPRL1	5'UTR;TSS1500;5'UTR	chr20:62718472-62719016	N_Shore	NA
cg01256563	-0.267608	0.00185033	0.0363133	12	NA			chr12:34319681-34319984	N_Shore	NA
cg01257145	-0.123639	0.0029764	0.0451805	5	NA			chr5:74349800-74350239	Island	NA	Promoter_Associated_Cell_type_specific
cg01257975	-0.278755	0.000761521	0.0246307	22	NA	CACNA1I;CACNA1I	Body;Body	chr22:40057941-40058844	Island	NA
cg01258201	0.205584	0.00247653	0.0414357	6	NA	CPNE5	TSS1500	chr6:36807678-36808808	Island	TRUE	Unclassified_Cell_type_specific
cg01258522	-0.273936	2.98748e-05	0.00792723	1	NA	GFI1;GFI1;GFI1	5'UTR;5'UTR;TSS1500	chr1:92945907-92952609	Island	NA	Promoter_Associated
cg01258653	0.526961	0.0018824	0.0365746	16	NA	BAIAP3	Body	chr16:1393034-1393241	Island	TRUE	Unclassified
cg01259220	-0.339725	0.00170707	0.035035	7	NA	C7orf20	TSS1500	chr7:915753-916644	N_Shore	NA
cg01259362	0.44613	0.000832216	0.0255972	13	NA	FARP1	3'UTR			NA	Unclassified_Cell_type_specific
cg01261798	-0.845887	3.03684e-05	0.00797566	10	NA	DPYSL4	TSS1500	chr10:133998912-134001500	Island	NA
cg01266853	0.318738	0.00150085	0.0329579	6	NA					NA
cg01267165	-0.286012	0.000638576	0.0230168	16	NA	LITAF;LITAF;LITAF;LITAF	TSS1500;TSS1500;TSS1500;TSS1500	chr16:11680008-11681275	S_Shore	NA	Promoter_Associated
cg01267797	-0.361843	0.00335517	0.0478082	5	NA	SERINC5	Body			TRUE
cg01268022	-0.286263	0.00223915	0.0396136	7	NA	FKBP14	Body	chr7:30066419-30066685	N_Shore	NA
cg01270033	-0.151189	0.00344053	0.0484458	16	NA	MKL2	TSS200	chr16:14164849-14165656	Island	NA	Promoter_Associated
cg01270230	0.149672	0.00181162	0.0359846	10	NA	RASGEF1A	5'UTR	chr10:43697777-43698177	S_Shelf	NA
cg01270709	-0.294737	0.0024546	0.0412662	11	NA	BTBD18	TSS200	chr11:57520333-57520753	N_Shore	TRUE	Unclassified
cg01271812	0.368865	0.000411032	0.0193829	2	NA	MEIS1	Body	chr2:66672431-66673636	N_Shore	NA
cg01272428	-0.426275	0.000259605	0.0164466	2	NA	SLC4A5;SLC4A5	Body;Body			NA	Unclassified
cg01275297	-0.255793	0.000666428	0.0234107	20	NA	TGIF2	TSS1500	chr20:35201323-35203490	Island	NA	Promoter_Associated
cg01275523	-0.465158	0.000415911	0.0194627	10	NA	PAX2;PAX2;PAX2;PAX2;PAX2	TSS1500;TSS1500;TSS1500;TSS1500;TSS1500	chr10:102503913-102506146	Island	NA	Unclassified_Cell_type_specific
cg01275830	0.502081	0.00150345	0.0329662	10	TRUE	C10orf95	TSS1500	chr10:104210095-104210985	S_Shore	NA
cg01276323	-0.241931	0.00132613	0.0312772	1	NA	KCNQ4;KCNQ4	Body;Body	chr1:41283840-41284591	N_Shore	NA
cg01277155	-0.224184	7.88785e-05	0.0108494	7	NA	SLC26A5;SLC26A5;SLC26A5;SLC26A5;SLC26A5	5'UTR;5'UTR;5'UTR;5'UTR;5'UTR	chr7:103086344-103086840	N_Shore	TRUE
cg01277331	-0.177969	0.000423656	0.0196424	2	NA	WNT10A	Body	chr2:219748276-219748805	Island	NA
cg01279418	-0.431048	0.00286803	0.0444319	16	NA	SPG7	Body	chr16:89626644-89627869	N_Shelf	NA	Unclassified
cg01281911	-0.427062	0.0027834	0.0437598	1	NA	FOXE3	1stExon	chr1:47881896-47883065	Island	TRUE	Unclassified_Cell_type_specific
cg01283289	-0.267571	0.000822766	0.0254601	12	TRUE	ACSS3	1stExon	chr12:81471569-81472119	S_Shore	NA
cg01285706	-0.310803	0.000843892	0.0257443	4	NA	BMP3	Body	chr4:81951941-81952808	S_Shore	TRUE
cg01287088	-0.364838	0.00284972	0.0442851	5	NA	PFN3	1stExon	chr5:176827081-176827754	Island	NA
cg01288167	0.334018	0.000826213	0.0255043	8	NA			chr8:143535484-143535892	N_Shore	TRUE
cg01289140	-0.235841	0.0020595	0.0381625	6	NA	USP49	5'UTR	chr6:41862841-41863335	N_Shore	NA
cg01290009	0.247405	0.000201002	0.01493	10	NA	KNDC1	Body	chr10:134980302-134981059	Island	NA	Unclassified_Cell_type_specific
cg01290856	0.287062	0.00211686	0.038637	2	NA	NCKAP5;NCKAP5	5'UTR;5'UTR			NA
cg01291856	-0.181047	0.000550682	0.0216788	11	NA	HCCA2;FAM99B	Body;TSS200			NA
cg01291939	0.185824	0.00277739	0.043714	19	NA	MYH14;MYH14;MYH14	Body;Body;Body	chr19:50713630-50714073	Island	NA
cg01293723	-0.226759	0.000235532	0.0158207	17	NA	KRTAP1-5	1stExon			TRUE
cg01294253	0.286378	2.31057e-05	0.00744574	9	NA	BRD3	Body	chr9:136913021-136913699	N_Shore	NA
cg01294717	0.201725	0.000613981	0.022624	2	NA	HDAC4	Body			NA
cg01295203	-0.476826	2.90529e-05	0.00789345	8	TRUE	PRDM14	TSS1500	chr8:70981873-70984888	Island	NA
cg01295249	0.366474	0.000245662	0.0161261	2	NA	NCK2;NCK2	5'UTR;5'UTR			TRUE	Promoter_Associated_Cell_type_specific
cg01295392	-0.429305	3.12996e-05	0.00810643	12	NA	ASCL4;ASCL4	1stExon;3'UTR	chr12:108168986-108169570	Island	TRUE
cg01295631	0.424766	0.00118891	0.0298715	16	NA					NA
cg01295999	-0.611259	0.000418593	0.0195346	3	NA	NAALADL2	Body			TRUE
cg01297191	-0.458158	6.15449e-05	0.0100093	7	NA	RAPGEF5	TSS200	chr7:22396039-22396852	Island	TRUE	Unclassified_Cell_type_specific
cg01298102	0.254025	0.00135092	0.0315136	16	NA					TRUE	Unclassified
cg01298284	0.264161	0.00201122	0.0378043	16	NA	UBE2MP1	TSS200	chr16:34404515-34404780	Island	NA
cg01298374	-0.450139	0.000357236	0.0182904	12	NA	PPFIBP1;PPFIBP1	5'UTR;5'UTR			TRUE
cg01303236	0.371462	0.000639163	0.0230179	5	NA	ENC1	5'UTR	chr5:73935725-73937551	N_Shore	NA
cg01304145	-0.466514	0.00159833	0.0339418	16	NA	EEF2K	3'UTR			TRUE
cg01305596	-0.322823	0.00355131	0.0490846	16	NA	ABCC1;ABCC1;ABCC1;ABCC1;ABCC1	Body;Body;Body;Body;Body			NA
cg01306563	-0.425005	0.00287865	0.044508	7	NA	FOXP2;FOXP2;FOXP2;FOXP2;FOXP2;FOXP2	1stExon;5'UTR;5'UTR;1stExon;5'UTR;1stExon			TRUE
cg01307174	0.494494	0.00101328	0.0278181	3	NA	ARPP-21;ARPP-21;ARPP-21;ARPP-21;ARPP-21	5'UTR;1stExon;5'UTR;5'UTR;5'UTR			NA
cg01307507	-0.164386	0.000934513	0.0268569	17	NA	CBX2;CBX2	TSS1500;TSS1500	chr17:77751378-77751673	Island	NA	Unclassified
cg01307555	-0.198152	0.00362086	0.0495718	2	NA	ALMS1P	TSS200			NA
cg01308268	-0.285023	0.00196907	0.0373745	10	NA			chr10:135132006-135132458	Island	NA	Unclassified_Cell_type_specific
cg01309726	-0.486552	0.00230378	0.0401282	10	NA	LOC100270710	TSS200	chr10:99473520-99474664	S_Shelf	TRUE
cg01310345	0.477228	0.000263243	0.0164977	17	NA	BAIAP2;BAIAP2;BAIAP2;BAIAP2	Body;Body;Body;Body			NA
cg01311151	-0.309881	0.00351416	0.0488382	12	NA			chr12:85673878-85674700	N_Shore	NA
cg01312858	0.421554	0.00344118	0.0484473	2	NA	CCDC85A	TSS1500	chr2:56410865-56412539	N_Shore	NA	Unclassified
cg01313358	-0.377916	0.00033384	0.0178967	3	NA	RAB43	TSS1500	chr3:128839934-128840633	S_Shore	NA	Unclassified_Cell_type_specific
cg01313538	-0.317567	0.000249082	0.0161784	3	NA	KCNMB2;KCNMB2	5'UTR;TSS200			NA
cg01313994	0.20273	0.00129049	0.0309307	19	NA	SF4	Body	chr19:19416693-19416945	Island	NA
cg01316923	0.235202	0.000400781	0.0191689	6	NA	C6orf154;YIPF3	TSS1500;3'UTR	chr6:43477221-43478553	S_Shore	NA
cg01317217	-0.314624	0.00221345	0.0394693	16	NA	TERF2	TSS1500	chr16:69419316-69420086	S_Shore	NA	Promoter_Associated
cg01317569	0.38068	0.000187646	0.0146524	5	NA	ELOVL7;ELOVL7	TSS1500;TSS1500	chr5:60139359-60140155	S_Shore	NA
cg01320491	0.284579	0.000316324	0.0175244	3	NA	PTPN23	Body			NA	Unclassified_Cell_type_specific
cg01320507	-0.322142	0.0036521	0.0497712	1	TRUE	SPHAR;RAB4A;SPHAR	1stExon;3'UTR;5'UTR			NA
cg01320780	-0.217074	0.000159483	0.0138245	8	NA	PPP3CC	TSS200	chr8:22298112-22299142	Island	NA	Promoter_Associated
cg01322142	0.320123	0.00172774	0.0352491	4	NA	CPLX1	Body	chr4:786118-786341	S_Shore	NA	Unclassified
cg01323148	-0.292285	0.00307265	0.0458583	2	NA	NRP2;NRP2;NRP2;NRP2;NRP2;NRP2	Body;Body;Body;Body;Body;Body	chr2:206549599-206551316	Island	NA
cg01323517	-0.187226	0.00135067	0.0315132	13	NA			chr13:19183083-19183959	S_Shelf	NA
cg01324349	0.133417	0.00243183	0.041112	15	NA					NA
cg01325188	0.240752	0.00110206	0.0288886	16	NA	BANP;BANP	Body;Body	chr16:88052061-88052392	N_Shore	NA
cg01325958	-0.22921	0.00262105	0.0425594	17	NA	STARD3;STARD3;STARD3	TSS200;TSS200;TSS200	chr17:37793265-37793722	Island	NA	Promoter_Associated
cg01328473	-0.22575	0.00280391	0.0439358	2	NA	PXDN	Body			TRUE
cg01333824	0.27908	0.00275645	0.043578	16	NA	TCF25	Body	chr16:89945514-89946323	S_Shelf	NA	Gene_Associated_Cell_type_specific
cg01336231	0.384688	0.00300607	0.0454063	3	NA	RFTN1	Body			TRUE	Unclassified_Cell_type_specific
cg01337429	0.368606	0.00141014	0.0321065	16	NA	NTN3	1stExon	chr16:2521086-2525929	Island	NA
cg01338955	-0.289695	0.00328753	0.0473023	4	NA			chr4:3748224-3748581	N_Shore	TRUE
cg01344273	-0.270982	0.000922855	0.0266984	4	NA	COL25A1;COL25A1	Body;Body	chr4:110222970-110224257	Island	NA
cg01345354	0.415418	0.00348021	0.048697	6	NA	SERPINB9	Body	chr6:2891929-2892182	Island	NA	Unclassified
cg01345365	0.353184	0.000675368	0.0235146	2	NA					NA
cg01346501	0.484666	2.36897e-05	0.00744574	17	NA	NR1D1	Body	chr17:38255274-38255896	N_Shore	TRUE
cg01347596	-0.354256	0.000311093	0.0174234	19	NA	DNMT1;DNMT1	Body;Body	chr19:10252705-10252917	Island	NA
cg01350293	0.22231	0.00304435	0.0456775	2	NA	MYO7B	TSS1500			NA
cg01351032	-0.245226	0.00148974	0.0328591	16	TRUE	CIITA	1stExon	chr16:10972782-10973305	N_Shore	NA	Unclassified
cg01352090	-0.445661	0.000472301	0.0204407	16	NA	ADCY9	Body			TRUE
cg01352688	0.402328	0.000160329	0.0138578	4	NA	JAKMIP1;JAKMIP1	Body;Body			NA
cg01353073	-0.403409	2.07304e-05	0.00735702	16	NA	HS3ST6	Body	chr16:1967799-1968970	N_Shelf	TRUE	Unclassified_Cell_type_specific
cg01354782	-0.557576	0.000114247	0.0123692	12	NA	ITPR2	Body			TRUE
cg01356131	-0.147298	0.00367698	0.0499253	16	NA	PAQR4	Body	chr16:3016646-3020326	Island	NA	Promoter_Associated
cg01357958	0.253884	0.00294254	0.0449445	17	NA	LOC100133991;MAP3K14;LOC100133991;C17orf46	Body;3'UTR;Body;TSS1500	chr17:43339124-43339832	S_Shore	TRUE	Promoter_Associated
cg01358262	-0.40865	0.0019911	0.0375774	15	NA			chr15:30336644-30337136	N_Shore	TRUE
cg01358842	-0.139502	0.000730897	0.0242539	8	NA	HGSNAT	1stExon	chr8:42995665-42996591	N_Shore	NA	Promoter_Associated
cg01359822	0.502498	0.00105825	0.0283804	21	NA	ETS2	TSS1500	chr21:40177002-40178667	N_Shore	TRUE	Promoter_Associated
cg01362776	0.206441	0.00140491	0.0320595	3	NA					NA
cg01364137	-0.252852	0.00354622	0.0490458	10	NA			chr10:8091374-8098329	N_Shelf	NA	Unclassified_Cell_type_specific
cg01367005	-0.182569	0.000547485	0.0216365	17	NA	GJD3;GJD3	1stExon;3'UTR	chr17:38518965-38520264	Island	NA	Promoter_Associated
cg01367627	0.175191	0.000543172	0.0215818	7	NA	TRRAP	5'UTR	chr7:98476004-98476954	S_Shore	NA	Promoter_Associated
cg01369114	-0.287751	0.000494816	0.0207679	22	NA	TCN2	TSS200			NA	Unclassified_Cell_type_specific
cg01369233	0.409705	0.00103084	0.0280632	11	NA	TOLLIP	Body	chr11:1315467-1317115	Island	NA
cg01370111	0.23141	0.00188251	0.0365746	6	NA					NA
cg01370449	-0.408848	0.00120035	0.0299755	7	NA	HOXA5	TSS200	chr7:27182613-27185562	Island	NA	Unclassified
cg01370541	-0.370399	0.0015258	0.0332088	4	NA			chr4:41882450-41882964	Island	NA	Unclassified_Cell_type_specific
cg01372434	-0.230454	0.00200243	0.0377092	6	NA			chr6:5997027-5997414	Island	NA
cg01373932	0.300546	0.000187767	0.0146576	6	NA	BAT1;BAT1	Body;Body			NA
cg01376079	-0.222195	0.000978666	0.0274068	11	NA	SSH3	TSS1500	chr11:67070807-67071801	N_Shore	NA	Promoter_Associated
cg01377503	-0.141006	0.00104518	0.0282381	7	NA	IRF5;IRF5;IRF5;IRF5;IRF5;IRF5	5'UTR;5'UTR;5'UTR;5'UTR;5'UTR;5'UTR	chr7:128577818-128578756	Island	TRUE	Promoter_Associated
cg01378062	-0.362648	0.00260539	0.0424194	3	NA					TRUE
cg01378222	-0.24771	0.00320325	0.046724	16	NA	SULT1A1;SULT1A1;SULT1A1	TSS1500;Body;TSS1500	chr16:28624940-28625382	N_Shelf	NA
cg01379240	-0.324236	0.00106804	0.0284986	3	NA	C3orf72;FOXL2;C3orf72	5'UTR;TSS200;1stExon	chr3:138663718-138666346	Island	NA	Unclassified_Cell_type_specific
cg01381171	-0.527231	0.000759825	0.0246066	3	NA			chr3:69591011-69592050	N_Shore	NA
cg01381374	0.26835	0.00272275	0.0433182	7	NA					NA
cg01381829	0.320214	0.00222024	0.0394916	22	NA	TNRC6B;TNRC6B;TNRC6B	Body;TSS1500;TSS1500			NA	Promoter_Associated
cg01383440	0.495918	0.00024431	0.0160726	13	NA	TMCO3	3'UTR	chr13:114202596-114202862	S_Shore	NA
cg01383799	0.552159	0.000579622	0.0221104	16	NA	MAZ;MAZ	Body;Body	chr16:29818681-29819554	Island	NA	Promoter_Associated_Cell_type_specific
cg01383934	0.165233	0.00253969	0.0419418	17	NA	AATK	Body			NA
cg01385708	-0.254306	0.00344619	0.0484601	16	NA			chr16:4377508-4378162	N_Shelf	TRUE
cg01386294	0.194237	0.00345311	0.0485096	6	NA			chr6:25732692-25732957	N_Shore	NA
cg01387771	-0.306808	0.000271793	0.0166027	16	NA	SOX8	3'UTR	chr16:1036820-1037448	Island	NA
cg01388649	-0.283045	0.000440733	0.0199432	17	NA			chr17:46810609-46810945	Island	NA	Unclassified_Cell_type_specific
cg01388775	-0.159001	0.00104966	0.0282931	3	NA	IFRD2	Body	chr3:50329399-50330116	Island	NA	Promoter_Associated
cg01389032	0.299246	0.000649598	0.0231451	9	NA	ENHO	5'UTR	chr9:34522724-34523357	N_Shore	NA
cg01390950	-0.303193	0.000186928	0.0146524	6	NA			chr6:34111735-34113944	S_Shelf	TRUE
cg01392518	-0.394596	0.00337342	0.0479726	6	NA	T	TSS1500	chr6:166579973-166583423	Island	TRUE	Unclassified_Cell_type_specific
cg01392656	0.441881	0.00197917	0.037475	12	NA	AACS	Body	chr12:125578348-125578588	Island	NA
cg01392867	0.270685	0.000436924	0.0198818	16	NA	ZNF48	3'UTR	chr16:30411425-30412120	N_Shore	NA
cg01395254	0.334208	0.001874	0.0364907	2	NA	MYT1L	TSS1500			NA
cg01396065	0.360093	0.00132273	0.031246	3	NA			chr3:193788481-193789266	S_Shore	TRUE	Unclassified
cg01400477	-0.223711	0.00317727	0.0465579	2	NA	LRP2	Body	chr2:170218314-170219203	N_Shore	NA	Unclassified_Cell_type_specific
cg01401327	0.337758	0.000681755	0.0235901	7	NA			chr7:101457382-101461030	N_Shore	NA
cg01401641	0.376144	4.9168e-05	0.00931528	19	NA	TSHZ3	Body	chr19:31839635-31843049	N_Shore	NA
cg01403309	0.22729	0.00160912	0.0340546	11	NA			chr11:71350345-71350998	S_Shore	NA
cg01403885	-0.27846	0.00364712	0.049739	19	NA			chr19:45741874-45742147	Island	NA
cg01405004	-0.362312	0.00102267	0.027956	3	NA	FAM19A4;FAM19A4	5'UTR;5'UTR	chr3:68980783-68982035	N_Shore	NA
cg01405040	-0.351676	0.000726342	0.0241698	2	NA	HOXD12	TSS1500	chr2:176964062-176965509	Island	TRUE
cg01405744	0.460145	0.00284541	0.0442572	8	NA			chr8:75232649-75234101	S_Shelf	NA
cg01406312	0.318699	0.00220184	0.0393911	3	NA	CSPG5	TSS1500	chr3:47619112-47621131	Island	NA
cg01407244	-0.307489	0.00306135	0.0457919	8	TRUE	TNFRSF10C	Body	chr8:22960384-22960927	S_Shore	TRUE	Unclassified
cg01408558	0.251563	4.41336e-05	0.00891312	19	TRUE	PDE4A;PDE4A;PDE4A;PDE4A	Body;Body;Body;TSS1500			NA
cg01408817	-0.316483	0.00297704	0.045182	19	NA	FXYD3;FXYD3;FXYD3;FXYD3;FXYD3;FXYD3;FXYD3;FXYD3	TSS200;TSS200;TSS200;TSS200;TSS200;TSS200;TSS200;TSS200			NA	Unclassified
cg01409873	0.36409	0.000119931	0.0125104	11	NA	TOLLIP	Body	chr11:1298009-1298476	Island	NA
cg01409985	0.248761	0.00225359	0.0397353	3	NA	SRPRB	TSS1500	chr3:133524568-133525199	N_Shore	NA	Promoter_Associated
cg01410359	-0.203557	0.00166055	0.0345899	2	NA	CYP1B1	Body	chr2:38301276-38304518	Island	NA
cg01411366	-0.448225	0.00269226	0.0430892	3	NA	SLC9A10	5'UTR			TRUE	Unclassified
cg01413566	-0.222201	7.70406e-05	0.010741	1	NA	C1orf210;C1orf210	5'UTR;5'UTR			TRUE
cg01414403	0.400832	0.000653751	0.0232144	22	NA	MICAL3	Body	chr22:18275679-18275922	Island	NA
cg01415842	-0.274696	0.00077671	0.024804	3	NA			chr3:128151656-128152180	N_Shore	NA
cg01417714	0.265927	0.000366135	0.0184955	1	NA	FAM189B;FAM189B	Body;Body	chr1:155224624-155225655	N_Shore	TRUE
cg01419479	-0.173594	0.00184741	0.0362908	1	TRUE	GLUL;GLUL;GLUL;GLUL;GLUL	1stExon;1stExon;TSS1500;5'UTR;5'UTR	chr1:182359697-182361563	Island	NA
cg01419914	0.389804	0.00160007	0.0339555	17	NA	BAHCC1	Body	chr17:79366806-79374742	Island	NA
cg01420491	0.264489	0.00251422	0.0417347	2	NA	HS1BP3	Body			TRUE	Unclassified
cg01422881	-0.223708	0.00197666	0.0374559	1	NA	RNF220	5'UTR	chr1:44871109-44874047	Island	NA	Unclassified_Cell_type_specific
cg01424624	-0.327409	0.00171303	0.0350828	11	NA					TRUE
cg01425021	0.397027	0.00308955	0.0459606	4	NA	WHSC2	Body	chr4:1994662-1994872	S_Shore	NA
cg01425293	0.260171	0.00278234	0.0437508	1	NA	TRIM46	Body	chr1:155147185-155147444	S_Shelf	NA	Unclassified
cg01427848	-0.477748	2.73077e-05	0.00768501	11	NA					TRUE	Unclassified
cg01429933	0.454029	0.00123478	0.0303947	1	NA	PLEKHG5;PLEKHG5	Body;Body	chr1:6557561-6557872	N_Shore	TRUE
cg01431340	0.496677	0.00131487	0.0311816	6	NA	C6orf186	TSS1500	chr6:110678854-110679108	S_Shore	NA	Unclassified_Cell_type_specific
cg01432620	-0.461523	1.79906e-06	0.00414966	13	NA	ZIC2	Body	chr13:100637112-100637472	N_Shore	NA
cg01434025	0.182615	0.00337635	0.0479889	15	NA	APBA2;APBA2	Body;Body	chr15:29395641-29396290	Island	TRUE	Unclassified
cg01434608	-0.538996	0.0022503	0.0397237	16	NA	CMTM3;CMTM3;CMTM3;CMTM3	TSS1500;TSS1500;TSS1500;TSS1500	chr16:66638254-66639561	N_Shore	NA	Promoter_Associated
cg01435442	0.337746	0.000630111	0.022875	15	NA	CHSY1	Body			TRUE
cg01436526	0.429739	0.00057116	0.0219789	19	NA	ECSIT;ECSIT;ECSIT;ECSIT	TSS1500;TSS1500;TSS1500;TSS1500	chr19:11639614-11639897	S_Shore	NA
cg01438365	-0.32351	0.000157619	0.0137976	17	NA	TBX2	Body	chr17:59473060-59483266	Island	NA	Unclassified
cg01438685	0.401576	0.000447573	0.0200718	7	NA	UNC84A;UNC84A	Body;Body	chr7:905608-905886	S_Shelf	NA
cg01439876	-0.241485	0.000860613	0.0259081	1	NA			chr1:119543056-119543454	Island	TRUE
cg01440796	-0.302643	0.00049648	0.0208103	2	NA					TRUE
cg01441018	0.410507	0.000120139	0.0125104	17	NA	TBCD	Body	chr17:80871287-80871504	N_Shore	NA
cg01441172	-0.117493	0.00292549	0.0448117	17	NA	PHF23	TSS200	chr17:7141121-7143071	Island	NA	Promoter_Associated
cg01441359	0.32073	0.00193996	0.0371121	12	NA	TPI1;TPI1;TPI1	TSS1500;TSS1500;TSS1500	chr12:6976392-6977393	N_Shore	NA	Promoter_Associated
cg01442843	0.350523	0.00124472	0.0304698	1	NA	RASSF5;RASSF5;RASSF5	Body;TSS1500;Body	chr1:206730397-206730908	N_Shore	NA	Unclassified
cg01443285	-0.357357	0.00349857	0.0487763	8	NA	SNTB1	Body			TRUE
cg01445580	-0.574933	0.000767112	0.0246883	1	NA	C1orf94;CSMD2	TSS1500;TSS1500	chr1:34628783-34630976	S_Shore	NA
cg01446907	0.344917	0.00097603	0.0273685	19	NA	RAB3A	5'UTR	chr19:18313348-18313577	Island	NA
cg01447350	0.490015	4.10021e-06	0.0047702	16	NA	IL34	TSS1500			NA
cg01447828	-0.201442	0.00229293	0.0400563	19	NA	PRX;PRX	TSS200;TSS200			TRUE
cg01450303	0.326764	0.000633775	0.0229255	19	NA	SSBP4;SSBP4	Body;Body	chr19:18539781-18540341	N_Shelf	TRUE	Unclassified
cg01450807	-0.476931	0.000474985	0.0204704	13	NA					TRUE
cg01451391	0.487006	0.00222524	0.0395224	17	NA	HLF	Body	chr17:53342198-53343061	S_Shore	NA	Unclassified
cg01452847	-0.236065	2.43719e-05	0.00745049	17	NA	MIR196A1	TSS1500	chr17:46710812-46711419	Island	NA	Unclassified_Cell_type_specific
cg01455366	-0.314465	2.40619e-05	0.00744947	16	NA	MT1DP;MT1DP	Body;TSS200	chr16:56677120-56677598	S_Shore	NA	Unclassified
cg01456151	-0.252342	0.00230698	0.0401398	16	NA			chr16:49311413-49312308	Island	NA
cg01456663	-0.346932	0.00220238	0.0393928	7	NA					TRUE
cg01457653	-0.563753	1.48306e-06	0.00402812	16	TRUE	FBXL8;TRADD	TSS1500;5'UTR	chr16:67193005-67193219	Island	NA
cg01458495	0.258732	0.000359736	0.0183522	3	NA	ZNF589	3'UTR			NA	Promoter_Associated_Cell_type_specific
cg01460436	-0.268269	6.55548e-05	0.0103232	20	NA	SLC12A5;SLC12A5	3'UTR;3'UTR	chr20:44685771-44687610	Island	TRUE
cg01461211	0.278364	0.00365373	0.0497774	16	NA					TRUE	Unclassified_Cell_type_specific
cg01461410	-0.212904	0.00197072	0.0373951	6	NA	TBX18	1stExon	chr6:85472702-85474132	Island	NA
cg01463828	-0.62896	0.00052817	0.0213888	8	NA	PDLIM2;PDLIM2;PDLIM2	Body;Body;Body			NA	Unclassified_Cell_type_specific
cg01467503	0.268513	0.00173733	0.0353062	1	NA	C1orf144;C1orf144	TSS1500;TSS1500	chr1:16693621-16694270	N_Shore	NA
cg01469719	0.281822	0.00354289	0.0490313	16	NA	VASN;CORO7	3'UTR;Body			NA
cg01471036	0.299064	0.00254638	0.0420065	17	NA	ALDH3A1;ALDH3A1;ALDH3A1	5'UTR;TSS1500;TSS200	chr17:19648139-19648492	S_Shore	TRUE	Unclassified
cg01473602	0.295715	0.0015022	0.0329588	12	NA	CSRP2	Body			NA
cg01475649	-0.256318	0.00100417	0.0277083	2	NA					TRUE	Unclassified_Cell_type_specific
cg01476569	-0.27099	0.00109052	0.0287675	16	NA	ATMIN	TSS1500	chr16:81069532-81070163	N_Shore	NA	Promoter_Associated
cg01476739	-0.247603	0.00338462	0.0480231	2	NA			chr2:241855374-241855631	N_Shore	TRUE	Unclassified
cg01477179	-0.218481	0.00215907	0.0389809	2	NA			chr2:239067512-239068028	Island	NA	Unclassified_Cell_type_specific
cg01485790	0.249791	0.00129852	0.0310321	12	NA	NCOR2;NCOR2	Body;Body	chr12:124911243-124911464	Island	NA
cg01485948	-0.278091	1.35695e-05	0.00647482	17	NA	MNT	Body	chr17:2295922-2297516	Island	TRUE
cg01486146	-0.308285	0.00118074	0.029769	10	NA			chr10:102414425-102416315	Island	NA
cg01486987	0.193971	0.00132771	0.0312912	19	NA	FBXO17;FBXO17	5'UTR;TSS1500	chr19:39440404-39441011	S_Shelf	NA
cg01487683	-0.387178	8.48393e-05	0.0111445	6	NA					NA	Unclassified
cg01488306	0.192419	0.00299	0.0452677	1	NA	F13B	TSS1500			NA
cg01490535	-0.165564	0.00179948	0.03587	11	TRUE	FAM86C;FAM86C;FAM86C	Body;Body;Body	chr11:71497571-71499065	Island	NA
cg01492656	0.321947	0.000294651	0.0170135	4	NA	N4BP2;LOC344967	TSS1500;Body	chr4:40057484-40059041	N_Shore	NA	Promoter_Associated
cg01494399	0.290691	0.000867556	0.025994	16	NA	CMIP;CMIP	Body;Body	chr16:81711864-81712214	N_Shore	NA
cg01500431	1.37108	0.00367143	0.0498946	22	NA	GSTTP2	Body	chr22:24384134-24384405	S_Shelf	NA
cg01501264	0.232481	0.00287047	0.0444556	7	NA	AGAP3;AGAP3	3'UTR;Body	chr7:150819919-150820764	Island	NA	Gene_Associated
cg01501312	-0.333676	1.61935e-05	0.00678056	1	NA	HES2	TSS1500	chr1:6479057-6480938	Island	NA
cg01501461	0.231438	0.00187523	0.036505	19	NA	MBOAT7;MBOAT7;MBOAT7;MBOAT7	Body;Body;Body;Body	chr19:54684476-54684876	Island	NA
cg01501476	-0.207006	0.00276616	0.043645	6	NA			chr6:41410589-41411140	Island	TRUE	Unclassified
cg01503065	-0.375241	0.000297023	0.0170582	4	NA	DCHS2;DCHS2	1stExon;1stExon	chr4:155410623-155413393	Island	NA	Unclassified
cg01503706	0.397797	0.000348046	0.0181093	22	NA	NPTXR	Body	chr22:39239168-39240425	N_Shore	NA
cg01504447	-0.348906	0.00140721	0.0320789	13	NA	HMGB1	TSS1500			NA
cg01507342	-0.368592	0.00274727	0.0435218	17	NA	PITPNC1;PITPNC1	Body;Body			TRUE	Unclassified
cg01508045	0.200998	0.000434603	0.0198471	6	NA	FOXP4;FOXP4;FOXP4	5'UTR;5'UTR;5'UTR	chr6:41513652-41516189	Island	NA
cg01509141	-0.216648	1.11295e-05	0.00621476	13	NA	CCDC122;C13orf31;C13orf31	5'UTR;TSS200;TSS1500	chr13:44453207-44454295	Island	NA
cg01511166	0.46098	5.46923e-05	0.00966738	16	NA					TRUE
cg01513661	-0.216442	0.00106408	0.0284386	22	TRUE	SAPS2	5'UTR	chr22:50781190-50782009	Island	NA	Promoter_Associated
cg01514272	0.255075	0.00323801	0.0469807	11	NA	ACTN3	Body	chr11:66326639-66326840	N_Shore	NA
cg01514341	0.157983	0.000589961	0.0222548	16	NA					NA
cg01514828	0.360592	0.00270872	0.0432027	17	NA	SRCIN1	Body	chr17:36715691-36715995	N_Shore	TRUE	Promoter_Associated
cg01515444	-0.342845	0.00131671	0.0311909	20	NA			chr20:56293563-56293856	N_Shore	NA
cg01516372	0.328396	0.00152389	0.0332034	1	NA	LOC339524	Body	chr1:87617692-87617986	Island	TRUE	Unclassified
cg01517364	0.358114	4.56918e-05	0.0090246	16	NA	ZCCHC14	Body	chr16:87446632-87447133	N_Shore	NA
cg01518398	0.156018	0.00221928	0.0394879	2	NA	MOBKL1B	TSS1500	chr2:74405352-74406164	S_Shore	NA
cg01519765	-0.272115	0.00368378	0.0499544	3	NA	ETV5	TSS1500	chr3:185825462-185827003	S_Shore	NA
cg01519877	-0.319063	5.48602e-06	0.00525343	19	NA	DLL3;DLL3	Body;Body	chr19:39989397-39990140	Island	TRUE
cg01521648	0.504687	0.00140175	0.0320369	13	NA	FAM155A	Body			TRUE
cg01524860	0.288148	0.000866464	0.0259738	6	NA			chr6:99290279-99290771	Island	NA
cg01525017	-0.36443	0.00105391	0.0283603	3	NA					TRUE
cg01530101	-0.46297	6.70649e-05	0.010344	11	TRUE	KCNQ1DN	TSS200	chr11:2890388-2891337	Island	NA
cg01531542	0.347626	0.00110533	0.0289198	6	NA	TIAM2	Body			NA
cg01531915	-0.179912	0.00257218	0.0422233	19	NA	RASGRP4;RASGRP4;RASGRP4;RASGRP4;RASGRP4;RASGRP4;RASGRP4	Body;Body;Body;Body;Body;Body;Body	chr19:38908487-38909240	S_Shelf	NA	Unclassified_Cell_type_specific
cg01532075	0.334595	0.000296592	0.0170476	3	NA	BFSP2	Body			TRUE
cg01532168	-0.488229	0.00323434	0.0469557	8	NA	KCNK9	TSS1500	chr8:140714585-140718259	Island	NA	Unclassified_Cell_type_specific
cg01533082	0.326634	0.00126278	0.0306739	14	NA	C14orf37	Body			TRUE
cg01533258	-0.455422	0.000157817	0.0137976	14	NA	GSC	Body	chr14:95234612-95236569	Island	TRUE	Unclassified_Cell_type_specific
cg01534416	-0.446468	7.55266e-05	0.0106763	19	NA	C19orf48;C19orf48	TSS1500;TSS1500	chr19:51307439-51308380	S_Shore	NA	Unclassified
cg01535080	-0.364196	3.62515e-05	0.00852727	6	NA			chr6:166073882-166077752	Island	NA
cg01535312	0.381915	0.00068134	0.0235901	6	NA	MOCS1;MOCS1	TSS1500;TSS1500	chr6:39901852-39902299	S_Shore	NA
cg01535733	-0.156962	0.000412795	0.0194013	6	NA	RGS17;RGS17	5'UTR;1stExon	chr6:153450992-153452792	Island	NA	Unclassified_Cell_type_specific
cg01536190	0.229934	0.000486829	0.0206417	1	NA	C1orf70	Body	chr1:1473107-1473342	Island	NA
cg01542719	0.507722	0.000172187	0.0142197	3	NA	DHX36;DHX36	TSS1500;TSS1500	chr3:154042004-154042376	S_Shore	NA	Promoter_Associated
cg01545079	0.243993	0.0023177	0.0401925	14	TRUE	CPNE6	5'UTR			NA
cg01546424	0.384951	0.00133091	0.0313304	6	NA	MAP3K7IP2;SUMO4	Body;TSS200			NA
cg01546472	0.547771	6.0058e-06	0.00536422	4	NA	ODZ3	3'UTR	chr4:183720658-183721739	S_Shore	NA
cg01549570	0.434582	0.000654801	0.0232338	14	NA	KIF26A	Body	chr14:104621866-104622149	Island	NA
cg01550307	-0.205589	0.000457834	0.0202035	17	NA	LOC284100	Body			NA	Unclassified
cg01550716	0.499301	0.00213983	0.0388403	1	NA	SDCCAG8	Body	chr1:243646394-243646888	N_Shore	TRUE	Unclassified_Cell_type_specific
cg01552272	-0.498649	0.00114682	0.0293734	20	NA	MACROD2	TSS200	chr20:13975768-13976287	Island	TRUE
cg01553231	0.499678	0.000270823	0.0165933	5	NA			chr5:141071624-141071967	S_Shore	TRUE	Unclassified
cg01554529	0.403887	0.000587077	0.0222434	1	NA	FBXO6;FBXO44;FBXO44;FBXO44;FBXO44	TSS1500;3'UTR;3'UTR;3'UTR;3'UTR	chr1:11724113-11724885	N_Shore	NA
cg01555105	0.211949	0.00360173	0.049446	14	NA					NA
cg01555791	0.191564	9.56244e-05	0.0116109	17	NA	ABR;ABR;ABR	Body;1stExon;Body	chr17:1011844-1012968	Island	NA	Promoter_Associated
cg01556457	-0.39804	3.69282e-05	0.00853261	15	NA	SNX22	TSS200	chr15:64443587-64444821	Island	NA	Unclassified
cg01556979	0.377475	2.39977e-05	0.00744947	22	NA	PLXNB2	Body	chr22:50727441-50728654	Island	NA
cg01557792	-0.427834	0.00340995	0.0482251	14	NA	KIAA0247	Body			TRUE
cg01557798	-0.22228	0.000836697	0.0256458	1	NA	OBSCN;OBSCN	Body;Body	chr1:228399471-228402037	Island	NA
cg01559259	0.356869	0.000876622	0.0261017	11	NA	CHST1	TSS1500	chr11:45686160-45687495	S_Shore	NA
cg01559302	-0.223417	0.00315905	0.0464495	19	NA	EHD2	3'UTR	chr19:48246632-48247114	N_Shore	TRUE	Promoter_Associated_Cell_type_specific
cg01559650	0.211272	0.00351662	0.0488555	1	NA	KIAA1751	Body	chr1:1910268-1913800	N_Shelf	NA
cg01559787	0.254987	0.00173802	0.035313	19	NA	SF4	Body	chr19:19416693-19416945	Island	NA
cg01560493	-0.23087	0.000767014	0.0246883	5	NA	MAN2A1	TSS1500	chr5:109024965-109026701	N_Shore	NA	Promoter_Associated
cg01560554	-0.274016	0.00201352	0.0378359	19	NA	NLRP7;NLRP7;NLRP7	Body;Body;Body	chr19:55450822-55451128	N_Shelf	NA
cg01562813	0.6004	0.000259575	0.0164466	3	NA	NUP210	Body			TRUE
cg01564705	0.320821	0.00204518	0.038078	5	NA	SEMA5A	Body			TRUE
cg01565343	0.151224	0.000344076	0.0180579	11	NA	BCL9L	Body			NA
cg01566127	-0.495509	0.00115577	0.0294754	11	NA	MACROD1	Body			TRUE	Unclassified_Cell_type_specific
cg01566242	-0.305426	0.00013095	0.0129674	1	NA	MRPS21;MRPS21	TSS200;TSS200	chr1:150266476-150266689	N_Shore	NA	Promoter_Associated
cg01566260	-0.338488	0.00032589	0.0177675	1	NA			chr1:32180131-32180487	Island	TRUE	Unclassified
cg01566526	-0.379606	0.00213076	0.0387519	3	NA	ALDH1L1;ALDH1L1	5'UTR;1stExon	chr3:125898662-125899568	Island	TRUE
cg01568317	-0.310499	0.000440331	0.0199352	14	NA			chr14:74892466-74893184	S_Shelf	TRUE
cg01568784	-0.474953	0.00017723	0.0143749	11	NA	RAB38	TSS200	chr11:87908243-87908614	S_Shore	NA
cg01570589	0.41655	0.000568832	0.021947	1	NA	PLEKHO1	TSS1500	chr1:150121695-150123078	Island	NA	Promoter_Associated
cg01571169	0.187285	0.000157454	0.0137976	16	NA	FBXO31;FBXO31	Body;Body	chr16:87367534-87367851	Island	NA
cg01572434	-0.433049	0.00107291	0.0285625	5	NA					TRUE
cg01572694	-0.271006	0.000155343	0.0137329	17	NA	MIR10A	TSS1500	chr17:46658948-46660003	N_Shore	NA
cg01572884	-0.199318	0.0003096	0.0173978	1	NA	ALX3	Body	chr1:110610265-110613303	Island	NA
cg01573121	0.298267	0.00147412	0.0326993	21	NA	DNAJC28;DNAJC28	5'UTR;5'UTR	chr21:34863644-34864268	N_Shore	NA
cg01573732	-0.419443	0.00334016	0.0477165	11	NA	DDB2	Body	chr11:47236404-47236933	Island	NA	Promoter_Associated
cg01574390	0.261326	0.00257419	0.0422365	16	NA	METTL9;METTL9	Body;Body			TRUE
cg01574673	0.320674	0.00196678	0.0373469	1	NA	HAPLN2	Body	chr1:156593657-156595283	Island	TRUE
cg01577165	-0.443745	0.00334324	0.0477398	12	NA	LIMA1;LIMA1;LIMA1;LIMA1	Body;1stExon;5'UTR;Body			NA	Promoter_Associated
cg01577414	0.666432	0.00100018	0.0276794	11	NA	NAALAD2	TSS200			NA
cg01577646	0.261662	6.08815e-05	0.00996863	6	NA	RPS6KA2;RPS6KA2	Body;Body			NA
cg01578057	0.207014	0.00299025	0.0452677	4	NA	NAP1L5;HERC3	1stExon;Body			NA	Promoter_Associated
cg01580044	0.388727	0.00137494	0.031736	1	TRUE	PHTF1	Body	chr1:114301514-114302272	N_Shore	NA
cg01581974	-0.256508	3.91339e-05	0.00875419	12	NA	TUBA1C	TSS200	chr12:49658246-49659175	Island	NA	Promoter_Associated
cg01584939	-0.265458	0.00179013	0.0358005	22	NA			chr22:37252475-37252709	S_Shore	NA	Unclassified_Cell_type_specific
cg01585860	-0.417563	0.00173289	0.0352945	6	NA					TRUE
cg01591830	-0.306955	0.000947452	0.0270142	16	NA			chr16:89661799-89662043	S_Shelf	NA	Unclassified
cg01591881	0.42001	0.00130765	0.03112	19	NA	TBCB	Body	chr19:36612342-36612932	Island	NA
cg01592662	-0.133808	0.00272367	0.0433228	16	NA	NTAN1	TSS1500	chr16:15149204-15150107	S_Shore	NA	Promoter_Associated
cg01595640	-0.542724	0.000148776	0.01347	4	NA			chr4:185939222-185942747	N_Shore	NA
cg01596520	0.191555	0.0014302	0.0322758	19	NA	PRKACA;PRKACA	TSS200;Body	chr19:14228461-14229264	N_Shelf	NA
cg01597149	-0.199701	0.0020263	0.0379095	7	NA			chr7:56032046-56032903	N_Shore	NA
cg01597553	0.213168	0.00205566	0.0381473	18	NA	C18orf1;C18orf1	5'UTR;5'UTR	chr18:13217073-13219044	S_Shore	TRUE
cg01597641	-0.23064	0.00302209	0.0455152	7	NA			chr7:155241323-155243757	Island	TRUE
cg01599742	0.430772	0.000776781	0.024804	6	NA	MOCS1;MOCS1	TSS1500;TSS1500	chr6:39901852-39902299	S_Shore	NA
cg01600222	-0.239229	0.0016755	0.0347461	6	NA			chr6:33943604-33944027	N_Shore	NA
cg01600817	0.242566	0.00151199	0.0330502	13	NA	RNF6	TSS1500	chr13:26795809-26796712	S_Shore	NA
cg01601658	0.414388	0.000412755	0.0194013	6	NA					NA	Unclassified_Cell_type_specific
cg01602287	0.377686	0.000153837	0.0136805	11	NA	DUSP8;HCCA2	Body;Body	chr11:1577705-1579091	Island	NA	Unclassified_Cell_type_specific
cg01602730	-0.458242	5.36702e-05	0.00958626	1	NA					NA
cg01604480	-0.300546	0.00144621	0.0324096	17	NA	FLJ45079	Body			TRUE	Promoter_Associated
cg01607932	0.410356	0.00217453	0.0391418	3	NA			chr3:5028409-5028903	N_Shore	TRUE
cg01612057	-0.391643	0.000704136	0.0239019	12	NA	FKBP11;FKBP11;FKBP11	Body;Body;TSS200	chr12:49318486-49319476	Island	TRUE	Promoter_Associated
cg01614716	-0.396629	1.8741e-05	0.00718526	1	NA	ELOVL1	TSS1500	chr1:43833828-43834137	Island	NA	Promoter_Associated
cg01615424	-0.190655	0.00192895	0.0370048	15	NA			chr15:32638144-32639476	Island	NA
cg01616394	0.309445	0.000460483	0.0202198	12	NA					TRUE	Unclassified_Cell_type_specific
cg01616628	0.426753	0.000336706	0.0179303	2	NA	BCL11A;BCL11A;BCL11A	Body;Body;Body			TRUE
cg01618530	-0.288042	0.00073004	0.0242514	8	NA	ATP6V1H;ATP6V1H;ATP6V1H	TSS200;TSS1500;TSS200	chr8:54755576-54756109	Island	NA	Promoter_Associated
cg01618851	-0.27184	0.000169286	0.0141694	19	TRUE	CD209;CD209;CD209;CD209;CD209;CD209;CD209;CD209	Body;Body;Body;Body;Body;Body;Body;Body			NA
cg01619562	0.283166	0.000813862	0.0253113	14	NA	ITPK1;ITPK1;ITPK1	Body;Body;Body			TRUE
cg01620540	0.300005	0.00357699	0.0492816	13	NA	HTR2A;HTR2A	TSS1500;TSS1500			NA
cg01621090	-0.27571	0.00364778	0.049739	17	NA	DNAH17	Body	chr17:76446646-76446870	S_Shelf	NA
cg01622006	0.289114	0.000622932	0.0227504	6	NA					NA	Unclassified_Cell_type_specific
cg01625242	-0.159272	0.00289397	0.0445971	18	TRUE	GRP;GRP;GRP	TSS1500;TSS1500;TSS1500	chr18:56887091-56887665	N_Shore	NA
cg01626459	0.43634	0.000148646	0.01347	6	NA	BEND6;DST	5'UTR;TSS1500	chr6:56818873-56820308	S_Shore	NA	Unclassified
cg01626569	-0.208661	0.0029357	0.0448955	16	NA	LYRM1;DCUN1D3;LYRM1;LYRM1	TSS200;TSS1500;TSS200;5'UTR	chr16:20911566-20912616	Island	NA	Promoter_Associated
cg01626681	-0.217526	0.00232367	0.0402435	19	NA	CCDC151	Body	chr19:11533198-11533619	N_Shore	NA
cg01627483	-0.533521	0.00158937	0.0338532	1	NA	MTMR9L	TSS1500	chr1:32705524-32707141	S_Shore	NA
cg01631162	-0.393454	0.000144574	0.0133515	6	NA	RNF39;RNF39	1stExon;1stExon	chr6:30042918-30043500	Island	NA	Unclassified
cg01632865	0.225488	0.00152604	0.0332088	12	NA	GALNT9;GALNT9	3'UTR;3'UTR	chr12:132682572-132682895	N_Shore	NA
cg01633363	0.214631	0.000227351	0.0155951	17	NA	AATK;LOC388428	TSS1500;Body	chr17:79139501-79140028	S_Shore	NA	Unclassified_Cell_type_specific
cg01634982	0.268787	0.000252763	0.0162463	20	NA	SLC9A8	3'UTR			TRUE	Unclassified
cg01635878	-0.401522	1.55743e-05	0.00673749	4	NA	NMU	TSS1500	chr4:56501912-56502523	S_Shore	TRUE
cg01636591	-0.340344	0.00121911	0.0301829	17	TRUE	CCL8;CCL8	1stExon;5'UTR			NA
cg01636873	0.35644	0.00142578	0.0322198	13	NA	CARKD	Body	chr13:111277412-111277651	S_Shelf	NA
cg01639032	-0.558893	0.000185616	0.0146142	6	NA	HSPA1A;HSPA1L	TSS1500;TSS200	chr6:31782872-31785190	Island	NA	Promoter_Associated
cg01640606	-0.199848	0.00084603	0.0257814	14	NA			chr14:61123613-61124613	N_Shelf	NA
cg01640684	0.391796	0.00316809	0.046503	17	NA	TBCD	Body	chr17:80871287-80871504	N_Shore	NA
cg01641620	0.35933	0.00182002	0.0360359	22	NA	PANX2;PANX2;PANX2	Body;Body;Body	chr22:50607823-50608040	S_Shore	NA	Unclassified_Cell_type_specific
cg01643563	0.275665	0.00176291	0.0355256	16	NA	CACNA1H;CACNA1H	Body;Body	chr16:1207042-1208032	N_Shore	NA	Unclassified_Cell_type_specific
cg01643605	-0.171039	0.00219478	0.0393654	16	NA					TRUE
cg01644592	-0.404133	0.000258787	0.0164171	6	NA	MOG;MOG;MOG;MOG;MOG;MOG;MOG;MOG;MOG;MOG;MOG	3'UTR;Body;3'UTR;Body;Body;Body;Body;Body;Body;Body;Body			NA	Unclassified_Cell_type_specific
cg01646718	0.286196	0.000446264	0.0200431	8	NA	FBXL6;GPR172A;FBXL6	Body;TSS1500;Body	chr8:145581331-145582765	N_Shore	NA
cg01647693	-0.171997	0.00175413	0.0354563	8	NA			chr8:143509372-143509630	S_Shelf	NA
cg01648784	0.232552	0.000190226	0.0146938	16	NA	MYLPF	TSS1500	chr16:30389035-30390631	N_Shelf	NA
cg01648999	0.373378	0.000102411	0.0118593	8	NA	KBTBD11	5'UTR	chr8:1938520-1939290	S_Shore	NA	Unclassified_Cell_type_specific
cg01649960	-0.177569	0.00300887	0.0454252	12	NA	TAC3	TSS1500			NA
cg01651169	0.237165	0.00186247	0.0364087	7	NA	ARPC1A	Body			TRUE
cg01651570	0.292687	0.00202728	0.0379124	14	NA	ZFYVE21	Body	chr14:104193901-104194627	Island	NA
cg01654560	0.432294	0.000325356	0.017763	11	NA	NTM;NTM;NTM;NTM	TSS1500;TSS1500;TSS1500;Body	chr11:131780328-131781532	N_Shore	NA	Unclassified_Cell_type_specific
cg01655150	0.235687	0.00325961	0.0471338	3	NA	ZXDC;ZXDC	TSS1500;TSS1500	chr3:126193683-126195495	Island	NA
cg01655355	-0.454679	5.50727e-05	0.00967502	19	TRUE	SLC5A5	TSS200	chr19:17982670-17983821	Island	NA	Unclassified_Cell_type_specific
cg01656853	-0.195589	0.000820292	0.025428	19	TRUE	FUT2;FUT2	TSS200;TSS200	chr19:49199964-49200184	N_Shore	NA
cg01658259	-0.239064	0.000106576	0.0120452	14	NA	NFATC4;NFATC4	Body;TSS200	chr14:24837872-24838324	N_Shore	NA	Unclassified
cg01658605	0.157615	0.00315165	0.0464055	16	NA	JPH3	Body	chr16:87719089-87719307	S_Shore	NA
cg01660407	0.227208	0.000350341	0.0181491	2	NA	CHST10	3'UTR			NA
cg01662942	0.373284	0.00157102	0.0336393	2	NA	KIF1A	Body	chr2:241720950-241722114	Island	NA
cg01663440	0.309963	0.00157515	0.0336969	12	NA	RAD52	5'UTR	chr12:1058481-1059430	N_Shelf	NA
cg01663968	-0.26305	0.00280054	0.0439137	20	TRUE	CTSZ	Body	chr20:57581902-57582595	Island	NA
cg01667702	-0.276792	0.000319547	0.0176403	17	TRUE	TRAPPC1;CNTROB;CNTROB;TRAPPC1;TRAPPC1;TRAPPC1	TSS1500;1stExon;1stExon;TSS1500;TSS1500;TSS1500	chr17:7835171-7835569	S_Shore	NA	Promoter_Associated
cg01669161	0.210826	0.00139171	0.0319219	7	NA					NA	Unclassified_Cell_type_specific
cg01671681	-0.329514	0.000260661	0.0164616	3	NA	PLCH1	5'UTR			TRUE
cg01671895	-0.322373	0.00207007	0.0382556	11	NA	PGR	Body	chr11:100998030-100999774	N_Shore	NA
cg01672042	-0.409078	0.000913092	0.0265484	16	NA	ZNF423	Body			TRUE
cg01672129	-0.207623	0.000265191	0.0165087	14	NA			chr14:103010784-103011625	S_Shore	TRUE	Unclassified
cg01674405	0.19235	0.000386094	0.0188469	9	NA			chr9:138873235-138874005	N_Shore	NA
cg01678317	0.202712	3.65361e-05	0.00852727	15	NA	VPS13C;VPS13C;VPS13C;VPS13C	Body;Body;Body;Body	chr15:62352227-62353092	N_Shelf	NA
cg01679924	0.344555	0.00233333	0.0403264	16	NA	BANP;BANP	Body;Body			NA
cg01684175	-0.561399	0.00324075	0.0470077	13	NA	FOXO1	Body			NA
cg01684586	0.324021	0.00260504	0.0424189	4	NA	IGFBP7	Body			TRUE
cg01684901	0.336386	0.00139898	0.0320097	3	TRUE	FAM131A;FAM131A	5'UTR;Body	chr3:184056419-184056671	S_Shore	NA
cg01686463	0.272528	0.000116361	0.0124286	7	NA					NA
cg01686920	-0.269321	0.00218386	0.0392415	16	NA	IRX5	TSS1500	chr16:54962422-54967805	Island	NA	Promoter_Associated
cg01687189	0.381167	0.0023663	0.0406184	12	NA	GNPTAB	TSS1500	chr12:102224262-102224614	S_Shore	NA	Promoter_Associated
cg01687680	-0.265665	0.00225698	0.039759	16	NA	CBLN1	3'UTR	chr16:49311413-49312308	Island	NA
cg01691856	-0.227609	0.000562448	0.0218522	15	NA					NA
cg01692252	-0.324343	3.32633e-05	0.00827034	17	NA	GRB7	TSS1500			NA
cg01692842	0.314312	0.000356901	0.0182904	11	NA	ACAD8	Body	chr11:134122762-134122981	S_Shelf	NA
cg01693423	0.443368	0.000108213	0.0121224	13	NA					TRUE	Unclassified_Cell_type_specific
cg01694554	0.13033	0.00245632	0.041277	11	NA	SYTL2	5'UTR			TRUE
cg01699217	-0.131189	0.00151455	0.0330789	20	NA	BHLHE23	TSS200	chr20:61636171-61639055	Island	NA
cg01699721	-0.337327	0.00189068	0.0366364	16	NA					NA
cg01700290	-0.257511	0.00245434	0.0412662	16	NA			chr16:48844551-48845264	Island	NA
cg01702839	-0.3903	0.00261341	0.042477	16	NA	NIP7	3'UTR	chr16:69373061-69373882	S_Shore	NA
cg01704534	-0.242228	0.00181706	0.0360041	4	TRUE	RBM47;RBM47	5'UTR;TSS200			TRUE	Unclassified_Cell_type_specific
cg01704957	-0.20785	0.000560246	0.0218189	17	NA	YBX2	TSS1500	chr17:7197431-7198417	Island	NA	Unclassified
cg01705131	-0.217373	0.00288309	0.0445378	6	NA			chr6:35733589-35733825	N_Shore	NA
cg01705897	0.193922	0.000780259	0.0248679	11	NA			chr11:1986015-1986362	S_Shore	NA
cg01707313	0.452638	0.00157785	0.0337175	17	NA					NA	Unclassified_Cell_type_specific
cg01707330	0.195981	0.00152565	0.0332088	6	NA	HCG18;HCG18	Body;Body	chr6:30294169-30295071	N_Shelf	NA
cg01708636	0.441138	0.00107985	0.0286337	4	NA	CPE	Body	chr4:166299975-166300668	S_Shore	NA
cg01709846	-0.270798	0.000357044	0.0182904	16	NA	TEKT5	Body			TRUE
cg01712737	0.479663	0.000774758	0.0247751	2	NA	MIR149;PP14571;GPC1	TSS1500;Body;Body	chr2:241395248-241395802	N_Shore	NA
cg01715088	-0.154013	0.00131298	0.0311796	1	NA	ESPN	3'UTR	chr1:6520584-6521955	Island	NA	Promoter_Associated_Cell_type_specific
cg01715455	-0.368788	0.00362641	0.0496018	20	NA	VSX1;VSX1	TSS200;TSS200	chr20:25061761-25062928	Island	NA	Unclassified_Cell_type_specific
cg01715901	0.344039	0.00201905	0.037868	2	NA	CYTIP	Body			NA	Promoter_Associated
cg01715910	0.206882	0.000803163	0.0251486	17	NA	MED11	TSS1500	chr17:4634567-4635230	N_Shore	NA
cg01716223	0.410291	0.000906179	0.0264579	13	NA	VPS36	Body	chr13:53024155-53024938	N_Shore	NA	Promoter_Associated
cg01716499	-0.237695	0.00016073	0.0138694	6	NA	TNXB;TNXB	Body;Body			NA
cg01717727	-0.16326	0.000571218	0.0219789	5	NA	ADAMTS16	TSS200	chr5:5139441-5140941	Island	NA	Unclassified_Cell_type_specific
cg01719210	-0.334413	4.36194e-07	0.00299623	2	NA	VAX2	Body	chr2:71126720-71129209	Island	NA
cg01720013	0.466224	0.00224603	0.0396885	7	NA	DGKI	Body	chr7:137531125-137532382	N_Shore	NA
cg01727346	0.229527	2.08087e-05	0.00735702	22	NA	C22orf9;C22orf9	Body;Body	chr22:45598721-45599080	N_Shore	NA
cg01732449	-0.229526	0.000198716	0.014918	2	NA			chr2:19560963-19561650	S_Shore	TRUE	Unclassified
cg01733204	-0.340762	0.00101144	0.0277879	14	NA	PTPN21	5'UTR	chr14:89020849-89021446	N_Shore	NA	Unclassified_Cell_type_specific
cg01734062	-0.360708	1.34774e-05	0.00647482	17	NA	TMEM92;TMEM92;TMEM92	1stExon;5'UTR;5'UTR	chr17:48350422-48350832	S_Shore	TRUE	Unclassified_Cell_type_specific
cg01735398	-0.255241	4.48967e-05	0.00897517	17	NA	SLC5A10;FAM83G;SLC5A10	Body;Body;Body	chr17:18906909-18908243	Island	NA
cg01739737	0.34002	0.00153391	0.0333044	14	NA	DYNC1H1	Body	chr14:102482211-102482413	N_Shelf	NA
cg01740424	-0.212206	0.00362138	0.0495764	20	NA	SPEF1	3'UTR	chr20:3758206-3759184	Island	TRUE	Unclassified
cg01742263	-0.21453	0.00203029	0.0379526	5	NA	SLC23A1;SLC23A1	Body;Body	chr5:138713814-138714340	Island	NA
cg01742680	-0.119336	0.00330456	0.0474327	3	NA	RAP2B	TSS200	chr3:152878268-152881086	Island	NA	Promoter_Associated
cg01744822	-0.317558	3.36852e-05	0.00828792	16	NA			chr16:73099812-73100791	Island	TRUE
cg01746044	0.377165	0.000802961	0.0251486	22	NA	ASCC2	TSS1500	chr22:30233923-30234399	S_Shore	NA	Promoter_Associated
cg01747222	-0.386099	0.000564464	0.0218659	14	NA	CMTM5;CMTM5	TSS200;TSS200			TRUE
cg01748193	0.322878	0.000277829	0.0167415	11	NA	SLC22A11	Body	chr11:64335489-64335965	Island	NA	Unclassified_Cell_type_specific
cg01748414	-0.605285	3.06077e-06	0.00451731	6	NA	MYLK4	Body			NA
cg01749569	-0.236232	0.00225626	0.039759	12	NA					NA
cg01749784	-0.323472	0.00364468	0.0497309	4	NA			chr4:113445022-113445350	N_Shore	TRUE	Promoter_Associated
cg01749904	-0.412849	0.000163848	0.013979	16	NA	DPEP1;DPEP1;DPEP1	5'UTR;1stExon;5'UTR			NA
cg01751181	0.315661	0.00163051	0.0343039	11	NA	OPCML	Body			NA
cg01753595	-0.23831	0.000911137	0.0265267	9	TRUE	COL5A1	TSS1500	chr9:137533359-137534397	N_Shore	NA
cg01757124	-0.389251	0.000237598	0.0158856	17	NA					TRUE	Unclassified
cg01758799	0.405008	0.00323413	0.0469557	11	NA	BRSK2	Body			NA
cg01759413	-0.126098	0.00169622	0.0349055	5	NA	TRIM41;TRIM41	TSS200;TSS200	chr5:180650099-180650679	Island	NA	NonGene_Associated
cg01759628	0.375842	2.13755e-05	0.00738617	1	NA			chr1:235267554-235267829	N_Shore	NA
cg01759870	0.505032	0.00318188	0.0465854	14	NA	MTA1	Body	chr14:105936264-105936558	Island	NA
cg01763890	-0.164168	0.00184772	0.0362908	5	NA			chr5:76936126-76936984	Island	NA
cg01764370	-0.178427	0.00261295	0.0424757	16	NA					NA
cg01765152	0.377221	0.00149609	0.0329126	8	NA	PVT1	Body			TRUE	Promoter_Associated
cg01765174	0.303772	0.000249191	0.0161784	9	NA	TRIM14;TRIM14;TRIM14;TRIM14	Body;Body;Body;Body	chr9:100881098-100881660	N_Shore	TRUE
cg01766737	-0.173568	0.00117702	0.0297378	22	NA	CENPM;CENPM	Body;Body	chr22:42342407-42343278	N_Shore	NA
cg01768775	-0.287176	0.00312836	0.0462474	1	NA	KCNT2	TSS1500	chr1:196577708-196578011	S_Shore	NA
cg01769457	0.147411	0.00271195	0.0432361	1	NA			chr1:15929823-15930289	Island	NA	Promoter_Associated
cg01770362	-0.259404	0.000255867	0.0163228	8	NA	SLC25A37	TSS1500	chr8:23386220-23387386	N_Shore	NA	Promoter_Associated
cg01770948	0.483129	0.00324705	0.0470583	16	NA	RAB40C	Body	chr16:649465-650057	N_Shore	NA
cg01771256	0.215811	0.00140175	0.0320369	22	NA	ZNRF3	Body	chr22:29445203-29445482	N_Shore	NA
cg01772115	-0.42799	0.000784941	0.0249045	1	NA	ZNF326;ZNF326;LOC492303	TSS200;TSS200;TSS200	chr1:90460399-90461237	Island	NA	Promoter_Associated
cg01773858	0.266056	0.000730838	0.0242539	11	NA	ARHGEF17	Body	chr11:73073118-73073733	S_Shelf	NA
cg01774093	0.347834	1.89562e-05	0.00718526	9	NA	TOPORS	Body	chr9:32550559-32552532	N_Shore	NA
cg01774419	-0.171945	0.000878986	0.0261152	8	NA	NSMAF;NSMAF	Body;TSS200	chr8:59571603-59572526	Island	NA	Promoter_Associated
cg01774705	0.29764	0.00175343	0.035453	17	NA	MYBBP1A;MYBBP1A	Body;Body			NA
cg01775274	0.246086	0.00140834	0.0320905	21	NA	PCNT	Body	chr21:47811130-47811351	Island	NA
cg01775921	0.3025	0.00030539	0.0172465	6	NA	TRIM15	Body	chr6:30139718-30140263	N_Shore	NA	Unclassified
cg01777019	-0.282069	0.00130288	0.0310788	6	NA	ESR1;ESR1;ESR1;ESR1	5'UTR;TSS200;5'UTR;5'UTR	chr6:152128822-152129771	N_Shore	TRUE	Unclassified_Cell_type_specific
cg01778589	-0.252057	0.00284052	0.044215	7	NA	DLX6AS	Body	chr7:96631383-96631800	N_Shore	TRUE
cg01778647	0.292975	0.00253301	0.0419018	8	NA			chr8:141474418-141475050	N_Shore	NA
cg01780171	0.674247	5.28315e-05	0.00951385	2	NA					NA
cg01780781	-0.33506	0.00108383	0.0286738	5	NA			chr5:43066398-43067011	S_Shelf	NA
cg01782798	0.367075	0.00283604	0.0441735	16	NA	IL34	TSS200			NA
cg01784614	-0.196612	0.00187156	0.0364755	5	NA	CARD6	TSS200			TRUE
cg01785719	-0.547899	0.000397172	0.0190908	8	NA	TSNARE1	Body	chr8:143407246-143408048	N_Shelf	NA
cg01789980	-0.250657	0.000265159	0.0165087	5	NA	WWC1;WWC1;WWC1	Body;Body;Body			TRUE
cg01791371	-0.200437	0.00259622	0.0423589	6	NA			chr6:50818180-50818431	N_Shore	NA
cg01791407	-0.164782	0.00153858	0.0333565	2	NA			chr2:74229477-74229996	Island	NA	Gene_Associated
cg01792403	0.523093	1.61127e-06	0.00410088	13	NA			chr13:100620241-100624348	S_Shelf	NA
cg01793704	-0.323448	0.00313466	0.0463147	7	NA	MEST	TSS200	chr7:130126017-130126801	Island	NA	Promoter_Associated
cg01794103	0.460179	0.0022015	0.0393911	15	NA	TBC1D2B;TBC1D2B	Body;Body			TRUE	Promoter_Associated
cg01794468	0.530927	0.00155353	0.0334891	7	NA	C7orf50;C7orf50;C7orf50	Body;Body;Body	chr7:1126578-1126910	N_Shelf	NA	Unclassified_Cell_type_specific
cg01794501	-0.153126	0.00063897	0.0230179	1	NA	PCP4L1	Body	chr1:161228477-161229028	Island	TRUE
cg01795122	-0.186512	0.00204304	0.0380674	19	TRUE	EMP3;EMP3	1stExon;5'UTR	chr19:48824529-48825493	S_Shelf	NA	Promoter_Associated
cg01795964	0.26252	0.00140607	0.0320668	7	NA	DGKI	TSS1500	chr7:137531125-137532382	S_Shore	NA
cg01799560	0.194616	5.9952e-05	0.00993958	17	NA	TBCD	Body			NA
cg01799671	0.406615	0.00332528	0.0476115	16	NA	CMIP;CMIP	Body;Body			TRUE
cg01801182	-0.264492	0.000488758	0.0206686	1	NA			chr1:46998632-46999249	Island	TRUE	Unclassified
cg01802593	0.417864	0.00136037	0.0316072	12	NA	ST8SIA1	3'UTR			NA
cg01802640	-0.33367	0.000140945	0.0132394	1	NA			chr1:48174494-48176519	Island	NA	Unclassified_Cell_type_specific
cg01803948	0.254654	0.00148552	0.0328123	8	NA	ZFHX4	Body			NA
cg01804679	-0.315025	0.00321806	0.0468219	1	NA	MTMR9L	Body	chr1:32705524-32707141	S_Shore	NA
cg01806382	0.262339	0.00321222	0.0467824	12	NA					NA
cg01806808	-0.106354	0.00147884	0.0327338	8	TRUE	PTK2;PTK2	5'UTR;5'UTR	chr8:142010440-142011907	Island	NA
cg01806972	-0.359227	0.000211279	0.0151414	11	NA	ACTN3;ZDHHC24	TSS200;TSS1500	chr11:66314207-66314455	Island	NA	Promoter_Associated
cg01807825	-0.304985	0.00145825	0.0324948	4	NA	GK2;GK2	1stExon;5'UTR			NA
cg01808706	-0.14735	0.000438846	0.0198952	15	TRUE	ITPKA	Body	chr15:41785616-41788539	Island	NA
cg01808739	0.476633	0.00084169	0.0257157	1	NA	FNBP1L;FNBP1L;FNBP1L	TSS1500;TSS1500;TSS1500	chr1:93913636-93914524	N_Shore	NA
cg01809281	0.260305	0.00291214	0.0447002	2	NA	UBXN2A	TSS1500	chr2:24163185-24163878	N_Shore	NA	Unclassified_Cell_type_specific
cg01810347	0.186063	0.00349581	0.0487506	20	NA	CABLES2	Body	chr20:60982405-60982780	N_Shelf	NA	Unclassified_Cell_type_specific
cg01810926	-0.328221	0.000421734	0.0196119	1	NA	CPT2	Body	chr1:53662309-53662815	S_Shore	NA
cg01812571	0.339252	0.000666652	0.0234124	12	NA			chr12:132972695-132972941	N_Shore	NA
cg01813033	-0.299393	0.000217519	0.0153412	6	NA	CTGF	TSS200	chr6:132271356-132271658	S_Shore	NA
cg01815538	-0.488525	0.000517434	0.0211548	6	NA	PRDM13	TSS200	chr6:100054686-100054988	N_Shore	NA
cg01815626	-0.278101	0.0013252	0.0312739	12	NA					TRUE
cg01815783	0.346407	0.00130856	0.0311332	4	NA			chr4:1049652-1049923	N_Shelf	TRUE
cg01818740	0.20189	0.000857469	0.0258889	6	NA					TRUE
cg01819306	-0.352336	0.00116073	0.0295332	8	NA	IL7	Body	chr8:79716681-79717403	N_Shore	NA
cg01819502	-0.259201	0.000295902	0.0170334	17	NA	GGT6;GGT6	TSS1500;TSS1500			NA
cg01821043	-0.193535	0.00213875	0.0388333	1	NA	CASZ1;CASZ1	5'UTR;5'UTR	chr1:10764449-10764925	S_Shore	NA
cg01821850	-0.256375	0.00157878	0.0337276	2	NA	LOC440910	Body			NA
cg01821923	-0.293738	0.0026913	0.0430853	5	NA	CXCL14	Body	chr5:134914178-134914981	Island	NA
cg01824948	0.2459	0.00131476	0.0311816	14	NA			chr14:102053868-102054163	S_Shelf	NA
cg01824969	-0.366966	0.00230876	0.0401555	8	NA			chr8:67873388-67875600	Island	NA
cg01827726	0.509921	0.00212004	0.0386711	7	NA	TTYH3	Body	chr7:2671156-2671937	S_Shore	NA
cg01831404	-0.711489	0.000878584	0.0261152	5	NA					TRUE
cg01831527	-0.318689	0.00165468	0.0345249	12	NA	TMEM132D	Body			NA
cg01833222	0.272225	0.000471237	0.0204212	3	NA	LAMB2	Body	chr3:49157768-49158463	S_Shelf	NA
cg01833923	-0.248407	0.000353221	0.0182213	17	NA	GNGT2;ABI3;ABI3;GNGT2	1stExon;TSS1500;TSS1500;5'UTR			TRUE	Unclassified_Cell_type_specific
cg01834160	0.274802	0.000505615	0.0209616	16	NA	MTSS1L	Body	chr16:70713461-70714379	Island	TRUE
cg01834776	-0.277164	0.00284716	0.0442663	14	NA	KHNYN;CBLN3	TSS1500;TSS200	chr14:24898779-24899288	Island	NA	Promoter_Associated
cg01838863	0.456527	0.00106063	0.0284049	16	NA	LOC100129637	Body	chr16:87736652-87736907	Island	NA
cg01839396	-0.225394	0.00100329	0.0277083	6	NA			chr6:85482569-85484718	Island	TRUE	Unclassified_Cell_type_specific
cg01840965	0.244031	0.00133326	0.031358	22	NA	RFPL2	TSS1500			NA
cg01841641	-0.279227	6.7171e-05	0.010353	2	NA			chr2:223170486-223171140	N_Shore	NA
cg01843459	0.208337	0.00361318	0.0495358	16	NA	MAPK8IP3;MAPK8IP3	Body;Body			NA
cg01844235	0.267933	0.00282786	0.0441069	22	NA	RAB36	Body	chr22:23487368-23487970	Island	NA	Unclassified
cg01844274	0.400745	0.00142284	0.0321986	6	NA	SYNE1;SYNE1	Body;Body			TRUE
cg01845583	-0.211327	0.000970233	0.0273161	12	NA	FBRSL1	TSS1500	chr12:133067072-133067735	N_Shore	NA	Promoter_Associated
cg01846824	-0.326257	7.16843e-05	0.0105108	19	NA	RTBDN;RTBDN	Body;Body	chr19:12939415-12939662	Island	NA
cg01850449	-0.223861	0.000148135	0.0134657	2	NA	LYPD1;LYPD1	TSS200;5'UTR	chr2:133426652-133428870	Island	NA
cg01850783	-0.374326	0.000509813	0.0210476	6	NA	LAMA2;LAMA2	Body;Body			TRUE
cg01852244	-0.228691	0.000242327	0.0160031	16	NA	PHKB;ITFG1;PHKB	TSS1500;Body;TSS1500	chr16:47494697-47495207	Island	NA
cg01853828	-0.223854	0.00344661	0.0484601	16	NA					NA
cg01856162	-0.25491	0.00246415	0.0413271	2	NA	ECEL1	Body	chr2:233350278-233352974	Island	NA
cg01858173	-0.434355	0.00351226	0.0488261	11	TRUE	EML3;ROM1;ROM1	TSS1500;1stExon;5'UTR	chr11:62379638-62380556	S_Shore	NA	Promoter_Associated
cg01858274	-0.336097	0.00176891	0.0355893	15	NA					NA
cg01858698	-0.352985	0.000125463	0.012757	1	NA			chr1:46954793-46957121	N_Shore	NA
cg01859312	0.329184	0.000754159	0.024597	8	NA	CPSF1	Body	chr8:145616814-145619875	Island	NA
cg01859460	0.36896	0.000315726	0.0175223	19	NA	OAZ1	Body	chr19:2272701-2273246	Island	NA	Promoter_Associated
cg01864295	0.102057	0.00163336	0.034323	3	NA					NA
cg01865484	0.233198	0.00233253	0.0403257	19	NA	SNRNP70	Body	chr19:49610928-49611410	N_Shore	NA	Gene_Associated
cg01868016	0.496601	0.0019388	0.0371043	14	NA	BTBD7;BTBD7;BTBD7;KIAA1409;BTBD7	5'UTR;1stExon;5'UTR;TSS1500;1stExon	chr14:93798709-93799804	Island	NA
cg01868382	0.459493	0.000570386	0.0219719	3	NA	DCUN1D1	TSS1500	chr3:182697749-182698731	Island	NA
cg01868782	-0.25127	0.00331287	0.047503	6	TRUE	HEY2	Body	chr6:126068722-126071320	Island	NA
cg01869186	-0.243491	0.000102651	0.0118593	7	NA	EPHB4	Body	chr7:100424424-100425626	N_Shore	NA	Unclassified
cg01869618	0.449046	0.00261481	0.0424893	8	NA	TSNARE1	Body	chr8:143397264-143397484	Island	NA
cg01869632	0.269483	0.00190279	0.0367662	8	NA	DUSP26	TSS1500	chr8:33456915-33457515	S_Shore	NA
cg01870679	-0.384905	0.00106039	0.0284049	19	NA	ZNF506;ZNF506	3'UTR;3'UTR			NA
cg01870976	-0.344992	0.00344292	0.0484546	15	NA	PCSK6;PCSK6;PCSK6;PCSK6;PCSK6;PCSK6	3'UTR;Body;3'UTR;Body;Body;Body			NA
cg01871214	-0.534675	0.002634	0.0426834	4	NA			chr4:41881177-41881418	Island	TRUE
cg01872216	-0.371342	0.00100164	0.0276873	14	NA			chr14:54430154-54430670	Island	TRUE	Unclassified
cg01873236	-0.278378	0.00199858	0.0376749	5	NA	CTNNA1	TSS1500	chr5:138088659-138089836	Island	NA	Unclassified
cg01874183	-0.231582	0.000934017	0.0268481	8	NA					TRUE
cg01874562	0.297111	0.00255508	0.0420833	19	NA	CRTC1;CRTC1	Body;Body	chr19:18873019-18873349	Island	NA
cg01877606	-0.361781	1.0836e-05	0.00614484	4	NA	LNX1	TSS200			TRUE
cg01878406	-0.291813	0.00317211	0.0465264	1	NA	LOC646627	TSS1500			NA
cg01881182	0.361449	0.00123565	0.0304049	16	NA	ABAT;ABAT	5'UTR;TSS1500			NA
cg01882541	-0.427238	9.80459e-05	0.011674	4	NA					NA
cg01883482	-0.268328	0.000721856	0.0241263	20	NA	NKAIN4;FLJ16779	Body;TSS1500	chr20:61884644-61886387	Island	NA	Unclassified_Cell_type_specific
cg01886303	0.376213	0.0002452	0.0161152	15	NA	APBA2;APBA2	Body;Body	chr15:29405951-29406214	Island	NA
cg01888129	-0.136417	0.000632549	0.0229043	15	NA	HERC1	TSS200	chr15:64125514-64126665	Island	NA	Promoter_Associated
cg01888411	-0.359481	0.00029546	0.0170301	11	TRUE	ABTB2	1stExon	chr11:34378229-34379993	Island	NA
cg01889169	0.567751	0.000201332	0.01493	7	NA	C7orf20	Body	chr7:929476-930013	N_Shore	NA	Unclassified
cg01893439	0.33734	0.00090517	0.0264517	7	NA	EZH2;EZH2;EZH2;EZH2	5'UTR;1stExon;5'UTR;1stExon	chr7:148580495-148582061	Island	NA	Promoter_Associated
cg01894352	-0.149043	0.00258749	0.0423177	6	NA	BTBD9;BTBD9	TSS1500;TSS1500	chr6:38607777-38608148	Island	NA	Promoter_Associated
cg01896761	-0.442785	1.04015e-05	0.00614484	3	NA	FBLN2;FBLN2	TSS200;TSS200	chr3:13590414-13591008	Island	NA	Unclassified_Cell_type_specific
cg01896918	0.412959	0.000370142	0.018566	7	NA	GTF2IRD1;GTF2IRD1	Body;Body			NA
cg01897496	-0.360201	0.00012773	0.012863	2	NA	NEUROD1;NEUROD1	1stExon;5'UTR	chr2:182547873-182549177	N_Shelf	TRUE
cg01901466	0.268093	0.000528701	0.0213913	14	NA	CHGA	TSS1500	chr14:93389245-93389899	N_Shore	NA
cg01902059	0.258851	0.000694885	0.0237466	17	NA			chr17:80671111-80671340	Island	NA
cg01904812	0.315136	0.000688086	0.0236546	1	NA	RCC2;RCC2	Body;Body	chr1:17746200-17746547	Island	NA	Gene_Associated
cg01904886	0.436592	0.000195271	0.0148287	12	NA					TRUE
cg01906695	-0.295282	1.29605e-05	0.00639738	12	NA	COL2A1;COL2A1	TSS1500;TSS1500	chr12:48397889-48398731	S_Shore	NA	Unclassified_Cell_type_specific
cg01909845	0.556412	0.0015059	0.0329879	11	NA	PVRL1;PVRL1	Body;Body	chr11:119535559-119535992	Island	NA
cg01916058	0.395358	0.0020135	0.0378359	7	NA	BUD31;PTCD1	Body;3'UTR	chr7:99016967-99017289	N_Shore	NA
cg01916115	-0.255289	0.00110691	0.028936	6	NA	LAMA2;LAMA2;LAMA2;LAMA2	5'UTR;1stExon;1stExon;5'UTR			TRUE
cg01917259	-0.29004	0.000894326	0.0263028	1	NA	INPP5B	TSS1500			NA
cg01917657	0.225802	0.00244563	0.0411832	22	NA	PANX2;PANX2;PANX2	Body;Body;Body	chr22:50615278-50617900	Island	NA	Unclassified_Cell_type_specific
cg01919011	0.45967	0.000280162	0.0167739	14	NA	JDP2;JDP2;JDP2;JDP2	3'UTR;3'UTR;3'UTR;3'UTR			NA
cg01919377	-0.348551	0.00176726	0.0355753	12	NA	NTF3	TSS1500	chr12:5539895-5540703	N_Shore	NA	Unclassified_Cell_type_specific
cg01919939	-0.35397	0.00346279	0.048594	15	NA					TRUE
cg01919941	-0.470669	0.00034091	0.0180089	12	NA					TRUE	Unclassified_Cell_type_specific
cg01921432	-0.252833	6.55767e-05	0.0103232	1	NA	BARHL2	1stExon	chr1:91182509-91182857	Island	NA
cg01923037	-0.277064	0.000759869	0.0246066	11	NA			chr11:69706778-69707017	S_Shore	TRUE
cg01923514	-0.397989	2.90255e-05	0.00789345	20	NA	BASE	TSS200			NA	Unclassified_Cell_type_specific
cg01925094	-0.223167	0.00222326	0.039515	20	NA	CTNNBL1	TSS200	chr20:36322168-36322586	Island	NA	Promoter_Associated
cg01927825	0.330363	0.00112284	0.0291194	1	NA	C1orf86;LOC100128003;C1orf86	Body;Body;Body	chr1:2121017-2121818	Island	NA	Promoter_Associated
cg01933718	0.362889	0.00167735	0.0347546	7	NA	PTPRN2;PTPRN2;PTPRN2	Body;Body;Body	chr7:158250128-158250497	S_Shelf	NA
cg01936220	0.329197	0.00145514	0.0324801	13	NA					NA
cg01936430	-0.266635	0.000150467	0.0135387	1	NA	PPP1R15B	1stExon	chr1:204380313-204381159	Island	NA	Unclassified
cg01936649	0.359827	0.00145101	0.0324494	6	NA					NA
cg01937314	-0.206635	0.000116963	0.0124579	6	NA	LSM2;LSM2	1stExon;5'UTR	chr6:31774475-31774862	Island	NA	Promoter_Associated
cg01937669	-0.344305	0.000677276	0.0235331	1	NA	HAPLN2;HAPLN2	1stExon;5'UTR			NA	Unclassified
cg01938025	0.33596	0.000668788	0.0234495	1	NA	SKI	Body	chr1:2232310-2232617	N_Shelf	NA
cg01939195	0.428256	0.000432892	0.0198115	4	NA	ZFYVE28	Body	chr4:2277519-2277909	Island	NA	Unclassified_Cell_type_specific
cg01940425	-0.319883	0.000203028	0.0149554	2	NA	OTX1	TSS1500	chr2:63274475-63279430	Island	TRUE
cg01941313	0.338855	0.0018165	0.035997	13	NA			chr13:113121629-113121864	N_Shore	NA
cg01941585	-0.281593	0.00246816	0.0413683	12	NA	HMGA2;HMGA2	Body;Body			TRUE
cg01942751	0.313048	0.000429334	0.0197406	2	NA	HDAC4	Body	chr2:240033147-240033453	N_Shore	NA
cg01943155	-0.353969	3.2334e-06	0.00451731	12	NA	LOC255411;LOC255411	Body;Body			NA
cg01943692	-0.290467	0.00234865	0.0404551	1	NA			chr1:26686516-26687281	N_Shore	NA	Unclassified_Cell_type_specific
cg01943851	0.260373	0.00150218	0.0329588	16	NA	PRRT2	Body	chr16:29826662-29828302	N_Shore	TRUE
cg01944585	-0.611129	6.34559e-05	0.010152	17	NA	RAB37;RAB37;RAB37;RAB37	TSS200;TSS1500;Body;TSS1500	chr17:72732848-72733545	Island	TRUE	Promoter_Associated
cg01949455	0.317072	0.00209276	0.038442	9	NA			chr9:131936269-131941021	Island	NA	Promoter_Associated
cg01950495	0.361382	0.00179637	0.0358486	5	NA	TPPP	3'UTR	chr5:665187-665401	N_Shore	NA
cg01952185	-0.235312	0.00350448	0.048778	5	NA					NA
cg01952989	0.392247	3.78391e-05	0.00860452	7	NA	MAD1L1;MAD1L1;MAD1L1	Body;Body;Body			NA
cg01954438	0.368803	0.000141843	0.0132575	15	NA	KLHL25	Body	chr15:86312153-86313047	Island	NA
cg01955492	-0.355749	0.00166856	0.0346699	6	NA					TRUE
cg01955533	0.304917	0.00366985	0.0498822	6	NA	CDKN1A;CDKN1A	5'UTR;5'UTR	chr6:36651874-36652135	N_Shore	NA	Unclassified
cg01957751	0.179007	0.000884385	0.0261811	8	NA	TSNARE1	Body	chr8:143361313-143361642	Island	NA
cg01960016	-0.224416	0.00116924	0.0296287	5	NA	MSX2	Body	chr5:174151478-174152364	Island	NA
cg01961252	0.237746	0.0022925	0.040054	12	NA	PDE1B;PDE1B;PDE1B	1stExon;Body;5'UTR			NA
cg01961447	-0.523223	0.000590947	0.0222548	22	NA	GALR3	Body	chr22:38220589-38221619	Island	NA	Unclassified_Cell_type_specific
cg01963754	0.480702	0.00348999	0.0487298	13	NA	C13orf16	Body	chr13:111978588-111979099	N_Shore	NA
cg01964562	-0.229785	0.00332969	0.0476489	20	NA	LOC284798;LOC284798	TSS1500;TSS1500	chr20:25128764-25129610	S_Shore	NA
cg01966390	-0.339619	0.000180306	0.0144942	1	NA			chr1:205424829-205426556	S_Shore	NA	Unclassified_Cell_type_specific
cg01967564	-0.168886	0.00120297	0.0300127	16	NA	C16orf82	1stExon			NA
cg01967642	0.155917	0.0029608	0.0450844	1	NA	EPHA10;EPHA10	Body;Body	chr1:38229838-38230888	N_Shore	NA
cg01971089	-0.279905	0.00254362	0.0419779	19	NA	SH3GL1	TSS1500	chr19:4400117-4400782	Island	NA	Promoter_Associated
cg01971227	0.453944	0.00307735	0.0458898	16	NA			chr16:3989006-3989348	N_Shore	TRUE	Unclassified
cg01972418	-0.279834	0.000192121	0.0147244	14	NA	PAX9	TSS1500	chr14:37125219-37125661	Island	NA
cg01973164	0.246199	0.00183237	0.0361729	16	NA	TCF25	Body			NA
cg01973804	-0.297366	0.000203563	0.0149742	19	NA			chr19:49931203-49931804	N_Shore	TRUE
cg01974180	0.442247	2.90357e-06	0.00451731	1	NA	PRKCZ;PRKCZ;PRKCZ	Body;Body;Body	chr1:2082314-2082529	S_Shore	NA	Unclassified_Cell_type_specific
cg01975093	0.427064	0.000877762	0.0261081	11	NA	BSCL2;GNG3;BSCL2;BSCL2;BSCL2	5'UTR;TSS1500;5'UTR;1stExon;TSS1500	chr11:62473453-62474156	S_Shore	NA
cg01977209	-0.282636	0.00279328	0.0438371	2	NA			chr2:236293300-236293569	Island	TRUE
cg01977863	0.227717	0.00262999	0.0426458	17	NA	AZI1;AZI1	Body;Body	chr17:79164388-79165184	S_Shelf	NA
cg01978368	0.411027	0.00035738	0.0182936	1	NA	C1orf89	1stExon	chr1:16563544-16563799	N_Shore	TRUE	Promoter_Associated
cg01980361	0.332381	0.00107258	0.0285625	3	NA	CACNA1D;CACNA1D;CACNA1D	Body;Body;Body			NA
cg01980454	-0.285495	6.87945e-05	0.0104354	1	NA			chr1:858970-861632	Island	NA
cg01980495	0.241151	0.000913392	0.0265484	9	NA	SMARCA2;SMARCA2	Body;Body	chr9:2047212-2047801	Island	NA
cg01981027	0.304588	0.00180593	0.0359266	12	NA			chr12:52417018-52417703	S_Shelf	TRUE	Promoter_Associated
cg01982170	-0.440733	0.00317316	0.0465285	3	NA	MYRIP	3'UTR			NA
cg01982788	0.265783	0.000631387	0.0228891	12	NA	SMARCC2;SMARCC2;SMARCC2	3'UTR;3'UTR;3'UTR			NA
cg01987202	-0.323825	0.00200393	0.0377205	15	NA	C15orf52	TSS200			NA
cg01987417	-0.442088	0.000869345	0.0260204	14	NA	AHNAK2	Body			TRUE
cg01987962	0.320068	0.000633431	0.0229193	9	NA			chr9:132082871-132083582	N_Shore	TRUE
cg01992280	0.367449	0.00125705	0.0306022	6	NA	TMEM151B	Body	chr6:44238131-44238689	S_Shore	NA
cg01994275	0.36381	0.000674977	0.0235146	7	NA	NXPH1	Body	chr7:8481974-8482762	N_Shore	NA
cg01995265	-0.342945	0.00166	0.0345869	21	NA	KRTAP27-1	TSS200			NA
cg01996004	-0.233146	0.000567554	0.0219201	5	NA	BTNL8;BTNL8;BTNL8;BTNL8;BTNL8;BTNL8	5'UTR;Body;Body;Body;Body;Body			NA
cg01996653	-0.218688	0.00134113	0.0314511	11	NA	SYT7	Body	chr11:61322732-61323285	S_Shore	NA	Unclassified
cg01996714	-0.241278	0.000675044	0.0235146	20	NA			chr20:3218578-3220930	Island	NA
cg01997270	0.320752	0.00207392	0.0382659	22	NA	PARVB	Body	chr22:44419824-44420790	N_Shore	TRUE
cg01997590	-0.213085	0.0024464	0.0411932	2	NA			chr2:223176493-223177515	Island	TRUE
cg01997696	0.217561	0.00313464	0.0463147	20	NA	KCNK15	TSS200	chr20:43374349-43374890	Island	NA	Unclassified_Cell_type_specific
cg01998345	0.276481	0.000109078	0.0121672	7	NA	DDX56	Body	chr7:44613211-44613875	N_Shore	NA
cg01998808	0.230381	0.00153605	0.0333286	16	NA			chr16:894644-895057	N_Shelf	NA
cg01999479	-0.500671	0.00237831	0.0407368	11	NA	RPUSD4;RPUSD4;FAM118B	1stExon;1stExon;TSS200	chr11:126081369-126082028	Island	NA	Promoter_Associated
cg02002586	-0.212208	0.00266037	0.042875	6	NA	C6orf27	Body			NA
cg02003159	-0.69129	0.00173671	0.0353062	12	NA	BTBD11	TSS1500	chr12:107711603-107714107	Island	NA	Promoter_Associated
cg02004337	-0.236237	1.9369e-05	0.00721593	6	NA	MARCKS	Body	chr6:114181451-114181687	Island	NA
cg02004370	0.325515	0.00214582	0.0388766	16	NA	PDF;COG8	3'UTR;3'UTR	chr16:69363597-69364835	N_Shore	TRUE
cg02005147	-0.306075	0.00360179	0.049446	14	NA	HHIPL1;HHIPL1	TSS200;TSS200	chr14:100111120-100111906	Island	TRUE
cg02005600	-0.287505	0.000233861	0.01581	7	NA	HOXA5	TSS1500	chr7:27182613-27185562	Island	NA	Unclassified
cg02009794	0.458766	2.15457e-05	0.00741263	12	NA					NA
cg02010196	-0.43967	0.000147903	0.0134657	5	NA			chr5:146888750-146889840	Island	NA
cg02010752	0.22829	8.76104e-05	0.0112866	8	NA	PLEC1;PLEC1;PLEC1;PLEC1;PLEC1;PLEC1;PLEC1	Body;Body;Body;Body;Body;TSS1500;Body	chr8:145017868-145018444	N_Shore	NA
cg02011409	0.367043	0.00239849	0.0408788	3	NA	C3orf19	Body	chr3:14692931-14693429	S_Shelf	NA
cg02011446	-0.265176	0.000289643	0.0169271	19	NA	LYL1	TSS200	chr19:13213450-13213821	Island	TRUE	Promoter_Associated
cg02013527	-0.448916	0.00170393	0.0350062	5	NA					TRUE
cg02016419	-0.271017	0.000289485	0.0169264	17	TRUE	TEKT3	TSS1500	chr17:15244705-15245126	S_Shore	NA
cg02016786	-0.219008	0.00258407	0.0423009	15	NA					NA	Unclassified
cg02016987	0.262236	0.000648918	0.0231451	15	NA	HERC2	Body			NA
cg02017208	0.277876	0.00180349	0.0359095	14	NA	HSP90AA1;HSP90AA1	3'UTR;3'UTR			NA
cg02017323	0.398138	0.00175571	0.0354771	16	NA			chr16:30411425-30412120	Island	NA	Unclassified_Cell_type_specific
cg02018076	-0.271675	0.000283286	0.0168256	16	NA	SALL1;SALL1	Body;Body			NA
cg02019508	0.349	0.000637295	0.0229941	12	NA	ATF7;ATF7;ATF7	5'UTR;TSS1500;5'UTR			NA
cg02020969	-0.253852	0.000271348	0.0166004	19	NA			chr19:2488287-2488570	N_Shelf	NA
cg02021485	0.366107	0.000290141	0.016937	11	NA	PACS1	Body			TRUE
cg02026049	0.375757	0.000780615	0.0248679	17	NA	BAIAP2;BAIAP2;BAIAP2;BAIAP2	Body;Body;Body;Body	chr17:79051892-79052534	N_Shelf	NA
cg02026498	-0.302645	0.001615	0.0341019	19	NA	GNG8	TSS1500	chr19:47139337-47139547	Island	NA	Unclassified
cg02026535	0.433437	4.24256e-05	0.00889107	19	NA	ZNF358	TSS1500	chr19:7580824-7581415	N_Shore	NA	Unclassified_Cell_type_specific
cg02026608	-0.268741	0.000219692	0.0153983	5	NA			chr5:141132811-141133338	Island	NA
cg02028216	0.359671	0.000874736	0.026071	5	NA	MCTP1;MCTP1	Body;Body			TRUE
cg02028332	-0.15938	0.00137517	0.031736	19	NA	NCAN	Body	chr19:19335771-19336151	Island	TRUE	Unclassified
cg02029203	-0.176393	0.00105098	0.028315	17	NA			chr17:58196874-58198497	Island	NA
cg02030219	-0.295558	0.000540687	0.0215476	16	NA			chr16:1961526-1962146	N_Shelf	TRUE	Unclassified_Cell_type_specific
cg02032125	0.414928	0.000240734	0.0159689	14	NA			chr14:101004067-101005681	N_Shelf	TRUE
cg02033694	-0.193671	0.00314711	0.0464004	16	NA			chr16:29296481-29296721	S_Shore	NA
cg02035366	-0.445826	0.00306865	0.045831	7	NA			chr7:79082948-79083850	S_Shore	NA
cg02035751	0.296426	0.0021962	0.0393672	1	NA	RASSF5;RASSF5;RASSF5	Body;TSS1500;Body	chr1:206730397-206730908	N_Shore	NA	Unclassified
cg02036336	-0.32597	0.00203844	0.0380352	10	NA	LZTS2	5'UTR	chr10:102756834-102759798	Island	TRUE
cg02036387	-0.549791	0.000908314	0.026485	11	NA					NA
cg02039234	0.155181	0.000889969	0.026265	14	NA			chr14:74684441-74684676	S_Shore	TRUE	Unclassified
cg02042310	-0.176085	0.00246441	0.0413271	1	NA			chr1:46940236-46940437	Island	NA
cg02043159	-0.217002	0.00205104	0.0381121	4	NA	PCDH10;PCDH10	TSS1500;TSS1500	chr4:134069162-134070442	Island	NA
cg02046247	-0.635051	3.37582e-05	0.00828792	12	NA					TRUE
cg02046854	0.162519	0.00240972	0.040945	7	NA	TTYH3	Body	chr7:2701330-2701744	N_Shore	NA
cg02047211	0.325042	0.000190783	0.0147099	17	NA	RPTOR;RPTOR	Body;Body	chr17:78935043-78935307	N_Shelf	NA
cg02047221	0.350847	0.000329237	0.0178173	3	NA	BSN	Body	chr3:49690022-49690329	N_Shelf	NA
cg02048317	0.260306	0.00066917	0.0234528	17	NA			chr17:80008514-80010567	N_Shelf	NA
cg02049232	-0.197345	2.22333e-05	0.00744574	8	NA	SCRT1	3'UTR	chr8:145555342-145562310	Island	NA
cg02049979	-0.301619	0.00014577	0.0134029	8	NA	MFHAS1	Body			TRUE
cg02050028	0.558818	1.03543e-05	0.00613067	7	NA	HECW1	5'UTR	chr7:43152020-43153340	S_Shelf	NA
cg02050232	-0.513596	0.00154564	0.0334194	16	NA			chr16:29296481-29296721	Island	NA
cg02050985	0.330713	0.000673158	0.0235081	2	NA	TBC1D8	Body	chr2:101767042-101768259	N_Shore	TRUE	Unclassified_Cell_type_specific
cg02050986	-0.209125	0.000247298	0.0161468	15	NA	DUOXA2	Body	chr15:45408573-45409528	Island	NA
cg02051981	0.22882	0.000108118	0.0121224	1	NA	PAPPA2;PAPPA2	TSS200;TSS200			NA
cg02052366	0.381822	0.000673296	0.0235081	8	NA			chr8:93114056-93115979	N_Shelf	NA
cg02052377	0.148413	0.00176061	0.035509	11	NA	MRVI1;MRVI1;MRVI1;MRVI1	5'UTR;TSS1500;5'UTR;5'UTR			NA
cg02054568	-0.348245	0.000902274	0.0264194	1	NA	LCE3D	TSS200			NA
cg02056135	-0.55767	8.46462e-05	0.0111429	2	TRUE	SP110;SP110;SP110	5'UTR;5'UTR;5'UTR			TRUE	Promoter_Associated
cg02056144	0.440521	0.000442063	0.0199581	12	NA	ATP5G2;ATP5G2	TSS1500;TSS200	chr12:54071053-54071265	N_Shore	NA	Promoter_Associated
cg02057644	0.326725	0.00266016	0.042875	2	NA			chr2:61404048-61405361	N_Shelf	NA
cg02057796	0.332385	1.12465e-05	0.00621476	17	NA	CYGB	Body	chr17:74533281-74534566	N_Shelf	NA
cg02058267	-0.274837	0.00171147	0.0350752	14	NA			chr14:76604999-76605268	Island	NA
cg02059952	0.253974	0.00359638	0.0494151	17	NA	MYH10	Body			NA	Unclassified_Cell_type_specific
cg02061229	-0.477311	3.03594e-05	0.00797566	11	TRUE	MMP10	Body			TRUE	Unclassified_Cell_type_specific
cg02063759	-0.388924	0.000200832	0.01493	1	NA			chr1:119543056-119543454	Island	NA
cg02064798	0.318882	0.0020162	0.0378469	4	NA			chr4:1021106-1021338	Island	TRUE
cg02066277	-0.336016	4.59475e-05	0.00905488	12	NA			chr12:54343622-54343848	N_Shore	NA
cg02066621	-0.203244	9.66818e-05	0.0116448	15	NA	HCN4	1stExon	chr15:73659860-73662015	Island	NA
cg02066936	0.408064	0.00318742	0.0466055	1	NA	SSBP3;SSBP3;SSBP3	Body;Body;Body			TRUE
cg02067712	-0.236254	0.00128301	0.0308959	13	NA			chr13:28365545-28365785	N_Shore	TRUE	Unclassified_Cell_type_specific
cg02067983	-0.257833	0.00180059	0.0358841	12	NA	WNT1	TSS200	chr12:49371690-49375550	Island	NA
cg02069524	-0.509822	0.00253882	0.0419326	10	NA	ADARB2	Body	chr10:1230813-1231214	S_Shelf	NA
cg02070740	0.300553	0.000743198	0.0244588	1	NA	CHD1L	Body			TRUE
cg02071712	-0.234621	0.000273963	0.016637	12	NA	NT5DC3	TSS1500	chr12:104234273-104235327	S_Shore	NA	Promoter_Associated
cg02072495	0.439121	6.67125e-05	0.0103309	15	NA	ANXA2;ANXA2;ANXA2;ANXA2	5'UTR;5'UTR;Body;5'UTR	chr15:60689749-60690430	N_Shore	NA	Unclassified_Cell_type_specific
cg02074074	0.364655	0.00311924	0.046195	12	NA	GPR133	3'UTR	chr12:131623197-131623543	S_Shore	NA
cg02076355	0.410156	0.00033942	0.0179762	10	NA	C10orf10;RASSF4	TSS200;Body			NA	Unclassified_Cell_type_specific
cg02076848	0.467369	0.000296809	0.017056	1	NA	KCNA2	Body	chr1:111148983-111150186	N_Shore	NA
cg02077068	-0.395393	0.00134685	0.0314961	16	NA	GPRC5B	Body			TRUE
cg02077524	-0.298618	0.00149845	0.0329388	6	NA	PSORS1C3	Body	chr6:31148369-31148577	N_Shelf	NA
cg02078690	-0.277974	0.00310538	0.0460875	11	NA	BSX	TSS200	chr11:122852411-122852699	Island	TRUE	Unclassified_Cell_type_specific
cg02079831	-0.408793	0.000677111	0.0235305	12	NA	SLC26A10	Body	chr12:58014708-58015697	Island	TRUE
cg02080197	0.317244	4.37767e-05	0.0088972	2	NA	SPTBN1;SPTBN1	Body;Body	chr2:54856098-54856487	S_Shore	NA
cg02080909	0.528138	0.000117262	0.0124667	17	NA	BAIAP2;BAIAP2;BAIAP2;BAIAP2	Body;Body;Body;Body			NA	Unclassified
cg02081266	-0.235352	0.000754523	0.024597	17	NA			chr17:59528979-59530266	Island	TRUE	Unclassified_Cell_type_specific
cg02081722	-0.268059	0.000750079	0.0245662	7	NA	C7orf61	1stExon			NA
cg02084491	-0.13874	0.0018547	0.036348	2	NA	CCDC85A;CCDC85A	1stExon;5'UTR	chr2:56410865-56412539	Island	TRUE
cg02084758	0.443481	0.001052	0.0283302	17	NA					NA
cg02085016	-0.278131	0.00121699	0.0301717	16	NA	LOC732275	Body			TRUE
cg02085294	0.352033	0.000430551	0.0197625	2	NA	SLC1A4;SLC1A4	Body;5'UTR	chr2:65215598-65217212	S_Shelf	NA
cg02085891	-0.215121	0.00318239	0.0465854	1	NA			chr1:9258565-9258956	N_Shore	NA	Unclassified
cg02085942	0.422592	0.000167771	0.0141511	7	NA	DGKI	Body	chr7:137531125-137532382	N_Shore	NA
cg02086195	-0.242277	0.00239725	0.0408745	1	NA	DHRS3	Body	chr1:12655926-12656248	Island	NA
cg02086523	-0.353727	0.000188425	0.0146691	5	NA	FBXL17;FBXL17	1stExon;5'UTR	chr5:107716309-107718301	Island	NA
cg02087005	-0.221546	0.000654096	0.0232193	7	NA					NA
cg02088403	0.380341	0.000602989	0.0224078	4	NA	STOX2	TSS1500	chr4:184826253-184828177	N_Shore	NA
cg02089395	0.437169	0.000964422	0.0272319	11	NA					TRUE
cg02091607	0.240398	0.000219255	0.0153983	16	NA	PHKG2	Body	chr16:30759403-30760320	S_Shore	NA
cg02092014	0.155603	0.000691081	0.0236992	6	NA					NA
cg02093006	0.311197	0.000593486	0.0222915	10	NA	ARHGAP12	5'UTR			TRUE
cg02095946	0.355664	0.00306399	0.0458076	8	NA			chr8:1397935-1398521	N_Shore	NA
cg02099878	-0.302673	0.000278693	0.016755	2	NA			chr2:223176493-223177515	N_Shore	NA
cg02100011	-0.355388	0.00355815	0.0491266	22	NA	TMEM184B	Body			TRUE	Unclassified_Cell_type_specific
cg02102424	0.326066	0.00350572	0.0487787	3	NA	SYN2;SYN2	Body;Body	chr3:12045652-12046627	Island	NA
cg02102771	-0.267987	6.26826e-05	0.0100953	3	NA			chr3:127266730-127267082	N_Shore	NA	Unclassified
cg02103924	-0.226832	0.001241	0.030432	1	NA			chr1:110672810-110673339	Island	TRUE
cg02104456	0.479015	0.00265715	0.0428583	15	NA	BTBD1;BTBD1	Body;Body			TRUE
cg02104893	0.348299	0.0022616	0.0397999	6	NA	SMPDL3A	TSS1500	chr6:123110288-123110878	N_Shore	NA
cg02104952	-0.431298	0.000156191	0.0137781	1	NA					TRUE	Unclassified
cg02105326	-0.297486	0.000114448	0.0123692	2	NA	HES6;HES6	TSS1500;TSS1500	chr2:239147592-239149900	Island	NA
cg02105856	-0.368033	0.000183489	0.0145617	1	TRUE	PIGR;PIGR	5'UTR;1stExon			NA
cg02109605	0.28488	0.0027903	0.0438136	3	NA	IQSEC1	Body			TRUE
cg02112681	0.344798	0.00122005	0.030189	7	NA	C7orf50;C7orf50;C7orf50	Body;Body;Body	chr7:1119980-1120248	Island	NA
cg02113429	-0.502398	0.00144972	0.0324439	20	NA	OVOL2	Body	chr20:18036864-18038633	N_Shore	NA
cg02115117	0.238734	0.00228707	0.0400251	2	NA	C2orf84	Body	chr2:24398413-24398669	Island	TRUE
cg02115599	-0.231463	0.00212683	0.0387179	7	NA			chr7:27244530-27245297	Island	NA	Unclassified_Cell_type_specific
cg02124887	-0.316763	0.00220057	0.0393911	5	NA			chr5:1170702-1170941	S_Shelf	NA	Unclassified
cg02124912	-0.62295	6.25385e-07	0.003073	1	NA	GPR37L1	TSS200			TRUE
cg02126477	-0.407754	0.00101001	0.0277879	8	NA	DLC1;DLC1;DLC1	Body;Body;TSS200			NA
cg02128244	-0.266444	0.00206068	0.0381817	19	NA			chr19:31847946-31848209	Island	NA	Unclassified_Cell_type_specific
cg02129245	-0.185203	0.000249576	0.0161784	7	NA	C7orf52	Body	chr7:100817759-100817975	Island	NA
cg02129603	-0.317109	4.08121e-05	0.00883095	17	NA			chr17:78449507-78452783	Island	NA
cg02131230	0.308704	0.000329994	0.0178239	8	NA	MSRA;MSRA;MSRA	Body;Body;Body			TRUE	Unclassified
cg02131967	-0.277798	0.00028546	0.0168682	17	TRUE	ACE	TSS1500	chr17:61553834-61555063	Island	NA
cg02132051	0.369194	0.000210516	0.0151252	14	NA	RGS6	Body			TRUE
cg02132163	-0.217775	0.000479758	0.0205317	8	NA	FABP5	TSS200	chr8:82192378-82193685	Island	NA	Promoter_Associated
cg02132946	-0.250733	0.000381346	0.0187666	16	NA					TRUE
cg02133430	0.220285	0.00265182	0.0428243	8	NA			chr8:54569667-54570010	S_Shelf	NA
cg02135077	-0.451684	0.00270164	0.0431669	8	NA			chr8:103822614-103823263	N_Shore	NA	Promoter_Associated
cg02135821	0.29156	0.000637285	0.0229941	14	NA	DDX24	Body	chr14:94547001-94547665	N_Shore	TRUE	Promoter_Associated
cg02137421	0.24873	0.00205296	0.0381328	17	NA	PITPNC1;PITPNC1	Body;Body			TRUE
cg02140579	0.304711	0.000957458	0.027125	4	NA	FAM198B;FAM198B;FAM198B	Body;Body;Body			TRUE	Unclassified_Cell_type_specific
cg02143743	-0.320115	0.000548466	0.0216559	15	NA	AGBL1	Body			TRUE
cg02147981	-0.287808	0.00179969	0.0358716	6	NA			chr6:131456364-131457157	Island	NA	Unclassified_Cell_type_specific
cg02149537	-0.554885	0.00111402	0.0290106	5	NA					TRUE
cg02150135	-0.234559	0.00342021	0.048311	6	NA	POM121L2	1stExon	chr6:27279794-27280635	Island	TRUE	Promoter_Associated
cg02150988	-0.179167	0.00289477	0.0445971	2	NA	HOXD1	TSS200	chr2:177052957-177054350	Island	TRUE	Unclassified_Cell_type_specific
cg02153208	-0.372781	0.00183449	0.0361954	15	NA					TRUE
cg02153299	-0.162605	0.00297306	0.0451724	16	NA	SETD1A	TSS200	chr16:30968425-30969815	Island	NA	Promoter_Associated
cg02155184	0.230045	0.00251695	0.0417561	1	NA	GPR61	3'UTR	chr1:110091039-110091590	N_Shelf	NA
cg02155398	-0.52213	0.00038022	0.0187569	2	NA			chr2:45161427-45163058	N_Shore	NA
cg02157015	-0.199605	0.00183878	0.0362341	9	NA	FOXE1	TSS1500	chr9:100615234-100617510	Island	NA
cg02159381	-0.260341	0.000357456	0.0182939	11	NA	BSX	TSS200	chr11:122852411-122852699	Island	TRUE	Unclassified_Cell_type_specific
cg02161011	0.281569	0.00214113	0.0388472	17	NA	AXIN2	Body	chr17:63532955-63533933	N_Shelf	TRUE
cg02161084	0.696442	0.000993044	0.0276118	15	NA	CD276;CD276	5'UTR;5'UTR			TRUE	Unclassified_Cell_type_specific
cg02161415	-0.16076	0.00289602	0.0445973	11	NA	NAP1L4	TSS1500	chr11:3012799-3014181	Island	NA	Promoter_Associated
cg02162339	0.399629	0.00220108	0.0393911	2	NA	ING5	Body			NA
cg02163266	0.203073	0.00344684	0.0484601	22	NA			chr22:19016813-19017919	N_Shore	NA
cg02164129	-0.316268	5.17574e-05	0.00942559	5	NA	OTP	Body	chr5:76925445-76926875	Island	TRUE
cg02167190	0.436703	0.000807993	0.0252177	17	NA	DUSP14	Body	chr17:35872722-35873026	Island	NA
cg02168592	-0.342149	0.00314162	0.0463586	1	NA	SPSB1	Body	chr1:9416126-9416404	Island	NA
cg02170478	0.250489	0.00284283	0.0442353	4	NA	PDGFRA	5'UTR	chr4:55096185-55100331	S_Shore	NA	Unclassified
cg02171093	0.219384	0.00340312	0.0481717	14	NA	TCL1B;TCL1B	TSS1500;TSS1500			NA
cg02171859	0.38324	0.00110774	0.0289464	7	NA			chr7:855308-856747	N_Shore	TRUE
cg02172216	0.389373	0.00205781	0.0381604	10	NA	MGMT	Body			NA
cg02176770	-0.446594	0.00078184	0.0248846	11	NA	PLEKHB1;PLEKHB1;PLEKHB1;PLEKHB1;PLEKHB1	TSS200;TSS1500;TSS200;Body;Body			NA	Unclassified
cg02177648	0.164626	0.00182471	0.0360991	6	NA	C6orf27;C6orf27	1stExon;5'UTR			TRUE	Unclassified
cg02179478	0.332572	0.000873621	0.0260596	3	NA	MIR128-2;ARPP-21	TSS1500;Body			NA
cg02184175	0.205078	0.00344421	0.0484561	2	NA					NA
cg02184644	0.191285	0.000312599	0.0174603	7	NA			chr7:150675206-150675866	S_Shore	TRUE	Unclassified_Cell_type_specific
cg02186748	-0.366681	7.78095e-05	0.0107891	17	NA	COL1A1	TSS1500	chr17:48276877-48279008	S_Shore	NA
cg02190400	-0.4156	0.000376726	0.0186855	1	NA			chr1:150534075-150534301	Island	NA	Promoter_Associated
cg02192528	0.3124	0.00311907	0.046195	4	NA	C4orf23	3'UTR			NA	Gene_Associated_Cell_type_specific
cg02193650	-0.452589	0.000571949	0.0219885	12	NA	WNT1	Body	chr12:49371690-49375550	Island	NA	Promoter_Associated
cg02195657	-0.254763	0.000224604	0.0155024	1	NA	VWA5B1	TSS200			TRUE
cg02198895	0.234058	0.00289341	0.044596	13	NA					TRUE
cg02199589	-0.206355	0.00190241	0.0367615	7	NA	PHTF2;PHTF2;PHTF2;PHTF2;TMEM60	1stExon;1stExon;5'UTR;5'UTR;TSS1500	chr7:77427331-77428850	Island	NA	Promoter_Associated
cg02204442	-0.494474	0.000332757	0.0178712	10	NA	ADARB2	Body	chr10:1230813-1231214	S_Shelf	NA
cg02205193	0.442476	0.00104941	0.0282917	13	NA					NA	Unclassified_Cell_type_specific
cg02207944	-0.281871	0.0021393	0.0388354	16	NA	SPG7;SPG7	Body;3'UTR	chr16:89603563-89603896	Island	NA
cg02210151	-0.326141	0.00197817	0.0374614	10	NA	FGFR2;FGFR2;FGFR2;FGFR2;FGFR2;FGFR2;FGFR2	5'UTR;5'UTR;5'UTR;5'UTR;5'UTR;1stExon;5'UTR	chr10:123356616-123358285	N_Shore	NA
cg02210934	0.270342	0.00356816	0.0492009	14	NA			chr14:105512055-105512307	N_Shore	NA	Unclassified
cg02211983	-0.277988	0.00224784	0.0397079	1	NA	TCHH	TSS1500	chr1:152084994-152085215	S_Shore	NA
cg02212772	0.266552	0.000486343	0.0206352	3	NA	ZNF589	TSS1500	chr3:48282425-48282817	N_Shore	NA	Promoter_Associated
cg02213487	-0.18743	0.00147992	0.0327382	11	NA	HYOU1;HYOU1	TSS200;TSS200	chr11:118927374-118928412	Island	NA	Promoter_Associated
cg02215357	0.474551	0.00149812	0.0329349	13	NA	HNRNPA1L2;HNRNPA1L2	TSS1500;TSS1500	chr13:53191405-53191872	N_Shore	NA
cg02216011	0.216356	7.74463e-05	0.0107612	3	NA	PLXNA1	1stExon	chr3:126707618-126708481	Island	NA
cg02221143	0.616709	0.000642157	0.0230496	14	NA	ERO1L	TSS200	chr14:53161838-53162780	Island	NA	Promoter_Associated
cg02223351	-0.338791	0.00247262	0.0414143	16	NA	CDH5	5'UTR			TRUE
cg02224845	-0.157023	0.00304072	0.0456515	7	NA	EPHA1	TSS200			TRUE	Unclassified
cg02224864	-0.367009	2.66072e-05	0.00761352	11	NA	OPCML	Body	chr11:132934059-132934291	S_Shore	NA
cg02226672	0.387519	0.000335033	0.0179065	16	NA	SMPD3	Body			TRUE	Unclassified_Cell_type_specific
cg02227036	0.468146	0.00128251	0.030891	16	NA					NA
cg02227813	-0.262321	0.00107928	0.0286337	6	NA	SAMD3;SAMD3	Body;Body			TRUE
cg02228226	0.483774	6.7891e-05	0.0103804	8	NA	LYNX1;LYNX1;LYNX1;LYNX1	Body;Body;Body;Body	chr8:143858279-143859411	N_Shore	NA	Unclassified_Cell_type_specific
cg02229607	0.406779	0.000260279	0.0164554	7	NA			chr7:2758004-2758257	S_Shore	NA
cg02230811	-0.363601	0.000278976	0.0167588	14	NA					TRUE
cg02231066	-0.297827	0.00233268	0.0403257	3	NA	NT5DC2;NT5DC2	Body;Body	chr3:52567009-52568807	Island	NA
cg02231843	0.269731	0.00203544	0.0380007	10	NA	CAMK2G;CAMK2G;CAMK2G;CAMK2G;CAMK2G	Body;Body;Body;Body;Body	chr10:75599260-75599488	N_Shelf	TRUE
cg02233614	-0.235747	0.00309146	0.0459778	1	NA	PFKFB2;PFKFB2	5'UTR;5'UTR	chr1:207226281-207226842	S_Shore	NA	Unclassified_Cell_type_specific
cg02237734	-0.22333	0.00323169	0.0469327	1	NA			chr1:145139472-145139944	N_Shore	NA
cg02237855	0.163719	0.000657327	0.0232676	2	NA	TET3	3'UTR			NA
cg02238715	-0.362539	0.00194862	0.0371892	16	NA	METTL9;IGSF6;METTL9	Body;TSS1500;Body			NA
cg02246190	0.417659	0.00030281	0.0172206	13	NA	PCDH20	TSS1500			NA
cg02246800	0.167174	0.00233178	0.0403207	16	NA	JPH3	Body	chr16:87719089-87719307	N_Shore	NA	Unclassified_Cell_type_specific
cg02247178	-0.548893	0.000148342	0.0134657	13	NA	C13orf26	TSS200			NA
cg02247356	-0.176538	0.0002149	0.0152661	6	NA	ULBP3	TSS200	chr6:150389943-150390558	Island	NA	Unclassified_Cell_type_specific
cg02250594	-0.426058	0.00106944	0.0285246	18	TRUE	ONECUT2	1stExon	chr18:55103154-55108853	Island	NA	Unclassified_Cell_type_specific
cg02252248	-0.428424	5.01932e-05	0.00935956	17	NA			chr17:47072820-47076042	Island	NA	Unclassified_Cell_type_specific
cg02254554	-0.216264	0.00113253	0.02923	14	NA	BMP4;BMP4;BMP4	TSS200;5'UTR;5'UTR	chr14:54420184-54422958	Island	NA	Unclassified_Cell_type_specific
cg02254605	0.282473	0.00124095	0.030432	10	NA					TRUE
cg02256576	-0.29715	0.00293775	0.0449088	16	NA	CES3;CES3	1stExon;5'UTR			TRUE	Unclassified
cg02257517	0.269857	0.00122648	0.0302888	9	NA	SLC2A6;SLC2A6	Body;Body	chr9:136340048-136340263	Island	NA
cg02259047	0.307598	8.60025e-05	0.0112013	14	NA	XRCC3;XRCC3;XRCC3	Body;Body;Body			NA
cg02259934	0.265981	0.00340627	0.0481929	19	NA			chr19:4566457-4566678	Island	NA
cg02260710	0.252325	0.00350323	0.048778	16	NA					NA
cg02261541	0.399634	0.000484241	0.0206095	16	NA	ADCY9	Body			NA
cg02261780	0.224915	0.00112885	0.0291845	19	NA	GNA11	Body	chr19:3097564-3097793	Island	TRUE
cg02262662	-0.183299	0.000317682	0.017574	10	NA	NEUROG3	TSS200	chr10:71331926-71333392	Island	NA	Unclassified
cg02263813	-0.279718	0.00216315	0.0390226	16	NA	MT1A;MT1A	1stExon;5'UTR	chr16:56671937-56672530	S_Shore	NA
cg02264079	-0.217275	0.000630043	0.022875	16	NA			chr16:31053479-31053800	Island	NA
cg02264567	-0.255152	1.47211e-06	0.00402812	1	NA	PEAR1	5'UTR	chr1:156863415-156863711	S_Shore	NA
cg02265318	-0.190916	0.00100425	0.0277083	1	TRUE	MOSC1	1stExon	chr1:220960016-220960603	Island	NA	Unclassified_Cell_type_specific
cg02266849	0.314886	0.000122161	0.0125889	19	NA	PGLS	TSS1500	chr19:17622317-17623316	N_Shore	NA
cg02267488	0.239425	0.00226412	0.0398284	4	NA	DCK	TSS1500	chr4:71859158-71859884	N_Shore	NA	Promoter_Associated
cg02267756	-0.429568	0.00241414	0.0409912	20	NA	SGK2;SGK2	5'UTR;TSS200			NA
cg02270952	0.468629	1.80599e-05	0.00709705	7	NA	BAIAP2L1	Body			TRUE
cg02271943	0.287875	0.000640932	0.0230344	10	NA	COMTD1	TSS1500	chr10:76993892-76995953	S_Shore	NA
cg02272968	-0.211493	0.00161226	0.0340603	6	NA	TNXB	Body			TRUE	Unclassified
cg02273779	0.356234	0.00299559	0.0453179	12	NA					NA
cg02273889	-0.506813	0.00130975	0.0311448	5	NA					TRUE
cg02273970	-0.3564	0.00368281	0.0499457	7	NA	SCIN	TSS1500	chr7:12610165-12610834	N_Shore	TRUE
cg02275084	0.213711	0.00255014	0.042028	1	NA	CAMTA1	Body			TRUE
cg02277646	-0.310235	0.00283462	0.0441667	1	NA					NA
cg02279147	-0.239905	0.000840326	0.0257033	8	NA	SLC7A13	TSS1500			NA
cg02280200	0.36551	0.000313241	0.0174704	12	NA	IQSEC3	3'UTR			TRUE
cg02280532	-0.412821	0.000134442	0.0130451	2	NA	LY75;LY75	5'UTR;1stExon	chr2:160760604-160761452	Island	NA	Promoter_Associated
cg02281167	-0.189785	0.00275002	0.0435509	6	NA	TRIM15	Body	chr6:30139718-30140263	Island	TRUE	Unclassified
cg02283735	-0.403256	0.000565949	0.0218964	1	NA	PTPRF;PTPRF	Body;Body			TRUE
cg02286549	-0.398613	0.0012266	0.0302888	6	NA	TFEB;TFEB	5'UTR;5'UTR	chr6:41701881-41703481	N_Shore	TRUE	Unclassified
cg02288088	-0.267976	0.000103672	0.0118789	2	NA			chr2:119616133-119616826	N_Shore	NA
cg02288564	0.350806	0.00280739	0.0439493	19	NA	SLC17A7	Body	chr19:49934316-49934868	Island	NA	Unclassified
cg02288754	-0.448839	8.75079e-05	0.0112789	16	NA	SALL1;SALL1	Body;5'UTR	chr16:51183699-51188763	Island	NA
cg02290803	-0.16178	0.00177903	0.0356864	1	NA	ZNF684;ZNF684	5'UTR;1stExon	chr1:40997160-40997439	Island	NA	Promoter_Associated
cg02291245	-0.29091	1.19755e-05	0.00628015	10	NA	RAB11FIP2	Body			TRUE
cg02292533	0.533184	9.82801e-05	0.011674	10	NA	CUGBP2;CUGBP2;CUGBP2;CUGBP2	Body;Body;Body;Body			NA	Unclassified_Cell_type_specific
cg02294570	0.136512	0.000407643	0.0193147	12	NA	WDR66	Body			TRUE
cg02294870	0.282152	0.00087201	0.0260421	17	NA			chr17:41476220-41476715	S_Shelf	NA
cg02295856	0.291461	0.00310227	0.0460749	16	NA	MAPK8IP3;MAPK8IP3	Body;Body			NA
cg02296171	0.572273	0.00269234	0.0430892	2	NA			chr2:209224972-209225308	N_Shore	NA
cg02296376	0.137696	0.00346052	0.0485802	22	NA	MIR1286;RTN4R	TSS200;Body			NA
cg02297838	-0.325367	0.000886896	0.0262064	13	NA	MIR19A;MIR17HG;MIR92A1;MIR17HG;MIR20A;MIR17;MIR19B1;MIR18A	TSS1500;Body;TSS1500;Body;TSS1500;TSS1500;TSS1500;TSS1500	chr13:91999541-92001441	S_Shore	NA
cg02298094	0.298748	0.00106324	0.0284293	12	NA	SH2B3	5'UTR	chr12:111842938-111844392	S_Shore	NA
cg02298220	-0.360136	9.91719e-05	0.0117207	20	NA			chr20:35917988-35918261	N_Shelf	NA
cg02298881	0.406551	0.000157383	0.0137961	14	NA	PTGR2;PTGR2;PTGR2	TSS200;TSS200;TSS200	chr14:74318412-74318785	Island	NA	Promoter_Associated
cg02299328	0.356611	0.00055705	0.0217872	17	NA	RAPGEFL1	Body	chr17:38347533-38347765	N_Shore	NA	Unclassified
cg02300147	-0.323862	0.000510606	0.0210576	17	NA	HRNBP3	Body	chr17:77093291-77093805	Island	TRUE	Unclassified_Cell_type_specific
cg02301079	-0.438764	6.60172e-05	0.0103238	16	NA					TRUE	Unclassified_Cell_type_specific
cg02302082	0.372055	0.000283723	0.0168328	12	NA	AACS	Body			NA
cg02303386	0.296306	0.00032768	0.0177803	16	NA	MLKL;MLKL	TSS1500;TSS1500	chr16:74734152-74734572	S_Shore	TRUE
cg02303807	0.209445	0.00122118	0.0301943	1	NA	SDC3	Body			TRUE
cg02304226	-0.322671	1.56919e-06	0.00410088	16	NA					NA	Promoter_Associated
cg02305113	0.31521	0.00274649	0.0435147	7	NA	MAD1L1;MAD1L1;MAD1L1	Body;Body;Body	chr7:2059907-2060131	N_Shore	TRUE	Unclassified
cg02305135	-0.234565	0.000243414	0.0160455	2	NA	TCF7L1	Body	chr2:85359956-85362593	Island	NA	Unclassified
cg02309752	-0.251344	0.000697742	0.0237893	8	NA					TRUE
cg02309841	0.324733	0.000913485	0.0265484	3	NA	VGLL4	5'UTR	chr3:11760638-11762078	N_Shelf	NA
cg02310296	-0.309433	0.00252322	0.041799	20	TRUE	MMP9	TSS200	chr20:44639135-44639988	N_Shore	NA
cg02311193	-0.248008	0.00084689	0.0257943	17	NA			chr17:46658948-46660003	Island	NA
cg02311364	0.259419	0.000899624	0.0263815	3	NA	IQSEC1;IQSEC1	Body;Body			TRUE
cg02311540	0.257779	0.00114393	0.0293507	15	NA	DNM1P35	Body	chr15:76030564-76031664	Island	NA	Promoter_Associated
cg02312175	-0.228408	0.00184425	0.0362666	15	NA	OCA2	5'UTR	chr15:28339774-28342442	Island	NA	Unclassified_Cell_type_specific
cg02314514	0.253127	0.000576844	0.0220669	16	NA	KIAA0556	Body			NA	Unclassified_Cell_type_specific
cg02315315	-0.302018	0.000580754	0.0221239	2	NA	LOC100134259	Body			NA
cg02316156	0.184979	0.00182671	0.0361143	12	NA			chr12:132663322-132663748	N_Shore	NA
cg02316852	0.186385	0.000554446	0.0217543	17	NA	RPA1	Body	chr17:1732834-1733612	S_Shelf	NA
cg02318629	-0.149526	0.000587265	0.0222442	2	NA	KCNK12	1stExon	chr2:47796923-47799166	Island	NA	Unclassified_Cell_type_specific
cg02319016	0.264105	0.00225752	0.039765	3	NA	PAK2	5'UTR	chr3:196466585-196467353	S_Shelf	NA
cg02319733	0.173224	0.00171893	0.0351428	8	NA	MSRA;MSRA;MSRA	Body;Body;Body			TRUE	Unclassified
cg02320481	-0.23802	0.000906038	0.0264579	13	NA	IRS2;IRS2	5'UTR;1stExon	chr13:110434466-110440180	Island	NA
cg02320937	0.330181	0.00287452	0.0444876	11	NA	PHRF1	Body			NA
cg02323652	-0.293469	0.00149463	0.0328984	16	NA			chr16:14395604-14397075	Island	NA	Unclassified
cg02325243	0.538602	0.000873676	0.0260596	19	NA	PBX4	TSS200	chr19:19729127-19729814	Island	TRUE	Promoter_Associated
cg02326058	0.437791	0.00133086	0.0313304	8	NA					TRUE
cg02328930	0.241621	0.000713086	0.0240008	16	NA			chr16:85586938-85590618	S_Shore	NA	Promoter_Associated
cg02329430	0.404192	0.000952132	0.0270504	15	NA	NPTN;NPTN;NPTN;NPTN	Body;Body;Body;Body	chr15:73925033-73925925	N_Shelf	NA
cg02330501	0.293528	0.000229689	0.0156664	1	NA	PRDM16;PRDM16	Body;Body	chr1:2997272-2997473	Island	NA
cg02331303	-0.395148	0.00270391	0.043174	11	NA	ALDH3B1;ALDH3B1;ALDH3B1;ALDH3B1;ALDH3B1	1stExon;5'UTR;5'UTR;1stExon;5'UTR			TRUE
cg02331830	0.358492	1.20328e-06	0.00402812	8	NA	PLEC1;PLEC1;PLEC1;PLEC1;PLEC1;PLEC1;PLEC1;PLEC1	Body;Body;Body;Body;Body;Body;Body;Body	chr8:145008908-145009407	N_Shore	NA	Unclassified
cg02332073	-0.354753	0.00168895	0.0348343	7	TRUE	TSGA13	TSS1500			NA
cg02334098	0.487009	0.000740172	0.0244135	12	NA					NA
cg02338222	-0.406215	0.000933442	0.0268406	9	NA			chr9:132244401-132245732	Island	NA	Unclassified
cg02344911	-0.268593	0.000451959	0.0201231	12	NA	HOXC8	1stExon	chr12:54402682-54403347	Island	NA
cg02346970	-0.275159	0.00269501	0.0431116	5	NA	PDZD2	Body	chr5:31855003-31855426	Island	TRUE
cg02347074	-0.399462	3.80344e-07	0.00299623	2	NA	PAX3;PAX3;PAX3;PAX3;PAX3;PAX3	Body;Body;Body;Body;Body;Body	chr2:223155726-223156154	Island	TRUE
cg02351925	0.328309	0.00298258	0.0452188	19	NA	C19orf30;MIR7-3	Body;Body			NA
[truncated: 17,583 more rows]
