# Supplementary material for: Genome-wide DNA methylation analysis of human brain tissue from schizophrenia patients
Source: Transl Psychiatry. 2014 Jan 7;4(1):e339–. doi: 10.1038/tp.2013.111 (PMC3905221; doi:10.1038/tp.2013.111)
Supplement: Supplementary Table 2 [file tp2013111x2.xls]

## Sheet: ProbesDE_AdjustedAgeAutoII_with
ID	Difference in M values (SZ - control)	P.Value	adj.P.Val	CHR	Methyl27_Loci	UCSC_RefGene_Name	UCSC_RefGene_Group	UCSC_CpG_Islands_Name	Relation_to_UCSC_CpG_Island	Enhancer	Regulatory_Feature_Group
cg01792403	0.800339	8.76213e-11	3.37488e-05	13	NA			chr13:100620241-100624348	S_Shelf	NA
cg03322161	-0.408025	8.46193e-09	0.00162963	6	NA			chr6:161188084-161188639	Island	NA
cg04990056	-0.695791	1.41334e-08	0.00181457	1	NA	STX12	1stExon	chr1:28099628-28100031	Island	NA	Promoter_Associated
cg01132502	0.674002	1.92252e-08	0.00185123	5	NA	TBC1D9B;TBC1D9B	TSS1500;TSS1500	chr5:179334344-179335115	S_Shore	NA	Promoter_Associated
cg03060590	0.47369	2.43029e-08	0.00187213	7	NA					NA
cg04591034	3.2509	5.92836e-08	0.00299405	5	NA	COL23A1	TSS1500	chr5:178016558-178017670	S_Shore	TRUE	Promoter_Associated
cg15921587	-0.397988	6.06257e-08	0.00299405	2	NA	EMX1	TSS1500	chr2:73143055-73148260	Island	TRUE	Unclassified
cg25845367	0.989843	6.65237e-08	0.00299405	13	NA			chr13:100620241-100624348	S_Shelf	NA
cg10967735	0.500481	6.99603e-08	0.00299405	10	NA	CPEB3	Body			NA
cg06938235	-0.634641	8.34922e-08	0.00307946	12	NA	PA2G4;PA2G4	1stExon;5'UTR	chr12:56497868-56499047	Island	NA	Promoter_Associated
cg08758916	-0.845327	9.18893e-08	0.00307946	22	NA	TNRC6B	TSS200	chr22:40440852-40441810	N_Shore	NA	Promoter_Associated
cg08939481	0.583071	9.59414e-08	0.00307946	14	NA	NDRG2;NDRG2;NDRG2;NDRG2;NDRG2;NDRG2;NDRG2;NDRG2	TSS1500;TSS1500;TSS1500;TSS1500;TSS1500;TSS1500;TSS1500;TSS1500	chr14:21492735-21494270	Island	NA
cg11719952	0.737106	1.1853e-07	0.00351182	11	NA	KLHL35	Body	chr11:75140737-75141849	N_Shore	NA	Promoter_Associated_Cell_type_specific
cg01485948	-0.408868	1.45082e-07	0.00384698	17	NA	MNT	Body	chr17:2295922-2297516	Island	TRUE
cg13797425	0.741476	1.49817e-07	0.00384698	14	NA	HSP90AA1;HSP90AA1	TSS1500;Body	chr14:102552721-102554068	S_Shore	NA
cg00175441	0.654208	1.93764e-07	0.00466447	17	NA	TNRC6C;TNRC6C	Body;Body	chr17:76100679-76101115	N_Shore	NA
cg11535522	-0.493128	2.11248e-07	0.00478623	22	NA	PPPDE2;XRCC6	TSS1500;TSS200	chr22:42016301-42017784	Island	NA	Promoter_Associated
cg03024183	-0.311454	2.26447e-07	0.00484555	8	NA	ASH2L;ASH2L	Body;TSS200	chr8:37962449-37963453	Island	NA	Promoter_Associated
cg23737366	0.480981	2.5718e-07	0.00521355	1	NA	SLC2A5	TSS1500			NA
cg21528620	-0.481742	3.0234e-07	0.00582256	1	NA	KCNC4;KCNC4;KCNC4	TSS1500;TSS1500;TSS1500	chr1:110752256-110754794	Island	NA
cg18606843	0.691389	3.62993e-07	0.00605281	7	NA					NA
cg20374595	0.931396	3.7985e-07	0.00605281	13	NA			chr13:100631752-100635526	N_Shelf	NA
cg07851057	-0.436845	4.10745e-07	0.00605281	5	NA	BDP1;BDP1	5'UTR;1stExon	chr5:70751401-70751887	Island	NA	Promoter_Associated
cg18543610	0.683473	4.25084e-07	0.00605281	13	NA			chr13:100631752-100635526	N_Shelf	NA
cg14965979	-0.425802	4.41766e-07	0.00605281	2	NA	PREPL;PREPL;C2orf34;PREPL;PREPL;PREPL;PREPL;PREPL	TSS1500;1stExon;TSS200;5'UTR;5'UTR;1stExon;TSS1500;TSS1500	chr2:44588954-44589358	Island	NA	Promoter_Associated
cg04839207	-0.48872	4.5312e-07	0.00605281	1	NA	SERTAD4	5'UTR	chr1:210405952-210407250	S_Shelf	TRUE
cg25369560	-0.295197	4.57048e-07	0.00605281	13	NA	GJB6;GJB6;GJB6;GJB6	TSS200;TSS200;TSS200;TSS1500	chr13:20806016-20806867	Island	TRUE
cg24531267	-0.414302	4.59512e-07	0.00605281	20	NA	CEP250	TSS200	chr20:34042854-34043585	Island	NA	Promoter_Associated
cg07944863	-0.431238	4.66004e-07	0.00605281	1	NA	RGS7	TSS1500	chr1:241520103-241520790	Island	NA
cg09999109	-0.392195	4.82179e-07	0.00605281	8	NA	OPRK1	TSS200	chr8:54163303-54164443	Island	NA
cg01980454	-0.442159	4.87158e-07	0.00605281	1	NA			chr1:858970-861632	Island	NA
cg12067024	0.412499	5.73539e-07	0.00690338	1	NA	S100A7A	TSS1500			NA
cg21678189	-0.426945	6.15787e-07	0.00691993	6	NA			chr6:10838098-10838915	Island	NA	Promoter_Associated
cg00722097	-0.452728	6.20849e-07	0.00691993	6	NA	AMD1;AMD1	TSS200;TSS200	chr6:111195383-111197576	Island	NA	Promoter_Associated
cg25395329	0.360588	6.73e-07	0.00691993	16	NA	TGFB1I1;TGFB1I1;TGFB1I1	Body;Body;Body	chr16:31487152-31488967	Island	NA	Promoter_Associated
cg07291349	0.539126	6.74746e-07	0.00691993	4	NA	APBB2;APBB2;APBB2	Body;Body;Body			TRUE
cg02675179	0.533627	6.80338e-07	0.00691993	16	NA	ACSM1	Body			TRUE
cg07912888	0.467124	6.8271e-07	0.00691993	16	NA	MT1E	TSS1500	chr16:56659107-56659660	N_Shore	NA	Unclassified_Cell_type_specific
cg02550231	-0.922625	7.95951e-07	0.00715083	13	NA	CDX2	Body	chr13:28542221-28543544	Island	TRUE	Unclassified_Cell_type_specific
cg13216351	-0.325626	8.13233e-07	0.00715083	20	TRUE	MOCS3;DPM1	TSS1500;TSS200	chr20:49574816-49576287	Island	NA	Promoter_Associated
cg09352908	0.628697	8.18082e-07	0.00715083	3	NA					NA
cg21323836	0.334281	8.24022e-07	0.00715083	6	NA	NCRNA00171	Body			NA
cg25318278	0.387575	8.25342e-07	0.00715083	11	NA	LOC441601	TSS200	chr11:50257255-50257772	S_Shore	NA
cg01566242	-0.477257	8.56162e-07	0.00715083	1	NA	MRPS21;MRPS21	TSS200;TSS200	chr1:150266476-150266689	N_Shore	NA	Promoter_Associated
cg06223767	-0.302427	8.8259e-07	0.00715083	6	NA	IRF4	Body	chr6:391188-393790	Island	NA
cg17528967	0.398543	9.23679e-07	0.00715083	17	NA	PYY	5'UTR	chr17:42030173-42030941	S_Shore	NA
cg03774463	-0.398391	9.26997e-07	0.00715083	7	NA	DLX6AS;DLX6	Body;Body	chr7:96634622-96634915	S_Shore	NA
cg21767207	-0.317108	9.5081e-07	0.00715083	19	NA	PSENEN;U2AF1L4;U2AF1L4	TSS200;TSS200;TSS200	chr19:36235807-36236548	Island	NA	Promoter_Associated
cg16453926	0.609792	9.51359e-07	0.00715083	6	NA			chr6:28831682-28832134	N_Shore	NA
cg13704629	0.409762	9.88991e-07	0.00715083	14	NA	DCAF4;DCAF4;DCAF4;DCAF4;DCAF4	5'UTR;5'UTR;5'UTR;5'UTR;5'UTR	chr14:73392696-73393616	S_Shelf	NA
cg03017824	0.405876	1.00322e-06	0.00715083	1	NA	LOC100130093;LOC100130093	TSS1500;TSS1500	chr1:227916425-227916736	N_Shore	NA
cg02738677	0.656966	1.02508e-06	0.00715083	3	NA					NA
cg27100140	0.459869	1.02763e-06	0.00715083	12	NA			chr12:122124839-122125216	S_Shelf	NA
cg01249134	0.393486	1.02887e-06	0.00715083	18	NA			chr18:580179-580899	N_Shelf	NA
cg00659421	-0.709868	1.03209e-06	0.00715083	7	NA	DMTF1;DMTF1;DMTF1;DMTF1;DMTF1;DMTF1;DMTF1	5'UTR;TSS200;1stExon;1stExon;Body;Body;5'UTR	chr7:86781624-86782194	Island	NA	Promoter_Associated
cg00288584	-0.304935	1.03967e-06	0.00715083	8	NA	TMEM55A;TMEM55A	1stExon;5'UTR			TRUE	Promoter_Associated
cg09527714	0.311379	1.14896e-06	0.0073155	12	NA					NA
ch.7.285380F	-0.84583	1.18127e-06	0.0073155	7	NA	ZNF853	Body	chr7:6661875-6662695	N_Shore	NA
cg13904560	0.583395	1.18278e-06	0.0073155	15	NA	GABRB3;GABRB3	Body;Body	chr15:26874097-26874528	N_Shelf	NA
cg13346073	-0.322704	1.18809e-06	0.0073155	18	NA	ZNF396	TSS200	chr18:32956764-32957406	Island	NA	Promoter_Associated
cg12050434	0.792043	1.18938e-06	0.0073155	12	NA					NA
cg21842478	-0.391842	1.1954e-06	0.0073155	17	TRUE	HOXB13;HOXB13	5'UTR;1stExon	chr17:46805553-46806148	Island	NA	Unclassified_Cell_type_specific
cg19214707	0.596458	1.20887e-06	0.0073155	7	NA					TRUE
cg27243166	0.479817	1.26496e-06	0.0073155	11	NA	NRXN2;NRXN2	Body;Body	chr11:64478843-64479598	Island	TRUE
cg01058342	0.641742	1.26639e-06	0.0073155	3	NA	TMEM108;TMEM108	Body;Body			TRUE
cg17842218	0.327806	1.26683e-06	0.0073155	12	NA					NA
cg05736847	0.65587	1.30662e-06	0.0073155	17	NA	TNRC6C;TNRC6C	Body;Body	chr17:76100679-76101115	N_Shore	NA
cg11468462	-0.425163	1.30885e-06	0.0073155	12	TRUE	NXPH4;NXPH4	5'UTR;1stExon	chr12:57609976-57611168	Island	TRUE
cg16391973	0.541335	1.31052e-06	0.0073155	5	NA	UBLCP1	TSS1500	chr5:158690013-158690541	N_Shore	NA	Promoter_Associated
cg12187069	-0.454934	1.35502e-06	0.00736684	19	NA	SHKBP1	TSS200	chr19:41082615-41083355	N_Shore	NA	Promoter_Associated
cg19406511	-0.345566	1.35805e-06	0.00736684	1	NA	RAB25	Body			NA	Unclassified
cg03603951	-0.430126	1.3771e-06	0.00736684	2	NA	KCNK12	TSS200	chr2:47796923-47799166	Island	NA
cg13674574	-0.453226	1.42892e-06	0.00747351	14	NA	ZBTB25;ZBTB1;ZBTB1	TSS1500;TSS200;TSS200	chr14:64969967-64972180	Island	NA
cg09461837	-0.460485	1.43584e-06	0.00747351	7	NA	SDK1	Body	chr7:3341450-3341733	Island	NA
cg07033876	0.374311	1.50071e-06	0.007707	4	NA			chr4:132684164-132684487	S_Shore	NA
cg23044169	0.302719	1.61289e-06	0.00796773	15	NA	PDCD7	TSS1500	chr15:65425292-65426233	S_Shore	NA	Promoter_Associated
cg16786661	-0.245474	1.63769e-06	0.00796773	2	NA	ATG16L1;ATG16L1;ATG16L1;ATG16L1	1stExon;5'UTR;5'UTR;1stExon	chr2:234160100-234160735	Island	NA	Promoter_Associated
cg05331731	-0.483449	1.6555e-06	0.00796773	18	NA	FAM38B	Body	chr18:11148307-11149936	N_Shore	TRUE
cg00259887	-0.656224	1.6707e-06	0.00796773	8	NA	EBAG9;EBAG9;EBAG9	TSS1500;5'UTR;1stExon	chr8:110551736-110552643	Island	NA	Promoter_Associated
cg03796024	0.710862	1.68821e-06	0.00796773	10	NA	PFKP	Body	chr10:3148406-3148625	S_Shelf	NA
cg12841650	0.702595	1.6888e-06	0.00796773	3	NA			chr3:14615366-14615957	Island	NA
ch.17.1629120F	-1.74312	1.73474e-06	0.00796773	17	NA	DCAF7	Body			NA
cg13797031	0.583525	1.74344e-06	0.00796773	22	TRUE	NIPSNAP1	TSS1500	chr22:29976920-29977216	S_Shore	NA
cg04718747	0.559947	1.76399e-06	0.00796773	19	NA	TUBB4;MIR220B	Body;TSS200	chr19:6495192-6496225	Island	NA
cg26339992	-0.401994	1.77798e-06	0.00796773	1	NA	RPA2;RPA2	1stExon;5'UTR	chr1:28240584-28241535	Island	NA	NonGene_Associated
cg00832928	0.615197	1.78934e-06	0.00796773	3	NA	SELT	Body	chr3:150329457-150329728	Island	NA
cg17465697	-0.342835	1.79972e-06	0.00796773	1	NA	TRIM11	1stExon	chr1:228593811-228594713	Island	NA	Promoter_Associated
cg23856540	-0.376213	1.84987e-06	0.00807464	19	NA	ZNF317;ZNF317	5'UTR;1stExon	chr19:9251139-9251438	N_Shore	NA	NonGene_Associated
cg13740698	-0.382195	1.87053e-06	0.00807464	4	NA	SHISA3	TSS1500	chr4:42399152-42400802	Island	NA	Unclassified_Cell_type_specific
cg02323652	-0.500757	1.88676e-06	0.00807464	16	NA			chr16:14395604-14397075	Island	NA	Unclassified
cg24580635	-0.520335	1.95667e-06	0.0082607	7	NA	LOC100133091	TSS200	chr7:76178541-76179487	Island	NA	Promoter_Associated
cg05970768	0.555535	1.99596e-06	0.0082607	5	NA	UBTD2	Body	chr5:171682495-171682728	Island	NA
cg24028141	0.337631	2.00437e-06	0.0082607	17	NA	EPN2;EPN2;EPN2	5'UTR;Body;Body			NA
cg21585068	0.254605	2.043e-06	0.0082607	19	NA			chr19:38924239-38924519	N_Shelf	NA
cg11962078	0.708344	2.04531e-06	0.0082607	7	NA			chr7:136849054-136849346	Island	NA
cg03368627	-0.660893	2.08502e-06	0.0082607	7	NA	CADPS2;CADPS2;CADPS2	Body;Body;Body			TRUE
cg07037778	0.416499	2.08755e-06	0.0082607	1	NA					NA
cg14094333	-0.412785	2.11032e-06	0.0082607	4	NA	KLF3;KLF3;FLJ13197	1stExon;5'UTR;Body	chr4:38664649-38666531	Island	NA
cg11502555	0.659351	2.1311e-06	0.0082607	13	NA			chr13:100620241-100624348	S_Shelf	NA
cg24663683	0.684542	2.16361e-06	0.0082607	5	NA			chr5:39721548-39721835	Island	NA
cg12361223	-0.990624	2.18113e-06	0.0082607	3	NA					NA
cg00852613	-0.390483	2.21499e-06	0.0082607	13	NA	RCBTB1	TSS200	chr13:50159386-50160106	Island	NA
cg09840645	0.272582	2.22905e-06	0.0082607	14	NA			chr14:69341427-69341820	N_Shelf	NA
cg19559519	-0.704842	2.27793e-06	0.0082607	7	NA	HOXA13	TSS200	chr7:27238690-27240311	Island	NA
cg18518964	-0.413159	2.30925e-06	0.0082607	10	NA					NA	Unclassified_Cell_type_specific
cg25859099	0.730713	2.30999e-06	0.0082607	7	NA			chr7:20817455-20818227	S_Shore	TRUE
cg20250126	-0.504236	2.31795e-06	0.0082607	4	NA			chr4:26030420-26030692	Island	NA	Unclassified
cg05986831	0.506374	2.34478e-06	0.0082607	13	NA			chr13:20135399-20136041	Island	NA
cg13411962	-0.31149	2.35359e-06	0.0082607	8	NA	ZNF395;ZNF395	5'UTR;1stExon	chr8:28243684-28244283	Island	NA	Promoter_Associated
cg23807559	-0.446798	2.38829e-06	0.0082607	17	TRUE	COG1	1stExon	chr17:71188407-71189458	Island	NA	Promoter_Associated
cg08933276	0.618458	2.40083e-06	0.0082607	7	NA	GNA12	3'UTR			NA	Gene_Associated_Cell_type_specific
cg06838978	0.370959	2.42787e-06	0.0082607	1	NA			chr1:17240038-17240970	Island	NA	Promoter_Associated
cg05910615	-0.40118	2.44444e-06	0.0082607	19	NA	HSPB6;C19orf55	TSS1500;TSS200	chr19:36248979-36249307	N_Shore	NA	Promoter_Associated
cg16564828	0.7694	2.46367e-06	0.0082607	13	NA	MCF2L;MCF2L	Body;Body	chr13:113663201-113663539	N_Shelf	NA
cg25446017	0.359638	2.48319e-06	0.0082607	2	NA			chr2:132795199-132796196	N_Shelf	NA
cg00846248	-0.331725	2.51879e-06	0.0082607	7	NA	C7orf23	TSS200	chr7:86848911-86850024	Island	NA	Promoter_Associated
cg01909446	0.467357	2.5197e-06	0.0082607	1	NA	LOC400794	Body			NA
cg19936194	-0.270157	2.53075e-06	0.0082607	3	NA	ATP1B3	TSS1500	chr3:141594486-141596288	Island	NA	Promoter_Associated
cg20585500	0.451839	2.60464e-06	0.00835667	11	TRUE	GPHA2	5'UTR			TRUE	Unclassified_Cell_type_specific
cg11722139	-0.419035	2.61771e-06	0.00835667	10	NA			chr10:102440600-102441011	S_Shore	NA
cg08293002	0.387478	2.62524e-06	0.00835667	11	NA			chr11:65246336-65246591	Island	TRUE	Unclassified
cg12181751	0.377651	2.70176e-06	0.0084799	3	NA					NA
cg00215432	-0.670849	2.70799e-06	0.0084799	2	NA	MIR375	TSS200	chr2:219866131-219868054	Island	NA
cg18855356	0.439265	2.80749e-06	0.00867541	1	NA	CROCCL1	TSS200			NA	Unclassified_Cell_type_specific
cg05987389	0.444087	2.8462e-06	0.00867541	12	NA					NA
cg08872738	-0.454558	2.8588e-06	0.00867541	12	NA					TRUE	NonGene_Associated
cg02943769	-0.289064	2.86052e-06	0.00867541	6	NA	PPARD;PPARD	5'UTR;5'UTR	chr6:35310150-35310686	Island	NA
cg24203960	0.318339	2.94116e-06	0.00885029	2	NA					NA
cg24815853	-0.390686	2.96633e-06	0.00885685	19	TRUE	KLK12;KLK12;KLK12	TSS1500;TSS1500;TSS1500	chr19:51535218-51535475	S_Shelf	NA
cg06349981	-0.29506	3.05652e-06	0.00894291	2	NA	HPCAL1;HPCAL1	TSS200;5'UTR	chr2:10442308-10444509	Island	NA	Promoter_Associated
cg03717151	0.621248	3.06995e-06	0.00894291	6	NA	SOBP	Body	chr6:107955163-107956693	Island	NA
cg22711619	0.294291	3.09275e-06	0.00894291	12	NA					NA
cg21411490	-0.518894	3.13368e-06	0.00894291	22	NA	PATZ1;PATZ1;PATZ1;PATZ1	Body;Body;Body;Body	chr22:31741045-31743707	N_Shore	TRUE	Promoter_Associated_Cell_type_specific
cg25334575	0.474039	3.14484e-06	0.00894291	13	NA			chr13:100641334-100642188	Island	NA
cg01943155	-0.443038	3.15452e-06	0.00894291	12	NA	LOC255411;LOC255411	Body;Body			NA
cg04828509	-0.456883	3.18075e-06	0.00894291	7	NA	ARPC1A	TSS200	chr7:98923235-98923975	Island	NA	Unclassified
cg23220435	0.41535	3.1809e-06	0.00894291	7	NA	PTPRN2;PTPRN2;PTPRN2	Body;Body;Body	chr7:158109334-158109594	N_Shelf	NA
cg12227660	0.832341	3.23861e-06	0.0089492	10	NA	MIR202	TSS1500			NA
cg07608848	0.661895	3.24043e-06	0.0089492	2	NA	PXDN	Body			NA
cg05984317	0.542007	3.26452e-06	0.0089492	7	NA			chr7:20817455-20818227	S_Shore	NA
cg11786839	0.474054	3.27608e-06	0.0089492	6	NA	GMDS	Body			NA
cg16501560	0.242266	3.38141e-06	0.00914392	21	NA	KRTAP12-3;C21orf29	1stExon;Body			NA	Unclassified_Cell_type_specific
cg00715988	-0.256068	3.41188e-06	0.00914392	14	NA	PAPOLA	TSS200	chr14:96968154-96969371	Island	NA	Promoter_Associated
cg19243130	-0.460496	3.41858e-06	0.00914392	11	NA	SIAE;SPA17	1stExon;TSS200	chr11:124543384-124544046	Island	NA	Promoter_Associated
cg16718902	0.414471	3.53279e-06	0.00930401	7	NA	TNRC18	Body	chr7:5352096-5352480	Island	NA
cg08209163	-0.30923	3.53537e-06	0.00930401	13	NA	MTIF3;MTIF3;MTIF3;MTIF3	TSS200;5'UTR;TSS200;5'UTR	chr13:28024165-28025278	Island	NA	Promoter_Associated
cg03609088	0.652947	3.56908e-06	0.00930401	18	NA			chr18:76190598-76190862	Island	NA
cg20947082	-0.451764	3.60083e-06	0.00930401	1	NA	KCNK1	TSS200	chr1:233749373-233750314	Island	NA
cg19393762	-0.445899	3.61016e-06	0.00930401	19	NA	TNNT1;TNNT1;TNNT1	TSS1500;TSS1500;TSS1500			NA
cg08672999	0.345305	3.67716e-06	0.00930401	19	NA	ZNF836	TSS1500	chr19:52674327-52674855	S_Shore	NA	Unclassified
cg08912840	0.309096	3.6834e-06	0.00930401	8	NA			chr8:33580364-33580600	Island	NA
cg23316987	-0.484355	3.68886e-06	0.00930401	14	NA	OTX2;OTX2	5'UTR;TSS1500	chr14:57274607-57276840	N_Shelf	NA
cg04845613	0.363084	3.69583e-06	0.00930401	12	NA	CCDC60	Body			NA
cg01199952	0.42589	3.72333e-06	0.00931237	13	NA			chr13:25592046-25593108	N_Shore	NA
cg26857910	-0.391019	3.75722e-06	0.0093365	17	NA	KCNJ12	TSS200	chr17:21279506-21281574	Island	NA
cg12599700	-0.385251	3.80398e-06	0.00936523	16	NA			chr16:54962422-54967805	Island	NA
cg06548512	0.673106	3.83848e-06	0.00936523	1	NA			chr1:146522288-146522555	Island	NA
cg08284758	0.299276	3.84413e-06	0.00936523	15	NA	FAM189A1	Body			TRUE
cg04550052	-0.342245	3.87255e-06	0.00936523	16	NA	SALL1;SALL1;SALL1	Body;5'UTR;1stExon	chr16:51183699-51188763	Island	NA
cg19882093	0.371396	3.91028e-06	0.00936523	20	TRUE	GGTLC1;GGTLC1	5'UTR;1stExon	chr20:23969149-23969433	Island	NA
cg02871827	0.497848	3.94902e-06	0.00936523	4	NA	AFAP1;AFAP1	Body;Body			NA	Unclassified_Cell_type_specific
cg25533556	-0.740007	3.95306e-06	0.00936523	11	NA	HTATIP2;HTATIP2;HTATIP2;HTATIP2;HTATIP2;HTATIP2;HTATIP2	TSS200;1stExon;TSS1500;1stExon;5'UTR;5'UTR;TSS200	chr11:20385161-20385673	Island	TRUE	Promoter_Associated
cg04798984	0.322283	3.96498e-06	0.00936523	6	NA					NA
cg26532621	-0.521968	4.00022e-06	0.00936523	5	NA	PROP1	TSS200			TRUE
cg19826439	-0.559837	4.01193e-06	0.00936523	1	NA			chr1:226297287-226298586	Island	NA	Promoter_Associated
cg01936430	-0.402153	4.09622e-06	0.0095044	1	NA	PPP1R15B	1stExon	chr1:204380313-204381159	Island	NA	Unclassified
cg25834632	0.911773	4.20757e-06	0.00970428	8	NA	ZC3H3	Body			NA
cg07937578	0.679943	4.24167e-06	0.0097247	4	NA					TRUE
cg10566581	0.541129	4.2753e-06	0.00974382	20	NA	TGIF2	3'UTR			NA	Gene_Associated
cg05409391	0.746016	4.4146e-06	0.00997909	11	NA	LSP1	Body			NA
cg00356818	-0.513011	4.49584e-06	0.00997909	6	NA	MTRF1L;MTRF1L	TSS1500;TSS1500	chr6:153323534-153324320	Island	NA	Promoter_Associated
cg06796713	-0.698645	4.52199e-06	0.00997909	2	NA	MEIS1	Body	chr2:66661118-66661657	S_Shelf	NA
cg05112967	0.637784	4.52843e-06	0.00997909	7	NA					NA
cg04204557	0.57629	4.55788e-06	0.00997909	21	NA	KRTAP10-11;C21orf29	TSS1500;Body			NA
cg19496364	-0.80212	4.57659e-06	0.00997909	8	NA					TRUE
cg13316191	-0.581854	4.60618e-06	0.00997909	7	TRUE	CDCA7L;CDCA7L;CDCA7L	TSS1500;TSS1500;TSS1500	chr7:21985071-21985842	S_Shore	NA	Promoter_Associated
cg26919100	0.542349	4.61894e-06	0.00997909	16	NA	PARD6A;ACD;ACD;PARD6A;ACD	Body;TSS1500;TSS1500;Body;TSS1500	chr16:67693451-67695560	Island	NA
cg06831761	0.270335	4.62211e-06	0.00997909	7	NA	SRPK2;SRPK2	Body;Body	chr7:104885049-104885400	Island	NA
cg15972264	0.999488	4.63762e-06	0.00997909	6	NA	NEDD9	Body			NA
cg18292434	0.472874	4.71986e-06	0.0100619	3	NA	ZIC4;ZIC4;ZIC4	Body;Body;Body	chr3:147113608-147114479	N_Shore	NA
cg10727759	-0.2743	4.72836e-06	0.0100619	12	NA	PRPF40B	TSS200	chr12:50016973-50017466	Island	NA	Promoter_Associated
cg02717486	-0.338983	4.79593e-06	0.0101136	5	NA	SKP1;SKP1	TSS200;TSS200	chr5:133511971-133512902	Island	NA	Promoter_Associated
cg26489413	-0.597591	4.80516e-06	0.0101136	11	NA	AMPD3;AMPD3;AMPD3;AMPD3	1stExon;TSS1500;5'UTR;Body			NA
cg21687740	-0.491062	4.85177e-06	0.0101562	1	NA			chr1:157164538-157165135	Island	NA
cg01320780	-0.325547	4.87934e-06	0.0101587	8	NA	PPP3CC	TSS200	chr8:22298112-22299142	Island	NA	Promoter_Associated
cg01107874	-0.462938	4.95741e-06	0.0102657	10	NA	C10orf41;C10orf41	Body;Body	chr10:77155128-77169600	Island	NA
cg10168709	0.546815	5.02341e-06	0.0103468	10	NA	CAMK2G;CAMK2G;CAMK2G;CAMK2G;CAMK2G	Body;Body;Body;Body;Body	chr10:75599260-75599488	Island	NA	Unclassified_Cell_type_specific
cg25923609	-0.595919	5.11122e-06	0.0104438	5	NA			chr5:3606488-3607135	Island	NA
cg06399164	-0.322134	5.12472e-06	0.0104438	3	NA	ZBTB47	TSS200	chr3:42695528-42696575	N_Shore	NA
cg14600600	0.516068	5.23579e-06	0.010614	9	NA			chr9:5185333-5185780	S_Shelf	NA
cg08072980	0.488356	5.35248e-06	0.0107765	7	NA	IKZF1	Body			NA
cg23465426	0.506012	5.38576e-06	0.0107765	6	NA	PPP1R2P1	Body	chr6:32847498-32847846	N_Shore	NA
cg10029411	0.430198	5.39991e-06	0.0107765	13	TRUE	FAM10A4	Body			NA
cg04553623	-0.294595	5.49918e-06	0.0109181	21	NA	COL18A1;COL18A1;COL18A1	Body;Body;Body	chr21:46912381-46912628	N_Shelf	TRUE
cg20178172	0.524291	5.61233e-06	0.0110217	6	NA	IER3;FLOT1	3'UTR;TSS1500	chr6:30710307-30712440	Island	NA	Promoter_Associated
cg13345353	0.29166	5.61811e-06	0.0110217	2	NA	GAL3ST2	TSS1500	chr2:242710637-242711047	S_Shelf	NA	Unclassified_Cell_type_specific
cg27574980	0.34341	5.67659e-06	0.0110217	6	NA	C6orf27	5'UTR			TRUE
cg13453711	0.442247	5.68355e-06	0.0110217	1	NA	PPP2R5A	Body			NA
cg04924415	-0.407459	5.69446e-06	0.0110217	12	NA	SCYL2;DEPDC4	TSS200;TSS1500	chr12:100660748-100661646	Island	NA	Promoter_Associated
cg13731777	-0.56662	5.7295e-06	0.0110341	10	NA					TRUE
cg11617843	0.532781	5.7625e-06	0.0110424	5	NA	RASGEF1C	5'UTR			TRUE
cg20227886	-0.455201	5.94224e-06	0.0111952	18	NA	ME2;ME2	TSS200;TSS200	chr18:48405135-48405983	Island	NA	Promoter_Associated
cg15796818	0.694676	5.97038e-06	0.0111952	2	NA	PXDN	Body			NA
cg20762182	0.607604	5.97866e-06	0.0111952	15	NA	KIF23;KIF23	Body;Body			NA
cg26090107	0.511732	6.00123e-06	0.0111952	11	NA	SLC15A3;SLC15A3	1stExon;Body	chr11:60718428-60718888	Island	TRUE	Unclassified
cg11855759	-0.271554	6.02371e-06	0.0111952	17	NA	USP43	TSS200	chr17:9548389-9549616	Island	NA	Unclassified
cg25739137	-0.356878	6.04618e-06	0.0111952	3	NA	EIF2B5	TSS1500	chr3:183852778-183853386	N_Shore	NA
cg15385479	-0.66487	6.10442e-06	0.0111952	11	NA	MRGPRE	TSS1500	chr11:3254239-3254476	Island	NA
cg05492845	-0.275221	6.10719e-06	0.0111952	11	TRUE	VEGFB;VEGFB	5'UTR;1stExon	chr11:64001572-64002712	Island	NA	Unclassified
cg21944749	-0.382972	6.11552e-06	0.0111952	1	NA	NUAK2;NUAK2	1stExon;5'UTR	chr1:205290232-205291035	Island	NA	Promoter_Associated
cg04856657	-0.425994	6.15615e-06	0.0111952	1	NA	PNRC2	TSS200	chr1:24285785-24286701	Island	NA	Promoter_Associated
cg11176889	-0.319719	6.16195e-06	0.0111952	7	NA	FKBP9;FKBP9	1stExon;5'UTR	chr7:32996732-32997591	Island	NA	Unclassified_Cell_type_specific
cg17008454	0.507801	6.25646e-06	0.0113033	5	NA	TNFAIP8;TNFAIP8	Body;Body			TRUE
cg22014112	-0.536982	6.28017e-06	0.0113033	6	NA	TNFAIP3	Body	chr6:138187825-138189141	S_Shelf	NA	NonGene_Associated
cg14566081	-0.428823	6.36847e-06	0.0114081	5	NA					NA
cg09115837	0.431369	6.39764e-06	0.0114081	10	NA					NA
cg08028037	-0.247846	6.48968e-06	0.0115189	13	NA	INTS6;INTS6;INTS6	TSS1500;TSS1500;TSS1500	chr13:52025691-52027946	Island	NA	Promoter_Associated
cg18098400	-0.42603	6.58929e-06	0.0115984	13	NA			chr13:25620937-25621554	Island	NA
cg08763584	0.265733	6.59466e-06	0.0115984	10	NA					NA
cg11489389	-0.388072	6.6662e-06	0.0116709	3	NA	ATXN7;ATXN7;THOC7	TSS1500;TSS1500;Body	chr3:63849046-63850357	Island	NA
cg01139493	0.349021	6.77022e-06	0.0117994	5	NA					TRUE
cg08529345	-0.395614	6.83318e-06	0.0118169	16	NA			chr16:54970301-54972846	Island	TRUE	Unclassified_Cell_type_specific
cg10513330	0.643375	6.84163e-06	0.0118169	2	NA	PLB1;PLB1	Body;Body			TRUE
cg05506029	0.305779	7.0548e-06	0.0121307	7	NA			chr7:36010997-36011407	Island	NA	Unclassified_Cell_type_specific
cg24488506	-0.20089	7.11e-06	0.0121353	11	NA	FOSL1;FOSL1	1stExon;5'UTR	chr11:65666676-65668209	Island	NA	Promoter_Associated
cg16125214	0.579452	7.12519e-06	0.0121353	1	NA	PIK3CD	5'UTR	chr1:9749295-9750228	S_Shore	NA	Gene_Associated
cg03660723	0.316338	7.152e-06	0.0121353	8	NA			chr8:144240761-144242113	N_Shelf	NA
cg03805492	0.393787	7.25312e-06	0.0122529	12	NA			chr12:126168440-126168658	Island	NA
cg11413751	-0.382792	7.31404e-06	0.0123019	19	NA	CLPTM1	TSS200	chr19:45458213-45459083	Island	NA	Promoter_Associated
cg07252851	-0.440513	7.39723e-06	0.0123877	5	NA	GFM2;GFM2;NSA2;GFM2	TSS200;TSS200;TSS200;TSS200	chr5:74062566-74063225	Island	NA	Promoter_Associated
cg05341260	0.523515	7.49342e-06	0.0124945	17	NA			chr17:37729711-37730315	S_Shore	NA	Unclassified_Cell_type_specific
cg21755257	1.07468	7.55597e-06	0.0125414	18	NA	TAF4B;TAF4B	5'UTR;1stExon	chr18:23806283-23807093	Island	NA	Promoter_Associated
cg08158524	-0.309264	7.60448e-06	0.0125414	12	NA	SLC15A4;SLC15A4	1stExon;5'UTR	chr12:129307947-129308724	Island	NA	Promoter_Associated
cg25527494	0.816752	7.62898e-06	0.0125414	13	NA			chr13:100641334-100642188	N_Shore	NA
cg17130982	-0.576009	7.67079e-06	0.0125414	1	NA					NA
cg21752340	0.323371	7.75148e-06	0.0125414	12	NA					NA
cg25157325	0.473331	7.80499e-06	0.0125414	6	NA			chr6:72294372-72294988	Island	NA
cg15769388	-0.366594	7.8248e-06	0.0125414	12	NA	A2ML1	TSS1500			NA
cg12728958	0.852882	7.86103e-06	0.0125414	8	NA	SGK196	TSS1500	chr8:42948532-42948928	N_Shore	NA	Promoter_Associated
cg00265317	-0.395408	7.8816e-06	0.0125414	16	NA	ST3GAL2	TSS200	chr16:70472588-70473649	Island	NA	Promoter_Associated
cg12876261	-0.389566	7.88296e-06	0.0125414	7	NA	PSPH;PSPH;CCT6A;CCT6A	5'UTR;1stExon;TSS200;TSS200	chr7:56119045-56119963	Island	NA	Promoter_Associated
cg27593593	-0.464024	8.00434e-06	0.0125414	16	NA					TRUE
cg08023374	-0.550057	8.01151e-06	0.0125414	11	NA					TRUE	Unclassified
cg01017608	-0.775881	8.09217e-06	0.0125414	13	NA					TRUE
cg11928453	0.516071	8.0974e-06	0.0125414	19	NA	RAX2	Body	chr19:3770566-3770942	Island	NA	Unclassified_Cell_type_specific
cg25072949	0.542278	8.15574e-06	0.0125414	18	NA			chr18:76190598-76190862	Island	NA
cg06994420	0.427307	8.31258e-06	0.0125414	2	NA	MEIS1	Body	chr2:66672431-66673636	Island	NA	Unclassified
cg21853348	0.569931	8.40167e-06	0.0125414	3	NA	BDH1;BDH1;BDH1	Body;Body;Body			NA
cg01748193	0.489545	8.40857e-06	0.0125414	11	NA	SLC22A11	Body	chr11:64335489-64335965	Island	NA	Unclassified_Cell_type_specific
cg11582617	-0.319382	8.42381e-06	0.0125414	6	NA	SERAC1;SERAC1;GTF2H5	1stExon;5'UTR;TSS200	chr6:158588887-158589449	Island	NA	Promoter_Associated
cg12414681	0.417601	8.45262e-06	0.0125414	15	NA			chr15:29967209-29967621	S_Shore	NA
cg17468253	0.363959	8.47492e-06	0.0125414	6	NA	PACSIN1	Body	chr6:34499313-34499580	N_Shore	NA
cg10588470	0.556719	8.49112e-06	0.0125414	5	NA	HTR1A	1stExon	chr5:63256548-63257886	Island	NA
cg11352146	-0.461187	8.49815e-06	0.0125414	11	NA	NEAT1	Body	chr11:65190824-65191058	S_Shore	NA	Promoter_Associated
cg18156417	0.436127	8.50342e-06	0.0125414	19	NA	MAP2K2	Body	chr19:4101029-4101515	N_Shore	NA
cg12149777	-0.253139	8.56115e-06	0.0125414	4	NA	CCRN4L	Body	chr4:139936443-139937428	S_Shore	NA	Promoter_Associated
cg12271800	0.458088	8.64183e-06	0.0125414	19	NA	ZBTB45	Body	chr19:59028352-59028939	Island	NA	Unclassified_Cell_type_specific
cg15092561	-0.527252	8.64424e-06	0.0125414	21	NA	C21orf33;C21orf33	Body;Body	chr21:45553021-45554037	Island	NA	Promoter_Associated
cg17278472	0.222943	8.66066e-06	0.0125414	17	NA	TOM1L2;TOM1L2	Body;Body			NA
cg17927889	-0.401027	8.75236e-06	0.0125414	8	NA	CLN8	3'UTR	chr8:1733267-1733929	Island	NA
ch.7.50621990F	-0.435434	8.80708e-06	0.0125414	7	NA					NA
cg13157483	0.461351	8.81012e-06	0.0125414	11	NA	PKNOX2	5'UTR			TRUE
cg18100079	0.254987	8.81182e-06	0.0125414	8	NA			chr8:98636694-98636904	S_Shelf	NA	Unclassified_Cell_type_specific
cg08401938	0.323913	8.85316e-06	0.0125414	7	NA	PTPRN2;PTPRN2;PTPRN2	Body;Body;Body			NA
cg03896836	-0.492571	8.89157e-06	0.0125414	2	NA	KIF1A	TSS1500	chr2:241758141-241760783	Island	TRUE	Unclassified_Cell_type_specific
cg05285554	0.437869	8.93299e-06	0.0125414	14	NA			chr14:69726250-69728393	N_Shelf	NA
cg21635307	-0.453978	8.96273e-06	0.0125414	6	NA	ANKRD6	Body			NA	Unclassified
cg07105891	0.272015	8.97573e-06	0.0125414	1	NA	KIF17;KIF17	Body;Body	chr1:21031008-21031369	Island	NA
cg20665341	0.331777	9.07233e-06	0.0125414	4	NA					TRUE
cg26268636	-0.310956	9.08272e-06	0.0125414	1	NA			chr1:228633382-228634127	Island	TRUE	Unclassified_Cell_type_specific
cg12821539	0.570482	9.11707e-06	0.0125414	13	NA			chr13:100642774-100643094	Island	TRUE	Unclassified_Cell_type_specific
cg17676428	0.47433	9.13145e-06	0.0125414	11	NA	TOLLIP	Body	chr11:1315467-1317115	N_Shore	NA
cg19586661	-0.295414	9.14986e-06	0.0125414	11	NA			chr11:66079092-66080920	Island	NA	Promoter_Associated
cg05989775	-0.252102	9.17508e-06	0.0125414	11	NA	CDKN1C;CDKN1C;CDKN1C;CDKN1C;CDKN1C;CDKN1C	5'UTR;5'UTR;1stExon;1stExon;1stExon;5'UTR	chr11:2905023-2907024	Island	NA	Unclassified
cg08340521	-0.273781	9.18211e-06	0.0125414	19	NA	KHSRP;KHSRP	1stExon;5'UTR	chr19:6424430-6425169	Island	NA	Promoter_Associated
cg24512400	-0.438681	9.20062e-06	0.0125414	19	TRUE	KLK10;KLK10;KLK10	5'UTR;5'UTR;5'UTR	chr19:51522004-51522803	Island	NA	Unclassified_Cell_type_specific
cg14801669	0.792574	9.20594e-06	0.0125414	20	NA			chr20:61973861-61974297	Island	NA
cg17512133	0.423738	9.29272e-06	0.0125414	4	NA	CCNI	Body			TRUE
cg22162225	-0.291892	9.38324e-06	0.0125414	2	NA	EHBP1;EHBP1;EHBP1;EHBP1	TSS1500;5'UTR;TSS200;TSS200	chr2:62932595-62933353	Island	NA	Promoter_Associated
cg25477163	0.569359	9.40624e-06	0.0125414	19	NA	ZNF211;ZNF211	Body;Body	chr19:58144339-58144999	S_Shelf	NA
cg10875261	0.736131	9.4139e-06	0.0125414	2	NA			chr2:96190971-96191377	Island	NA
cg07817097	-0.342245	9.4295e-06	0.0125414	1	NA	TOR1AIP1;TOR1AIP1	5'UTR;1stExon	chr1:179851482-179852371	Island	NA	Promoter_Associated
cg08740862	-0.326336	9.4329e-06	0.0125414	11	NA	AHNAK;AHNAK	TSS200;TSS200	chr11:62314761-62315054	N_Shore	NA
cg10704137	0.522537	9.44236e-06	0.0125414	6	NA			chr6:25732692-25732957	N_Shore	NA
cg18305365	0.468957	9.44403e-06	0.0125414	7	NA			chr7:36007011-36008154	Island	NA
cg09734394	0.765928	9.46997e-06	0.0125414	7	NA			chr7:20817455-20818227	S_Shore	NA
cg05694825	0.563067	9.48448e-06	0.0125414	5	NA	PDCD6	Body	chr5:293625-294130	N_Shore	NA
cg04160201	-0.409326	9.50655e-06	0.0125414	16	NA	ZFPM1	Body			NA
cg23470914	0.661269	9.52715e-06	0.0125414	18	NA	MBP;MBP	Body;Body	chr18:74799144-74800038	S_Shore	NA
cg08329597	0.532077	9.55289e-06	0.0125414	20	NA	LOC149837	TSS1500			NA
cg16015423	-0.775027	9.56176e-06	0.0125414	19	NA	SYDE1	TSS1500	chr19:15217951-15218617	Island	NA	Unclassified_Cell_type_specific
cg15345415	-0.430017	9.57588e-06	0.0125414	5	NA	G3BP1;G3BP1	TSS1500;TSS1500	chr5:151150014-151152086	Island	NA	Promoter_Associated
cg06270737	0.394495	9.60509e-06	0.0125414	6	NA	NHSL1;NHSL1	Body;Body			NA
cg22954265	0.313461	9.63386e-06	0.0125414	20	TRUE					NA
cg26202753	0.733266	9.67068e-06	0.0125414	7	NA					NA
cg01563601	0.522772	9.70818e-06	0.0125414	1	NA					NA
cg25978313	0.752556	9.72441e-06	0.0125414	4	NA	FAM193A	3'UTR	chr4:2733657-2734020	Island	NA
cg26145502	-0.229121	9.74045e-06	0.0125414	1	NA	ENO1	TSS1500	chr1:8938098-8939409	Island	NA	NonGene_Associated
cg20733436	-0.483245	9.78043e-06	0.0125414	5	NA	TMED7-TICAM2;TICAM2;TMED7-TICAM2	Body;5'UTR;Body	chr5:114937613-114938149	Island	NA	Unclassified
ch.4.68771941F	-1.03683	9.81676e-06	0.0125414	4	NA					NA
cg05661838	0.461457	9.83081e-06	0.0125414	8	TRUE	MOS	TSS200	chr8:57025546-57026543	S_Shore	NA
cg09444120	0.492307	9.8542e-06	0.0125414	8	NA			chr8:107227785-107228007	Island	NA
cg06159435	-0.461317	9.90455e-06	0.0125414	11	NA	H2AFX	TSS200	chr11:118965017-118966464	Island	NA	Promoter_Associated
cg08961047	0.391485	9.91265e-06	0.0125414	6	NA	RPS10	TSS1500	chr6:34393325-34394014	S_Shore	NA
cg22734058	0.678905	9.95576e-06	0.0125414	2	NA	LRRFIP1	Body			NA
cg04399289	-0.240879	9.99777e-06	0.0125414	16	NA			chr16:49316997-49317263	Island	NA
cg17073708	-0.461258	1.00032e-05	0.0125414	8	NA			chr8:55370170-55372525	S_Shore	NA
cg09234454	0.777399	1.00392e-05	0.0125414	1	NA	ABCA4	Body			TRUE
cg15342139	-0.314956	1.00614e-05	0.0125414	6	NA	PHF10;PHF10	TSS1500;TSS1500			NA
cg08109855	-0.231994	1.0224e-05	0.0126197	7	NA	USP42	TSS200	chr7:6144047-6144469	Island	NA	Promoter_Associated
cg10894483	-0.264943	1.02343e-05	0.0126197	22	NA	SULT4A1	Body	chr22:44257942-44258612	Island	NA
cg20174277	-0.473719	1.02868e-05	0.0126197	10	NA			chr10:49863620-49864601	Island	TRUE	Promoter_Associated
cg27618483	0.429784	1.0288e-05	0.0126197	2	NA					NA
cg04766377	0.465511	1.0315e-05	0.0126197	22	NA	CSNK1E;CSNK1E	5'UTR;TSS200	chr22:38712684-38713333	S_Shore	NA
cg16668896	-0.511348	1.03207e-05	0.0126197	7	NA			chr7:54900736-54901261	Island	NA
cg26831706	-0.292077	1.04279e-05	0.0126753	7	NA	EMID2	Body	chr7:101005899-101007443	Island	NA	Unclassified
cg05443922	0.469517	1.0432e-05	0.0126753	7	NA			chr7:25891956-25892615	Island	NA	Unclassified
cg05099121	-0.216001	1.05944e-05	0.0128322	7	NA	CYP51A1;CYP51A1	TSS200;TSS1500	chr7:91763095-91764367	Island	NA	Promoter_Associated
cg02955037	0.456173	1.06794e-05	0.0128945	10	NA			chr10:105726687-105727255	N_Shelf	NA
cg14684917	-0.269177	1.08147e-05	0.0129629	11	NA	EML3;ROM1;ROM1	TSS200;1stExon;5'UTR	chr11:62379638-62380556	Island	NA	Promoter_Associated
cg18043514	-0.525345	1.08316e-05	0.0129629	5	NA			chr5:158531375-158531648	N_Shore	NA	Unclassified_Cell_type_specific
cg15744637	-0.241331	1.0837e-05	0.0129629	11	NA	RPLP2	TSS200	chr11:809202-810509	Island	NA	Promoter_Associated
cg08834429	-0.287921	1.09095e-05	0.0130092	16	NA	ACD;ACD;PARD6A;PARD6A;PARD6A;ACD;PARD6A	TSS200;TSS200;5'UTR;5'UTR;1stExon;TSS200;1stExon	chr16:67693451-67695560	Island	NA	Promoter_Associated
cg07917842	0.488059	1.10021e-05	0.0130403	17	NA	NF1;NF1	Body;Body	chr17:29672335-29672612	S_Shore	NA
cg18803079	0.804782	1.11141e-05	0.0130403	1	NA	EFCAB7;DLEU2L	Body;TSS200			NA
cg27520104	0.529723	1.11255e-05	0.0130403	10	NA	PFKP	Body			NA
cg23886551	-0.37604	1.11672e-05	0.0130403	14	TRUE	TMEM121	TSS1500	chr14:105992499-105996414	Island	NA
cg16197717	-0.373321	1.11898e-05	0.0130403	10	NA	CPXM2	1stExon	chr10:125650820-125651373	Island	NA	Unclassified_Cell_type_specific
cg05801038	0.520281	1.12079e-05	0.0130403	15	NA	ADAMTS17	Body	chr15:100880957-100882438	N_Shelf	NA
cg19751754	0.362705	1.12083e-05	0.0130403	17	NA					TRUE
cg01799560	0.265579	1.12398e-05	0.0130403	17	NA	TBCD	Body			NA
cg26071806	-0.301473	1.12403e-05	0.0130403	7	NA	EPO	TSS200	chr7:100318106-100318684	Island	TRUE	Unclassified_Cell_type_specific
cg19560874	-0.553756	1.14496e-05	0.0132119	4	NA					TRUE
cg02177648	0.281291	1.14724e-05	0.0132119	6	NA	C6orf27;C6orf27	1stExon;5'UTR			TRUE	Unclassified
cg15861059	-0.22777	1.15122e-05	0.0132119	6	NA	SERPINB6	TSS200	chr6:2971086-2971962	S_Shore	NA	Promoter_Associated
cg25844605	0.77782	1.15254e-05	0.0132119	20	NA	LOC149837	TSS1500			NA
cg02264567	-0.289332	1.1654e-05	0.0133168	1	NA	PEAR1	5'UTR	chr1:156863415-156863711	S_Shore	NA
cg23831927	0.362466	1.16861e-05	0.0133168	13	NA	CRYL1	Body	chr13:20989007-20989836	Island	NA
cg02747412	-0.440227	1.18464e-05	0.0134597	17	NA					NA	Unclassified_Cell_type_specific
cg00295794	0.822418	1.18919e-05	0.0134716	13	NA			chr13:100641334-100642188	Island	NA
cg10280412	-0.41518	1.20392e-05	0.0135158	11	NA	SYT7	Body			NA
cg14242246	-0.649538	1.20644e-05	0.0135158	2	NA	C2orf28;C2orf28;SLC5A6;C2orf28;SLC5A6	TSS1500;TSS1500;5'UTR;TSS1500;Body	chr2:27434432-27435720	N_Shore	NA
cg02701024	-0.495799	1.20646e-05	0.0135158	7	NA	PTN	5'UTR			TRUE
cg02927949	-0.453767	1.21478e-05	0.0135158	13	NA	C13orf27;C13orf27	5'UTR;1stExon	chr13:103425298-103426887	Island	NA	Promoter_Associated
cg13169484	0.951428	1.21549e-05	0.0135158	10	NA	MIR202	TSS1500			NA	Unclassified_Cell_type_specific
cg13430777	0.328627	1.21636e-05	0.0135158	12	NA			chr12:8559576-8559811	Island	NA
cg06377825	0.281981	1.21765e-05	0.0135158	3	NA			chr3:98376316-98376542	N_Shelf	NA
cg15324310	-0.455274	1.23171e-05	0.0135991	20	NA	YWHAB;YWHAB;YWHAB;YWHAB	5'UTR;5'UTR;1stExon;1stExon	chr20:43514595-43514885	N_Shore	NA	Promoter_Associated
cg10859897	0.492551	1.23463e-05	0.0135991	8	NA					NA
cg26943189	-0.546177	1.23574e-05	0.0135991	6	NA	NQO2	5'UTR	chr6:3000069-3000520	S_Shore	NA	Unclassified
cg22013719	0.305191	1.23999e-05	0.013607	5	NA					NA
cg10107330	0.647414	1.25824e-05	0.0137503	15	NA	LINGO1	Body	chr15:77924568-77925988	N_Shore	NA
cg12334636	0.492901	1.26504e-05	0.0137503	2	NA	TMEM182	1stExon			NA
cg04344792	-0.391523	1.2689e-05	0.0137503	11	NA					TRUE
cg18560442	0.305997	1.27374e-05	0.0137503	1	NA			chr1:39174379-39174940	Island	NA
cg19703614	0.304761	1.27384e-05	0.0137503	12	NA					NA
cg05170445	0.368516	1.27447e-05	0.0137503	12	NA			chr12:1639033-1640750	S_Shore	NA	Unclassified
cg03773196	0.322217	1.28345e-05	0.0137904	1	NA			chr1:219786334-219786562	Island	NA
cg14677014	-0.317802	1.28535e-05	0.0137904	10	NA	MEIG1;MEIG1	1stExon;5'UTR	chr10:15001272-15001840	Island	NA	Promoter_Associated
cg04437966	-0.44624	1.29456e-05	0.0138169	5	NA	FLJ37543	Body			TRUE	Unclassified
cg24700219	0.423254	1.295e-05	0.0138169	12	NA	IL26	TSS1500			NA
cg08224208	-0.27872	1.31923e-05	0.0140366	19	NA	SYDE1	TSS200	chr19:15217951-15218617	Island	NA	Unclassified_Cell_type_specific
cg06866400	-0.374769	1.33453e-05	0.0141602	6	NA	ADAT2;PEX3	TSS200;TSS200	chr6:143771610-143772084	Island	NA	Promoter_Associated
cg15623480	-0.515239	1.34827e-05	0.0142125	7	NA	HOXA11AS;HOXA11	TSS1500;1stExon	chr7:27224267-27224596	Island	TRUE
cg00760536	0.358277	1.35922e-05	0.0142125	22	NA			chr22:21024739-21025482	S_Shore	NA
cg22066304	0.373332	1.35986e-05	0.0142125	19	NA	SYT5	TSS200	chr19:55690182-55691623	S_Shore	NA	Promoter_Associated
cg21005948	-0.370199	1.364e-05	0.0142125	18	NA	KIAA0427;KIAA0427	TSS200;TSS200	chr18:46065061-46065263	Island	NA
cg12444081	0.462039	1.36658e-05	0.0142125	17	NA			chr17:16520938-16521317	Island	NA
cg01877606	-0.442863	1.36778e-05	0.0142125	4	NA	LNX1	TSS200			TRUE
cg21201401	0.801562	1.36799e-05	0.0142125	20	NA	LIME1	TSS200	chr20:62368955-62371962	N_Shore	NA	Promoter_Associated
cg24581326	-0.596973	1.37173e-05	0.0142125	20	NA	TFAP2C	TSS200	chr20:55200279-55206789	Island	NA
cg08336687	-0.555137	1.37427e-05	0.0142125	16	NA	LMF1	Body	chr16:907439-907995	Island	NA
cg07207099	0.712815	1.37635e-05	0.0142125	3	NA	USP4;USP4;C3orf62	3'UTR;3'UTR;TSS1500	chr3:49314437-49314815	Island	TRUE	Promoter_Associated
cg18550509	-0.271147	1.3823e-05	0.0142358	15	NA	LYSMD4	5'UTR	chr15:100272901-100273891	Island	NA	Promoter_Associated
cg08620044	-0.803185	1.39401e-05	0.0143181	5	NA	LOC645323	TSS1500	chr5:87980878-87981272	Island	NA
cg21748749	0.366765	1.40266e-05	0.0143686	19	NA	ZNF610;ZNF610;ZNF610	TSS1500;TSS1500;TSS1500	chr19:52839444-52839937	N_Shore	NA
cg06399148	-0.379883	1.41531e-05	0.0144219	8	NA	BAALC;BAALC;C8orf56	1stExon;1stExon;Body	chr8:104152726-104153390	Island	NA	Unclassified_Cell_type_specific
cg26547359	-0.426042	1.41708e-05	0.0144219	10	NA	RSU1;RSU1	TSS200;TSS200	chr10:16859089-16859975	Island	NA	Promoter_Associated
cg15237152	-0.458033	1.4191e-05	0.0144219	19	NA	CNN1;CNN1	1stExon;5'UTR			NA
cg22477331	-0.325818	1.42899e-05	0.0144364	6	NA	TBC1D7;TBC1D7;TBC1D7;TBC1D7	TSS200;TSS200;TSS200;TSS200	chr6:13328587-13329096	Island	NA	Promoter_Associated
cg08716255	0.695953	1.43013e-05	0.0144364	11	NA					TRUE	Unclassified
cg25503565	-0.376468	1.43523e-05	0.0144364	17	NA					NA	Promoter_Associated
cg17597744	-0.416909	1.43638e-05	0.0144364	8	NA	RB1CC1;RB1CC1	TSS200;TSS200	chr8:53626005-53627501	Island	NA	Promoter_Associated
cg06634862	-0.376132	1.43926e-05	0.0144364	4	NA	LNX1;LNX1	5'UTR;1stExon			TRUE
cg25183890	-0.449908	1.44408e-05	0.014447	8	NA	PDP1;PDP1;PDP1;PDP1;PDP1;PDP1;PDP1;PDP1	1stExon;5'UTR;1stExon;TSS1500;TSS200;5'UTR;5'UTR;1stExon	chr8:94928518-94930124	Island	NA
cg20321801	-0.436051	1.45523e-05	0.0145209	11	NA	CD81	Body	chr11:2406711-2406927	N_Shelf	TRUE	Unclassified
cg06877024	-0.261311	1.46083e-05	0.0145392	6	NA					NA
cg08317834	-0.251028	1.46722e-05	0.014565	8	NA	PPP2R2A	TSS200	chr8:26148757-26149453	Island	NA	Promoter_Associated
cg24948782	0.524171	1.47231e-05	0.014578	17	NA	UTP18	Body	chr17:49337102-49338583	S_Shelf	NA
cg23360087	-0.725558	1.47888e-05	0.0146056	18	NA	ROCK1	TSS200	chr18:18690940-18692059	Island	NA	Promoter_Associated
cg00398764	-0.596255	1.48742e-05	0.0146523	15	NA			chr15:37403042-37403267	N_Shore	NA
cg01818740	0.321623	1.49611e-05	0.0147003	6	NA					TRUE
cg08679808	-0.348467	1.50308e-05	0.0147312	17	NA	LOC92659;MAFG	Body;TSS1500	chr17:79884679-79887084	Island	NA	Unclassified
cg21910489	0.544478	1.50816e-05	0.0147405	20	NA	MYT1	5'UTR	chr20:62818090-62818892	Island	NA
cg12525512	0.331378	1.51168e-05	0.0147405	13	NA					NA
cg09852601	-0.549944	1.52654e-05	0.0148382	17	NA	RAB37;RAB37;RAB37;RAB37	TSS200;TSS1500;Body;TSS1500	chr17:72732848-72733545	Island	TRUE	Promoter_Associated
cg11629443	-0.511858	1.53298e-05	0.0148382	6	NA	TRIM27	1stExon	chr6:28890951-28892013	Island	NA	Promoter_Associated
cg14256840	0.600452	1.53326e-05	0.0148382	7	NA			chr7:64197040-64197246	Island	NA
cg22964775	0.262087	1.53904e-05	0.0148454	4	NA	LPHN3	TSS1500			NA
cg12983741	0.624906	1.54638e-05	0.0148454	6	NA	RPS6KA2	Body			NA
cg20108872	0.568671	1.54793e-05	0.0148454	7	NA	SND1	Body			TRUE
cg05226292	-0.223781	1.55179e-05	0.0148454	8	NA	TRAM1	TSS200	chr8:71519680-71520857	Island	NA	Promoter_Associated
cg07604202	0.33007	1.55328e-05	0.0148454	20	NA	ZFP64	Body	chr20:50701265-50701732	Island	NA
cg23225508	0.617503	1.56093e-05	0.0148816	17	NA	DDX5	Body	chr17:62501479-62503566	N_Shore	NA
cg13178295	-0.314003	1.56581e-05	0.0148913	6	NA					NA
cg14306956	-0.436316	1.57286e-05	0.0149215	9	NA	PAX5	Body	chr9:37026222-37028014	Island	TRUE
cg00196167	-0.31108	1.57967e-05	0.0149493	7	NA	C7orf55;C7orf55	5'UTR;1stExon	chr7:139024930-139026298	Island	NA	NonGene_Associated
cg09486967	0.514636	1.58487e-05	0.0149617	17	NA	PITPNA	Body			NA	Unclassified
cg14336033	0.199349	1.59596e-05	0.0150296	11	NA					NA
cg27032456	0.249154	1.60058e-05	0.0150363	12	NA					NA
cg06387245	0.476306	1.61104e-05	0.0150706	16	NA	AXIN1;AXIN1	Body;Body	chr16:347838-348234	Island	NA
cg04386405	-0.318718	1.61205e-05	0.0150706	19	TRUE	ZNF83;ZNF83;ZNF83;ZNF83;ZNF83;ZNF83;ZNF83;ZNF83	Body;5'UTR;5'UTR;5'UTR;5'UTR;5'UTR;5'UTR;5'UTR	chr19:53141175-53141813	Island	NA	Promoter_Associated
cg25323554	-0.672579	1.61681e-05	0.0150785	17	NA	C17orf63;C17orf63	5'UTR;5'UTR	chr17:27139185-27139671	N_Shelf	NA
cg03532331	0.629146	1.62441e-05	0.0150794	16	NA					NA
cg26866452	0.784754	1.62791e-05	0.0150794	15	NA					NA
cg19788417	0.299899	1.63233e-05	0.0150794	20	NA	DEFB123	TSS1500			NA
cg00470768	0.332417	1.63256e-05	0.0150794	15	NA	INO80	Body			TRUE
cg18275228	0.66128	1.64356e-05	0.0151132	10	NA					NA
cg13161852	0.381588	1.64407e-05	0.0151132	15	NA					NA
cg14170313	-0.445418	1.65115e-05	0.0151421	9	NA	RORB	1stExon	chr9:77112712-77113583	Island	NA
cg26929161	0.481477	1.65821e-05	0.0151707	20	NA	ZFP64	Body	chr20:50701265-50701732	Island	NA
cg22034268	0.313506	1.67065e-05	0.0152484	5	NA	BDP1	Body			NA
cg04791162	0.499348	1.67964e-05	0.0152532	14	NA			chr14:62331009-62331641	Island	NA
cg02050028	0.629869	1.68215e-05	0.0152532	7	NA	HECW1	5'UTR	chr7:43152020-43153340	S_Shelf	NA
cg18141918	-0.478894	1.68306e-05	0.0152532	10	NA	PTEN;KILLIN;KILLIN	TSS1500;1stExon;5'UTR	chr10:89621772-89624128	Island	NA	Promoter_Associated
cg27258878	0.254674	1.6894e-05	0.0152747	8	NA	RBPMS;RBPMS;RBPMS	Body;Body;Body			TRUE
cg21317965	-0.612111	1.70752e-05	0.0153877	6	NA	TFAP2B	Body			NA
cg10916625	-0.459194	1.71107e-05	0.0153877	20	NA	B4GALT5	1stExon	chr20:48329645-48330682	Island	NA	Promoter_Associated
cg07637658	0.327147	1.71389e-05	0.0153877	19	NA	PPP1R13L;PPP1R13L	Body;Body	chr19:45888768-45889465	N_Shore	NA
cg10408877	0.402924	1.73198e-05	0.015514	8	NA	DENND3	Body			NA
cg13153466	0.415579	1.74338e-05	0.0155594	11	NA	ASAM	Body			TRUE
ch.4.255198F	-0.641291	1.74513e-05	0.0155594	4	NA	TBC1D14;TBC1D14;TBC1D14	Body;Body;Body			NA
cg17404403	-0.376742	1.75215e-05	0.0155691	4	NA	GAR1;GAR1	5'UTR;5'UTR	chr4:110736868-110737128	Island	NA	Promoter_Associated
cg05740763	0.536838	1.75731e-05	0.0155691	12	NA					NA
cg21193485	-0.379953	1.75835e-05	0.0155691	19	NA			chr19:36193080-36193705	Island	NA	Promoter_Associated
cg04721828	-0.51288	1.77526e-05	0.0156473	11	NA	OR4X1	TSS1500			NA
cg27364650	-0.586034	1.7812e-05	0.0156473	3	NA					TRUE
cg22873177	-0.246279	1.78211e-05	0.0156473	1	NA	URB2;TAF5L;TAF5L	TSS1500;5'UTR;5'UTR	chr1:229761128-229762299	Island	NA	Promoter_Associated
cg01545952	0.284179	1.78342e-05	0.0156473	7	NA	ZNF716	Body			NA
cg01765174	0.439575	1.80361e-05	0.0156794	9	NA	TRIM14;TRIM14;TRIM14;TRIM14	Body;Body;Body;Body	chr9:100881098-100881660	N_Shore	TRUE
cg00243897	-0.384015	1.81628e-05	0.0156794	12	NA	PSMD9	TSS200	chr12:122326482-122327044	Island	NA	Promoter_Associated
cg04113056	-0.285983	1.81635e-05	0.0156794	14	NA	PPP2R5E	TSS1500	chr14:64009645-64010525	S_Shore	NA	Promoter_Associated
cg14538806	-0.798034	1.81778e-05	0.0156794	9	NA	FAM129B;FAM129B	Body;Body			TRUE
cg04063589	-0.266458	1.82047e-05	0.0156794	5	NA	NEUROG1	TSS1500	chr5:134870740-134872051	Island	NA
cg23752000	-0.572952	1.82664e-05	0.0156794	17	NA	NPTX1	3'UTR	chr17:78442568-78442849	N_Shore	NA
cg12926589	-0.283912	1.82941e-05	0.0156794	3	NA	SCN5A;SCN5A;SCN5A;SCN5A;SCN5A;SCN5A	TSS1500;TSS1500;TSS1500;TSS1500;TSS1500;TSS1500	chr3:38690409-38691513	Island	NA
cg22978378	0.503389	1.83074e-05	0.0156794	11	NA	THY1	TSS200	chr11:119292689-119292891	S_Shore	NA
cg08520200	0.588447	1.8315e-05	0.0156794	19	NA			chr19:48075968-48076195	Island	NA	Unclassified_Cell_type_specific
cg15050398	0.439039	1.83184e-05	0.0156794	6	NA			chr6:28831682-28832134	N_Shelf	NA
cg06182329	-0.343992	1.83187e-05	0.0156794	19	NA	MYH14;MYH14;MYH14	TSS1500;TSS1500;TSS1500	chr19:50706482-50707196	Island	NA	Unclassified_Cell_type_specific
cg15773716	-0.360129	1.8382e-05	0.0156882	6	NA	CDC5L	Body	chr6:44355156-44355778	S_Shore	NA	Promoter_Associated
cg06776824	0.872548	1.84115e-05	0.0156882	8	NA	YWHAZ;YWHAZ;YWHAZ;YWHAZ;YWHAZ;YWHAZ	5'UTR;5'UTR;5'UTR;5'UTR;5'UTR;TSS200	chr8:101962644-101965427	Island	NA	Promoter_Associated
cg01033451	0.69427	1.84511e-05	0.0156882	15	NA	SNRPA1	TSS1500	chr15:101834943-101835946	S_Shore	NA	Promoter_Associated
cg02466933	-0.333334	1.85183e-05	0.0156963	2	NA	YWHAQ	Body	chr2:9770189-9771562	Island	NA	Promoter_Associated
cg14077965	-0.430649	1.85421e-05	0.0156963	14	NA	FERMT2;FERMT2;FERMT2	TSS1500;TSS1500;TSS1500	chr14:53417108-53418339	S_Shore	NA
cg14000125	-0.318412	1.88035e-05	0.0158785	20	NA			chr20:61703526-61704022	S_Shore	NA
cg12027420	-0.450807	1.88564e-05	0.0158785	17	NA	TTLL6	TSS1500	chr17:46894293-46894809	Island	TRUE	Unclassified_Cell_type_specific
cg03277652	-0.263172	1.8881e-05	0.0158785	8	NA	PTK2;PTK2	5'UTR;5'UTR	chr8:142010440-142011907	Island	NA
cg10504545	-0.412623	1.89848e-05	0.015931	14	NA	ABCD4;ABCD4	TSS200;TSS200	chr14:74769366-74769815	Island	NA	Promoter_Associated
cg19496744	-0.289085	1.91718e-05	0.0160103	17	NA	CSNK1D;CSNK1D	TSS200;TSS200	chr17:80231019-80231820	Island	NA	Promoter_Associated
cg04089111	-0.342376	1.91834e-05	0.0160103	2	NA			chr2:74942324-74942815	Island	NA	Promoter_Associated
cg19087104	0.280148	1.92637e-05	0.0160103	1	NA	ATP2B4;ATP2B4	5'UTR;5'UTR			TRUE
cg03082821	0.307187	1.93021e-05	0.0160103	6	NA	NHSL1;NHSL1	Body;Body			NA
cg24695890	0.337994	1.93194e-05	0.0160103	7	NA			chr7:47092244-47093076	Island	NA
cg27074890	0.534367	1.93964e-05	0.0160103	10	NA					TRUE
cg22995176	-0.458767	1.94587e-05	0.0160103	7	TRUE	UPK3B;UPK3B	TSS1500;TSS1500			NA
cg23333820	0.552029	1.94851e-05	0.0160103	10	NA	PSD	Body	chr10:104168558-104169153	N_Shelf	NA	Unclassified_Cell_type_specific
cg20457275	-0.632999	1.94902e-05	0.0160103	6	NA	FOXF2	Body	chr6:1393049-1394170	Island	TRUE	Unclassified_Cell_type_specific
cg18156963	-0.296675	1.9495e-05	0.0160103	1	NA	EPHB2;EPHB2	Body;Body			TRUE
cg06782493	-0.239872	1.96763e-05	0.0160798	16	NA	HAGH;HAGH;FAHD1;HAGH;HAGH;FAHD1;FAHD1	5'UTR;5'UTR;TSS1500;1stExon;1stExon;TSS1500;TSS1500	chr16:1876113-1877633	Island	NA	Promoter_Associated
cg15893108	-0.710227	1.96846e-05	0.0160798	8	NA	FAM90A13;FAM90A14	TSS1500;TSS1500			NA
ch.12.1183517F	-0.645637	1.97292e-05	0.0160798	12	NA	TIMELESS	Body			NA
cg02523270	0.454458	1.97605e-05	0.0160798	3	NA			chr3:193987425-193987758	Island	NA	Unclassified_Cell_type_specific
cg07115110	-0.632721	1.97884e-05	0.0160798	3	NA	CCR1	TSS200			NA	Promoter_Associated
cg23307708	-0.45218	1.99157e-05	0.0161492	5	NA	PPP2CA	TSS200	chr5:133561140-133562544	Island	NA	Promoter_Associated
cg09789536	-0.240231	2.00949e-05	0.0162603	1	NA	KLHL17	Body	chr1:894313-902654	Island	NA
cg09772661	-0.785232	2.02534e-05	0.0163384	19	NA	CLEC4G	Body	chr19:7794793-7796410	Island	TRUE	Unclassified_Cell_type_specific
cg15952487	-0.492992	2.02763e-05	0.0163384	1	TRUE	CD1B	Body			NA
cg15778437	-0.414108	2.03677e-05	0.0163662	11	NA	PAX6	TSS200	chr11:31839363-31839813	Island	NA	Unclassified_Cell_type_specific
cg25291941	-0.382094	2.0455e-05	0.0163662	8	NA	POP1;POP1;POP1;HRSP12	TSS1500;TSS1500;TSS1500;1stExon	chr8:99129434-99129855	N_Shore	NA	Promoter_Associated
cg13707777	0.329575	2.0499e-05	0.0163662	5	NA	AHRR;PDCD6	Body;Body	chr5:309705-310136	N_Shore	NA	Gene_Associated
cg10642644	0.305688	2.05293e-05	0.0163662	8	NA					NA
cg04331511	0.228006	2.05441e-05	0.0163662	6	NA	LSM2	TSS1500	chr6:31774475-31774862	S_Shore	NA
cg06161630	-0.477005	2.05947e-05	0.0163662	7	NA	EPHA1	TSS200			TRUE	Unclassified
cg23374814	0.315317	2.06083e-05	0.0163662	5	NA	FCHO2;FCHO2	Body;Body			NA
cg20168479	-0.370505	2.07814e-05	0.0164357	3	NA	CMTM7;CMTM7	Body;Body	chr3:32443152-32443455	N_Shore	NA	Promoter_Associated
ch.11.80815632F	-0.643818	2.07917e-05	0.0164357	11	NA					NA
cg18186394	-0.613942	2.08238e-05	0.0164357	1	NA	COL9A2	TSS1500	chr1:40781004-40781445	S_Shore	NA
cg22651787	-0.52464	2.09393e-05	0.0164617	4	NA					TRUE
cg10261325	0.343531	2.09422e-05	0.0164617	10	NA	SVIL;SVIL	5'UTR;5'UTR			NA
cg03301282	-0.588483	2.10856e-05	0.0165407	8	NA	THAP1;THAP1	TSS1500;TSS1500	chr8:42697869-42698326	S_Shore	NA	Promoter_Associated
ch.11.1197632F	-0.843478	2.13796e-05	0.0167372	11	NA	INCENP;INCENP	Body;Body			NA
cg03498402	-0.321534	2.15183e-05	0.0168075	16	NA	EXOC3L	Body	chr16:67217716-67219219	S_Shore	TRUE	Promoter_Associated
cg22152728	-0.386674	2.15566e-05	0.0168075	11	NA			chr11:20184570-20185497	Island	NA
cg04776718	0.400564	2.19486e-05	0.0170785	11	NA			chr11:3601851-3602616	N_Shore	NA
cg05105477	0.606168	2.20414e-05	0.0171103	2	NA	CACNB4;CACNB4;CACNB4	Body;Body;Body			TRUE
cg11692191	-0.480372	2.20782e-05	0.0171103	19	NA			chr19:31847946-31848209	N_Shore	TRUE	Unclassified_Cell_type_specific
cg15249164	-0.207152	2.22156e-05	0.017111	21	TRUE	ATP5O	TSS200	chr21:35287803-35288208	Island	NA	Promoter_Associated
cg11148364	0.311335	2.22384e-05	0.017111	15	NA	SNORD115-11;SNORD115-36;SNORD115-43;SNORD115-29	TSS200;TSS200;TSS200;TSS200			NA
cg17361593	0.440119	2.22386e-05	0.017111	6	NA			chr6:87832219-87832610	N_Shore	NA
cg07080358	-0.255246	2.22568e-05	0.017111	2	TRUE	CNRIP1;CNRIP1	1stExon;1stExon	chr2:68546339-68547111	Island	NA
cg18564053	-0.421338	2.23495e-05	0.0171148	1	NA	HES3	TSS1500	chr1:6305148-6306463	N_Shore	NA	Unclassified_Cell_type_specific
cg18995042	-0.442986	2.23506e-05	0.0171148	3	NA					TRUE
cg04699474	-0.306622	2.24321e-05	0.0171372	19	NA	PIN1	TSS1500	chr19:9945505-9946389	Island	NA	Promoter_Associated
cg11527367	0.414988	2.24832e-05	0.0171372	1	NA	C1orf152	Body			NA
cg20650035	0.298954	2.25148e-05	0.0171372	12	NA			chr12:29542218-29542838	Island	NA
cg24103018	-0.246807	2.25669e-05	0.0171372	19	NA	DDA1	Body	chr19:17420717-17420939	Island	NA	Promoter_Associated
cg08317284	0.990831	2.26025e-05	0.0171372	19	NA	NFIX	TSS1500	chr19:13106817-13107688	N_Shore	NA	Promoter_Associated_Cell_type_specific
cg15627593	0.611218	2.26468e-05	0.0171372	17	NA	PEMT;PEMT;PEMT	Body;Body;Body			NA
cg03035661	0.89372	2.27438e-05	0.0171768	11	NA	NRXN2;NRXN2;NRXN2	Body;Body;Body	chr11:64409877-64411253	Island	NA
cg25778871	0.825315	2.29427e-05	0.0171979	5	NA	FBXL17	Body	chr5:107716309-107718301	N_Shore	NA	Unclassified
cg10719100	-0.249683	2.29591e-05	0.0171979	8	NA	COMMD5;COMMD5;COMMD5	5'UTR;5'UTR;5'UTR	chr8:146077931-146078881	Island	NA	Promoter_Associated
cg08957652	-0.229459	2.29806e-05	0.0171979	2	NA	IHH	TSS200	chr2:219924819-219926130	Island	TRUE
cg21908235	-0.35326	2.30084e-05	0.0171979	1	NA			chr1:146551476-146551764	Island	NA	Unclassified_Cell_type_specific
cg14997582	0.427706	2.30438e-05	0.0171979	2	NA	OSGEPL1	3'UTR			NA
cg07922204	0.651569	2.31483e-05	0.0171979	17	NA	EFCAB5;EFCAB5;EFCAB5	Body;Body;Body			NA
cg02600331	0.385165	2.31941e-05	0.0171979	11	NA			chr11:130416800-130417098	S_Shore	NA
cg02573966	0.337559	2.3311e-05	0.0171979	16	NA			chr16:236022-237283	N_Shore	NA
cg20162066	0.28126	2.34146e-05	0.0171979	12	NA	OSBPL8;OSBPL8	Body;Body			NA
cg03881524	0.290435	2.34339e-05	0.0171979	7	NA					NA
cg21216828	-0.290597	2.34618e-05	0.0171979	19	NA	MIR1470;WIZ	TSS1500;5'UTR	chr19:15563869-15564223	N_Shelf	NA	Unclassified
cg21765577	-0.210045	2.358e-05	0.0171979	8	NA	CYC1	1stExon	chr8:145149550-145150440	Island	NA	Promoter_Associated
cg04906242	0.348274	2.36307e-05	0.0171979	16	NA	LDHD;LDHD	TSS1500;TSS1500	chr16:75148398-75148864	S_Shelf	NA
cg20151476	0.617904	2.36605e-05	0.0171979	7	NA	PSMG3;PSMG3	Body;Body	chr7:1609568-1610037	N_Shelf	TRUE	Gene_Associated_Cell_type_specific
cg27361011	0.377249	2.3715e-05	0.0171979	2	NA			chr2:121279842-121280183	Island	NA
cg01727346	0.284669	2.37274e-05	0.0171979	22	NA	C22orf9;C22orf9	Body;Body	chr22:45598721-45599080	N_Shore	NA
cg03058038	0.410094	2.37431e-05	0.0171979	18	NA			chr18:76160173-76160444	Island	NA
cg05838308	0.460378	2.37457e-05	0.0171979	5	NA	TGFBI	Body	chr5:135364507-135365036	S_Shelf	TRUE
cg06103624	0.533183	2.37871e-05	0.0171979	15	NA	SMAD6;SMAD6	Body;Body	chr15:66993543-66996571	S_Shelf	TRUE
cg11099901	0.508018	2.37942e-05	0.0171979	6	NA	HLA-DQB2	Body	chr6:32729342-32729877	Island	NA
cg07676849	-0.516102	2.37985e-05	0.0171979	11	TRUE	FOLR3	TSS1500			NA
cg23435821	-0.858714	2.38144e-05	0.0171979	12	NA	ACACB	Body	chr12:109592315-109592633	S_Shore	NA	Promoter_Associated
cg00963942	0.251761	2.3831e-05	0.0171979	7	NA	ST7;ST7	Body;Body			NA
cg11705208	0.37861	2.38586e-05	0.0171979	1	NA	MAP3K6	Body	chr1:27683277-27683590	Island	NA	Promoter_Associated_Cell_type_specific
cg25365370	0.269537	2.38899e-05	0.0171979	2	NA					NA
cg00881440	-0.432907	2.39477e-05	0.0171979	7	NA	C7orf27	TSS200	chr7:2594724-2595538	Island	NA	Promoter_Associated
cg01649773	0.747609	2.39773e-05	0.0171979	11	NA	FIBIN;FIBIN	5'UTR;1stExon			TRUE
cg05095158	-0.383711	2.41047e-05	0.0172571	11	NA	RASSF10	1stExon	chr11:13030330-13032584	Island	TRUE
cg01444578	-0.421665	2.42596e-05	0.0173081	21	NA	ADAMTS1	1stExon	chr21:28216558-28218117	Island	NA
cg10679688	0.680625	2.42762e-05	0.0173081	13	NA	ZIC5	TSS1500	chr13:100620241-100624348	S_Shore	NA	Unclassified_Cell_type_specific
cg18892244	0.393676	2.43144e-05	0.0173081	7	NA	HEATR2	Body	chr7:807336-808261	Island	NA
cg25268537	0.257059	2.43556e-05	0.0173081	17	NA	FDXR;FDXR	Body;Body	chr17:72855621-72858012	S_Shelf	NA	Unclassified
cg05989984	0.47196	2.45403e-05	0.0173264	12	NA	PSMD9;WDR66	3'UTR;TSS1500	chr12:122356315-122356853	N_Shore	TRUE
cg13811446	0.318269	2.46269e-05	0.0173264	2	NA			chr2:87569197-87569617	Island	NA
cg14572252	-0.481397	2.47122e-05	0.0173264	3	NA	MECOM	Body			TRUE
cg00104167	-0.611619	2.47263e-05	0.0173264	16	NA					NA
cg01124810	0.274451	2.47727e-05	0.0173264	13	NA	IFT88;IFT88	Body;5'UTR	chr13:21140951-21141719	S_Shelf	NA
cg16493813	-0.424009	2.48404e-05	0.0173264	8	NA	MTUS1;MTUS1;MTUS1;MTUS1;MTUS1	Body;Body;Body;Body;Body			TRUE
cg01038940	0.449113	2.48768e-05	0.0173264	10	NA	EXOC6;EXOC6	Body;Body			TRUE
ch.13.58256388R	-0.688432	2.49171e-05	0.0173264	13	NA					NA
cg21648121	0.606784	2.49584e-05	0.0173264	2	NA					NA
cg25228510	-0.201375	2.50529e-05	0.0173264	10	NA	CDK1;CDK1;CDK1;CDC2;CDK1;CDK1;CDK1;CDK1	5'UTR;5'UTR;1stExon;TSS200;1stExon;5'UTR;1stExon;5'UTR	chr10:62537970-62538862	Island	NA	Promoter_Associated
cg23014747	0.310135	2.50926e-05	0.0173264	1	NA	TM2D1	TSS1500	chr1:62190647-62190942	S_Shore	NA
cg06406294	-0.310423	2.51995e-05	0.0173264	21	NA	GART;SON;GART;GART;GART;GART;GART;SON	1stExon;TSS200;TSS1500;1stExon;5'UTR;5'UTR;TSS1500;TSS200	chr21:34914303-34915906	Island	NA	Unclassified
cg01775921	0.437876	2.53533e-05	0.0173264	6	NA	TRIM15	Body	chr6:30139718-30140263	N_Shore	NA	Unclassified
cg15049101	-0.736169	2.53617e-05	0.0173264	10	NA	FGFR2;FGFR2;FGFR2;FGFR2;FGFR2;FGFR2;FGFR2;FGFR2;FGFR2	TSS200;5'UTR;5'UTR;TSS1500;5'UTR;TSS1500;5'UTR;5'UTR;5'UTR	chr10:123356616-123358285	N_Shelf	NA
cg08132815	0.363449	2.53694e-05	0.0173264	19	NA	UHRF1;UHRF1	Body;Body	chr19:4950670-4950940	Island	NA
cg20318713	-0.278676	2.53875e-05	0.0173264	1	NA	MUTYH;TOE1;MUTYH;TOE1;MUTYH;MUTYH;MUTYH;MUTYH;MUTYH;MUTYH	Body;5'UTR;1stExon;1stExon;Body;5'UTR;Body;5'UTR;TSS200;1stExon	chr1:45805564-45805983	Island	NA	Promoter_Associated
cg27074985	-0.420436	2.53936e-05	0.0173264	4	NA	ELOVL6;ELOVL6	Body;Body	chr4:111117462-111118390	Island	NA
cg00333622	0.353837	2.54424e-05	0.0173264	20	NA	GGT7	Body	chr20:33460430-33460866	N_Shore	NA
cg16537245	-0.491084	2.54674e-05	0.0173264	6	NA	EDN1;EDN1	TSS1500;TSS1500			NA	Unclassified
cg19876689	0.321703	2.54825e-05	0.0173264	17	NA	NSF	Body			NA
cg21100077	0.488743	2.54884e-05	0.0173264	13	NA			chr13:100620241-100624348	S_Shelf	NA
cg14676407	-0.479069	2.55874e-05	0.0173264	10	NA	CPXM2;CPXM2	1stExon;5'UTR	chr10:125650820-125651373	Island	NA
cg11376305	-0.439953	2.56008e-05	0.0173264	19	NA	SPHK2	Body	chr19:49127388-49127720	Island	NA	Promoter_Associated
cg23341970	0.295172	2.56231e-05	0.0173264	12	NA	ITPR2	Body			TRUE	Unclassified_Cell_type_specific
cg20648979	0.602376	2.56247e-05	0.0173264	7	NA	SDK1;SDK1	Body;Body			NA
cg13050240	-0.513391	2.56334e-05	0.0173264	14	NA	RIPK3;RIPK3	5'UTR;1stExon	chr14:24808635-24808992	S_Shore	NA	Promoter_Associated
cg27550663	-1.83818	2.56499e-05	0.0173264	12	NA			chr12:9722337-9722661	N_Shore	NA
cg23087020	0.40636	2.56836e-05	0.0173264	1	NA	POU2F1	5'UTR	chr1:167189130-167191361	Island	NA	Promoter_Associated
cg17087640	0.348874	2.57081e-05	0.0173264	8	NA	DPYS;DPYS	1stExon;5'UTR	chr8:105478672-105479340	Island	NA
cg19880947	0.382358	2.5768e-05	0.0173264	17	NA	SLC43A2	Body	chr17:1509882-1510101	Island	NA
cg07100957	0.406452	2.57944e-05	0.0173264	19	NA	ZNF324	Body	chr19:58982329-58983512	Island	NA
cg25595571	-0.341214	2.58518e-05	0.0173264	14	NA	BAG5;BAG5;BAG5;BAG5;C14orf153	TSS1500;5'UTR;1stExon;TSS1500;TSS1500	chr14:104028308-104029671	Island	NA	Promoter_Associated
cg18761894	0.307411	2.59104e-05	0.0173264	1	NA	HSPA6	1stExon	chr1:161494024-161495356	S_Shore	NA
cg14385122	-0.349152	2.5983e-05	0.0173264	9	NA	PIP5K1B;PIP5K1B	1stExon;5'UTR	chr9:71319698-71320937	Island	NA	Unclassified
cg14251512	0.32616	2.60117e-05	0.0173264	7	NA	ZSCAN21	TSS1500			NA	Promoter_Associated_Cell_type_specific
cg19507893	0.208181	2.60253e-05	0.0173264	1	NA			chr1:147997265-147997537	N_Shore	NA
cg06569419	0.250144	2.60459e-05	0.0173264	2	NA					NA
cg23379540	-0.490494	2.61297e-05	0.0173522	12	NA	POU6F1	TSS200	chr12:51610892-51611724	Island	NA
cg05361096	0.368904	2.61885e-05	0.0173614	12	NA	AQP2	Body	chr12:50349079-50349525	Island	NA
cg04579203	-0.319032	2.62811e-05	0.0173721	1	NA	LOC339524;LOC339524;LOC339524;LOC339524;LOC339524	Body;TSS200;Body;TSS200;TSS200	chr1:87597543-87598515	Island	NA	Promoter_Associated
cg06079273	-0.310131	2.62949e-05	0.0173721	8	NA	UQCRB	TSS200			NA	Promoter_Associated
cg10627703	0.370643	2.64011e-05	0.0174124	19	NA	C19orf35	Body	chr19:2275711-2276372	Island	NA	Unclassified
cg05087982	0.317316	2.64975e-05	0.0174461	1	NA	RAP1GAP;RAP1GAP	5'UTR;5'UTR	chr1:21985703-21986102	N_Shore	NA
cg01974180	0.468138	2.66347e-05	0.0175065	1	NA	PRKCZ;PRKCZ;PRKCZ	Body;Body;Body	chr1:2082314-2082529	S_Shore	NA	Unclassified_Cell_type_specific
cg21970554	-0.34528	2.69238e-05	0.0176395	19	NA	ZFP28;ZFP28	1stExon;5'UTR	chr19:57049675-57050646	Island	NA	Promoter_Associated_Cell_type_specific
cg19028462	-0.820803	2.69678e-05	0.0176395	13	NA	MCF2L;MCF2L	Body;Body	chr13:113677627-113677836	Island	NA
cg26548134	0.436881	2.70796e-05	0.0176395	22	NA	SLC25A17	Body	chr22:41185197-41185416	Island	NA
cg15332217	-0.350282	2.712e-05	0.0176395	13	NA	PRHOXNB	Body	chr13:28554427-28555065	Island	NA
cg26418099	0.728881	2.71608e-05	0.0176395	10	NA			chr10:134804221-134804448	N_Shelf	NA
cg18759960	-0.249407	2.71707e-05	0.0176395	10	NA	PTF1A	1stExon	chr10:23480697-23482455	Island	NA	Unclassified_Cell_type_specific
cg16775198	0.243158	2.71781e-05	0.0176395	12	NA	C12orf42;C12orf42	5'UTR;5'UTR	chr12:103889148-103889843	N_Shelf	NA
cg12649038	0.502407	2.72034e-05	0.0176395	10	NA	ABLIM1;ABLIM1;ABLIM1;ABLIM1	Body;Body;5'UTR;Body			TRUE
cg01519877	-0.367468	2.72654e-05	0.01765	19	NA	DLL3;DLL3	Body;Body	chr19:39989397-39990140	Island	TRUE
cg09212407	-0.327438	2.74326e-05	0.0177083	19	NA	NANOS3	TSS200	chr19:13988204-13988559	N_Shore	NA
cg16450309	0.516088	2.74927e-05	0.0177083	3	NA	EIF5A2	TSS1500	chr3:170625831-170626841	Island	NA	Unclassified
cg02562419	0.214193	2.74935e-05	0.0177083	6	NA	TMEM181	Body			TRUE
cg12071544	0.72365	2.75531e-05	0.0177171	16	TRUE	VASN;CORO7	5'UTR;Body	chr16:4421642-4422240	Island	NA	Unclassified_Cell_type_specific
cg00336291	0.290164	2.76594e-05	0.0177558	3	NA	CHCHD6	Body	chr3:126668259-126668520	Island	NA
cg05115182	-0.256528	2.79509e-05	0.0178584	10	NA	ZFYVE27;ZFYVE27;ZFYVE27;ZFYVE27;ZFYVE27;ZFYVE27	1stExon;1stExon;1stExon;5'UTR;5'UTR;5'UTR	chr10:99496649-99497451	Island	NA	Promoter_Associated
cg21073776	0.283898	2.79645e-05	0.0178584	6	NA					NA
cg26561342	-0.295371	2.79868e-05	0.0178584	1	NA	SNORD55;RPS8;SNORD46;RPS8	TSS1500;1stExon;TSS1500;5'UTR	chr1:45241013-45241900	Island	NA	Promoter_Associated
cg15653194	-0.323655	2.80047e-05	0.0178584	7	NA	LFNG;LFNG;LFNG;LFNG	Body;Body;TSS200;TSS200	chr7:2558371-2559967	Island	NA	Promoter_Associated
cg24546083	-0.338742	2.81356e-05	0.0179064	1	NA	TPM3;TPM3;TPM3;TPM3;TPM3	TSS1500;TSS1500;Body;TSS1500;TSS1500	chr1:154155268-154155926	Island	NA	Promoter_Associated
cg18456112	0.248264	2.82143e-05	0.0179064	2	NA					NA
cg19816354	-0.355184	2.82261e-05	0.0179064	15	NA	GABRG3	Body			TRUE
cg27066438	0.419812	2.83064e-05	0.0179064	11	NA	IGSF22	TSS200			NA
cg00078194	-0.200085	2.83719e-05	0.0179064	11	TRUE	MDK;MDK;MDK	TSS1500;5'UTR;TSS1500	chr11:46402624-46404139	Island	NA
cg06559756	0.438325	2.83909e-05	0.0179064	17	NA	PITPNC1;PITPNC1	Body;Body			TRUE	Unclassified
cg02270952	0.56957	2.84344e-05	0.0179064	7	NA	BAIAP2L1	Body			TRUE
cg15488986	0.360395	2.84745e-05	0.0179064	1	NA	INADL	Body			TRUE
cg20731562	0.47641	2.85087e-05	0.0179064	3	NA	FLJ25363	TSS200			NA
cg20577468	0.406454	2.85491e-05	0.0179064	8	NA			chr8:80803688-80804324	N_Shore	NA	Unclassified_Cell_type_specific
cg14456161	0.546994	2.85914e-05	0.0179064	10	NA			chr10:3374119-3374383	N_Shore	TRUE
cg08319103	0.379907	2.87908e-05	0.018002	17	NA	HRNBP3	3'UTR			NA	Unclassified
cg22745781	-0.234228	2.89234e-05	0.0180418	7	NA	ISPD;ISPD	TSS1500;TSS1500	chr7:16460778-16461265	Island	TRUE	Promoter_Associated_Cell_type_specific
cg09977852	0.548968	2.89481e-05	0.0180418	13	NA	PCCA;PCCA	Body;Body			NA
cg15220697	0.230675	2.91093e-05	0.018113	19	NA	EXOC3L2	Body	chr19:45720768-45721077	S_Shore	NA
cg26403559	-0.316915	2.92619e-05	0.0181542	17	NA	PEMT	1stExon	chr17:17494598-17495505	Island	NA	Promoter_Associated
cg04547205	-0.384791	2.9325e-05	0.0181542	19	NA	PLIN5	TSS200	chr19:4535069-4535339	S_Shore	NA	Unclassified_Cell_type_specific
cg25506386	-0.291366	2.93253e-05	0.0181542	3	NA	THOC7;ATXN7;ATXN7	TSS200;TSS1500;TSS1500	chr3:63849046-63850357	Island	NA
cg18357048	-0.305158	2.9364e-05	0.0181542	6	NA			chr6:125684544-125684865	Island	TRUE
cg03830273	0.45829	2.95266e-05	0.0182105	11	NA	DENND5A	TSS1500	chr11:9286273-9287091	S_Shore	NA	Unclassified_Cell_type_specific
cg19319088	-0.586516	2.95497e-05	0.0182105	7	NA	C7orf70;C7orf70	1stExon;5'UTR	chr7:6388210-6388743	Island	NA	Promoter_Associated
cg15732840	-0.646292	2.97631e-05	0.0183127	2	NA	LOC100132215	Body	chr2:63274475-63279430	Island	TRUE
cg10248279	0.580254	2.98474e-05	0.0183277	12	NA	B4GALNT3	TSS1500	chr12:568702-570362	N_Shore	NA	Unclassified
cg15959262	0.428093	2.98879e-05	0.0183277	8	NA	NACAP1	TSS200			NA
cg11996428	-0.295121	2.99302e-05	0.0183277	9	NA			chr9:135464586-135466240	Island	NA
cg05210131	-0.420057	3.03461e-05	0.0185529	2	NA	SSFA2;SSFA2	Body;Body	chr2:182756428-182757519	Island	NA
cg14223017	-0.256525	3.0447e-05	0.018585	19	TRUE	AP3D1;AP3D1	1stExon;1stExon	chr19:2150990-2151963	Island	NA	Promoter_Associated
ch.8.132836635R	-0.213081	3.06258e-05	0.0186211	8	NA					NA
cg13120756	0.425521	3.07066e-05	0.0186211	17	NA	RUNDC3A;RUNDC3A;RUNDC3A	Body;Body;Body	chr17:42385810-42386393	S_Shore	TRUE	Unclassified_Cell_type_specific
cg13484946	-0.365051	3.07086e-05	0.0186211	2	NA	KIAA1841;KIAA1841	5'UTR;TSS200	chr2:61292868-61293585	Island	NA	Promoter_Associated
cg03437924	-0.336449	3.07138e-05	0.0186211	16	NA	LCMT1;LCMT1	Body;Body	chr16:25122810-25123442	Island	NA	Promoter_Associated
cg08463280	-0.530973	3.07478e-05	0.0186211	5	NA	ODZ2	Body			TRUE
cg02909592	0.517886	3.08281e-05	0.0186405	3	NA					NA
cg07642754	0.609044	3.09502e-05	0.0186644	7	NA	FOXK1	Body	chr7:4764684-4765252	N_Shore	NA
cg23194596	-0.45589	3.10145e-05	0.0186644	7	NA	EEPD1	5'UTR	chr7:36192591-36193434	Island	NA
cg16356622	-0.771455	3.10575e-05	0.0186644	1	NA	EIF2C1	Body	chr1:36348501-36349731	S_Shelf	TRUE
cg00792513	-0.256003	3.11774e-05	0.0186644	6	NA			chr6:100066405-100067277	Island	NA
ch.2.121457425R	-0.685458	3.12249e-05	0.0186644	2	NA	GLI2	Body	chr2:121742106-121742396	N_Shore	TRUE	Unclassified_Cell_type_specific
cg15045771	0.304611	3.13052e-05	0.0186644	6	NA	C6orf136;C6orf136;C6orf136	Body;Body;Body	chr6:30614721-30615643	S_Shore	NA
cg19722720	-0.340207	3.13284e-05	0.0186644	1	NA	WNT2B;WNT2B	Body;TSS200	chr1:113050813-113052301	Island	TRUE	Promoter_Associated
cg19556901	0.534443	3.1333e-05	0.0186644	15	NA	SNORD115-1	TSS1500			NA
cg08523029	-0.363233	3.14123e-05	0.0186644	5	NA	HINT1;HINT1;HINT1	Body;Body;Body	chr5:130500226-130501095	Island	NA	Promoter_Associated
cg07310536	-0.497251	3.14513e-05	0.0186644	10	NA	PPRC1	TSS200	chr10:103892659-103893590	Island	NA	Promoter_Associated
cg06654537	0.422968	3.14539e-05	0.0186644	13	NA			chr13:100641334-100642188	N_Shore	NA
cg12527097	0.616997	3.14979e-05	0.0186644	1	NA					NA
cg00063828	-0.624266	3.15372e-05	0.0186644	16	NA	C16orf74	Body			TRUE
cg26870941	-0.31984	3.15883e-05	0.0186644	6	NA	BAT5;BAT5	1stExon;5'UTR	chr6:31670594-31671274	Island	NA	Promoter_Associated
cg00940977	0.387099	3.15946e-05	0.0186644	2	NA			chr2:174877565-174877778	N_Shore	TRUE	Unclassified
cg04661834	0.539526	3.16571e-05	0.0186727	16	NA	KCTD5	3'UTR	chr16:2757535-2757911	Island	NA
cg09579959	-0.309286	3.18765e-05	0.0187734	1	NA	GUK1;GUK1;GUK1;GUK1	1stExon;5'UTR;1stExon;5'UTR	chr1:228327508-228328560	Island	NA	Promoter_Associated
cg19757382	0.628777	3.19476e-05	0.0187865	2	NA	MYEOV2;MYEOV2	TSS1500;TSS1500	chr2:241075403-241075916	S_Shore	NA
cg20989443	0.412729	3.21836e-05	0.0188664	1	NA	GALNT2	Body			NA
cg25828185	-0.334287	3.2195e-05	0.0188664	12	NA	FLJ12825	Body	chr12:54454249-54454458	S_Shore	NA
cg00049033	-0.388661	3.22304e-05	0.0188664	16	NA	CBLN1	TSS1500	chr16:49316997-49317263	Island	NA
cg14461570	-0.329431	3.23471e-05	0.0188897	2	NA	UBR3	TSS200	chr2:170683860-170684629	Island	NA	Promoter_Associated
cg02897449	-0.402273	3.23684e-05	0.0188897	7	NA	MKRN1;MKRN1	Body;Body	chr7:140178289-140179467	Island	NA	Promoter_Associated
cg14932124	0.329587	3.24974e-05	0.0189364	13	NA	ZAR1L	1stExon	chr13:32885424-32885662	Island	NA
cg22606869	-0.319824	3.27156e-05	0.0190347	12	TRUE	TUBA1C	TSS200	chr12:49658246-49659175	Island	NA	Promoter_Associated
cg21529164	0.607085	3.28171e-05	0.019065	19	NA	RAB3A	Body	chr19:18313348-18313577	N_Shore	NA
cg27293549	-0.386243	3.30062e-05	0.019146	4	NA	SLC39A8;SLC39A8;SLC39A8	TSS1500;TSS1500;TSS200	chr4:103265627-103266785	Island	NA	Promoter_Associated
cg00053536	0.271374	3.32593e-05	0.0192637	1	NA	CROCC	Body	chr1:17292904-17293115	N_Shore	NA
cg24268035	0.481685	3.33341e-05	0.0192781	10	NA	LHPP;LHPP	Body;Body			NA
cg09011891	0.568075	3.34797e-05	0.0193332	5	NA			chr5:134526927-134527419	N_Shore	NA	Unclassified
cg12568633	-0.305037	3.35965e-05	0.0193696	10	NA	CDH23;C10orf54	Body;TSS200	chr10:73533091-73533492	Island	NA	Promoter_Associated
cg01831404	-1.07259	3.36432e-05	0.0193696	5	NA					TRUE
cg25401219	0.253758	3.38513e-05	0.0193851	12	NA	ANKS1B	Body			NA
cg00402222	0.565184	3.38747e-05	0.0193851	5	NA	ADAMTS2;ADAMTS2	Body;Body			NA
cg14058100	0.593202	3.39403e-05	0.0193851	14	NA	KIF26A	Body	chr14:104621866-104622149	Island	NA
cg23928920	0.649467	3.39446e-05	0.0193851	15	NA	ST8SIA2	Body			NA
cg26764761	0.490024	3.3964e-05	0.0193851	16	NA	JPH3	Body	chr16:87677885-87678660	S_Shelf	NA
cg17548431	-0.377564	3.39721e-05	0.0193851	4	NA			chr4:160023787-160025437	Island	NA	Promoter_Associated
cg14994258	0.645996	3.41932e-05	0.0194567	2	NA	PXDN	Body			NA
cg19160130	0.530663	3.42635e-05	0.0194567	11	NA					NA
cg11513485	-0.651443	3.42897e-05	0.0194567	2	NA	LASS6	Body			TRUE
cg17778888	0.567949	3.42997e-05	0.0194567	5	NA	SLC9A3	Body	chr5:507745-508835	S_Shore	NA
cg00716562	0.325034	3.43882e-05	0.0194783	17	NA			chr17:19483305-19483687	S_Shelf	NA
cg16987101	-0.380703	3.49135e-05	0.0196015	1	NA			chr1:226297287-226298586	Island	NA	Promoter_Associated
cg07136949	0.320444	3.49382e-05	0.0196015	6	NA	MGC26597	Body	chr6:7986333-7986847	Island	NA
cg00247892	0.268334	3.49639e-05	0.0196015	5	NA					NA
cg05531044	-1.05193	3.49795e-05	0.0196015	3	NA	NPHP3;NCRNA00119	1stExon;TSS200	chr3:132440713-132441213	Island	NA	Promoter_Associated
cg19529472	0.42347	3.50445e-05	0.0196015	8	NA			chr8:143535484-143535892	N_Shore	NA
cg08598654	-0.374835	3.50724e-05	0.0196015	7	NA	DLX6AS	Body	chr7:96631383-96631800	Island	TRUE
cg25355465	0.336153	3.50781e-05	0.0196015	20	NA			chr20:36572421-36572769	S_Shelf	NA
cg17139322	-0.493192	3.51144e-05	0.0196015	6	NA	STK19;STK19;STK19;DOM3Z	Body;Body;Body;TSS200	chr6:31939730-31940559	Island	NA	Promoter_Associated
cg02056144	0.648538	3.51415e-05	0.0196015	12	NA	ATP5G2;ATP5G2	TSS1500;TSS200	chr12:54071053-54071265	N_Shore	NA	Promoter_Associated
cg21385748	0.328799	3.51559e-05	0.0196015	2	NA	LIMS1	TSS1500			TRUE
cg08432383	0.476931	3.52483e-05	0.0196015	11	NA	TP53AIP1	TSS1500			NA
cg04332235	-0.364816	3.52524e-05	0.0196015	6	NA	SLC17A5	TSS200	chr6:74363202-74364006	Island	NA	Promoter_Associated
cg10690677	0.578039	3.52954e-05	0.0196015	1	NA	CLCA4;CLCA4	Body;Body	chr1:87018668-87019254	Island	NA
cg04928049	0.767045	3.53433e-05	0.0196015	1	NA			chr1:19665010-19665276	Island	TRUE
cg12967327	0.404313	3.53693e-05	0.0196015	17	NA	RTN4RL1	Body	chr17:1901126-1902197	S_Shelf	NA
cg22889887	0.434472	3.55517e-05	0.0196243	11	NA					TRUE
cg26831220	0.500933	3.5557e-05	0.0196243	16	NA	IL34	TSS200			NA
cg08887400	0.341273	3.55632e-05	0.0196243	6	NA	KIAA1949;KIAA1949	Body;1stExon	chr6:30654392-30654934	N_Shelf	NA	Promoter_Associated
cg16581017	-0.532445	3.57796e-05	0.0197117	7	NA	MYL10	3'UTR			NA
cg07989796	-0.317673	3.58239e-05	0.0197117	19	NA	SHKBP1	TSS200	chr19:41082615-41083355	N_Shore	NA	Promoter_Associated
cg06107137	0.570487	3.5893e-05	0.0197215	10	NA					NA	Unclassified
cg10567706	-0.591426	3.59891e-05	0.0197238	8	NA			chr8:49173001-49173426	S_Shore	TRUE
cg02018076	-0.387759	3.59995e-05	0.0197238	16	NA	SALL1;SALL1	Body;Body			NA
cg21116900	-0.365656	3.60789e-05	0.0197392	12	NA	SLC17A8;SLC17A8	TSS200;TSS200			TRUE
cg01111842	-0.273026	3.61865e-05	0.0197595	9	NA	PNPLA7;MRPL41;PNPLA7;PNPLA7;PNPLA7	5'UTR;TSS1500;1stExon;5'UTR;1stExon	chr9:140445653-140446891	N_Shore	NA	Unclassified
cg07889337	-0.332017	3.62186e-05	0.0197595	17	NA	NR1D1	TSS200	chr17:38256635-38257082	Island	NA	Promoter_Associated
cg17403699	0.36698	3.6341e-05	0.0197982	7	NA			chr7:152621916-152622149	Island	NA
cg04366880	-0.629541	3.64968e-05	0.019835	10	NA					TRUE
cg19868593	0.35197	3.65115e-05	0.019835	6	NA	C6orf27	5'UTR			TRUE	Unclassified
cg02298881	0.538904	3.66684e-05	0.0198396	14	NA	PTGR2;PTGR2;PTGR2	TSS200;TSS200;TSS200	chr14:74318412-74318785	Island	NA	Promoter_Associated
cg14893857	0.469717	3.66877e-05	0.0198396	14	NA	HSP90AA1;HSP90AA1	TSS1500;Body	chr14:102552721-102554068	S_Shore	NA
cg25825726	0.240617	3.67981e-05	0.0198396	19	NA	MLLT1	Body	chr19:6230458-6230666	Island	NA
cg19760249	0.407202	3.68005e-05	0.0198396	17	NA	SLC38A10;SLC38A10	Body;Body	chr17:79254407-79254608	Island	NA
cg21592087	-0.739379	3.68606e-05	0.0198396	3	NA					TRUE
cg26281453	-0.479705	3.69249e-05	0.0198396	17	NA	TBX21;TBX21	1stExon;5'UTR	chr17:45810589-45811388	Island	TRUE	Unclassified
cg11636699	-0.38442	3.69703e-05	0.0198396	19	NA	FARSA	1stExon	chr19:13044191-13044665	Island	NA	Promoter_Associated
cg11107657	0.543331	3.69727e-05	0.0198396	5	NA	ODZ2	Body	chr5:167689227-167689738	N_Shelf	NA
cg23243400	0.811468	3.69836e-05	0.0198396	7	NA			chr7:20817455-20818227	S_Shore	NA
cg02811074	-0.602314	3.70353e-05	0.0198397	11	NA	STK33	TSS1500	chr11:8615397-8615889	Island	NA	Unclassified
cg05157266	0.603513	3.72552e-05	0.0199117	2	NA	NCKAP1;NCKAP1	Body;Body	chr2:183902402-183903625	N_Shore	NA
cg19149691	0.617789	3.72729e-05	0.0199117	11	NA	KLHL35	Body	chr11:75140737-75141849	N_Shore	NA
cg18155226	-0.768299	3.73385e-05	0.0199191	7	NA	ZNF775	TSS200	chr7:150075939-150076856	Island	NA	Promoter_Associated
cg03274739	0.541934	3.74065e-05	0.0199265	11	NA					NA
cg03149593	0.305444	3.7456e-05	0.0199265	3	NA					TRUE
cg24875440	-0.316847	3.76958e-05	0.0200188	1	NA			chr1:27986305-27986808	Island	NA	Promoter_Associated
cg05253326	-0.525796	3.77333e-05	0.0200188	16	NA	TSNAXIP1	5'UTR			NA	Unclassified
cg06931245	-0.368622	3.78283e-05	0.0200207	8	NA	FZD3	TSS1500	chr8:28351456-28352560	Island	NA	Promoter_Associated
cg26681847	0.883033	3.78747e-05	0.0200207	11	NA	ARHGEF12	Body	chr11:120206460-120207649	S_Shore	NA	Unclassified_Cell_type_specific
cg17414733	-0.22364	3.79388e-05	0.0200207	19	NA	ZNF429	Body	chr19:21688622-21688839	Island	NA	Unclassified
cg02649849	0.402581	3.8007e-05	0.0200207	9	NA			chr9:969529-973276	N_Shore	NA
cg04052235	-0.595611	3.81937e-05	0.0200207	11	NA					TRUE
cg24834436	0.418682	3.82018e-05	0.0200207	1	NA			chr1:54940346-54940753	S_Shore	TRUE
cg24816916	0.622411	3.8233e-05	0.0200207	7	NA	INTS1	Body	chr7:1535617-1536099	N_Shore	NA	Unclassified_Cell_type_specific
cg10025200	-0.440729	3.82357e-05	0.0200207	17	NA	SLC43A2	3'UTR	chr17:1478047-1478259	N_Shore	TRUE	Unclassified
cg06080026	-0.401562	3.83387e-05	0.0200207	1	NA					TRUE
cg10094846	0.272836	3.83732e-05	0.0200207	4	NA					NA
cg05102190	-0.230293	3.8382e-05	0.0200207	7	NA	ZYX;ZYX	TSS200;TSS200	chr7:143077469-143079169	Island	NA	Promoter_Associated
cg15465107	0.309636	3.84896e-05	0.0200207	1	NA			chr1:17186111-17186523	N_Shelf	NA
cg03323067	0.566015	3.85472e-05	0.0200207	2	NA	TNS1	5'UTR			TRUE
ch.12.59779038F	-1.03195	3.85669e-05	0.0200207	12	NA					NA
cg17840178	0.850399	3.86076e-05	0.0200207	6	NA	FLOT1	Body	chr6:30710307-30712440	N_Shore	NA	Promoter_Associated
cg14953590	-0.341387	3.86582e-05	0.0200207	6	NA	VGLL2;VGLL2	TSS200;TSS200	chr6:117586482-117587156	Island	NA
cg14844466	0.630452	3.87084e-05	0.0200207	14	NA	CNIH	TSS1500	chr14:54907596-54908237	S_Shore	NA	Promoter_Associated
cg02577436	-0.323351	3.87713e-05	0.0200207	4	NA	HTRA3	TSS200	chr4:8271214-8272091	Island	TRUE
cg26114352	-0.58865	3.88005e-05	0.0200207	4	NA					TRUE
cg02554274	0.320874	3.88283e-05	0.0200207	11	NA	CEND1	Body	chr11:789871-790133	N_Shore	NA
cg13248847	-0.212173	3.88285e-05	0.0200207	17	NA	DVL2;DVL2	5'UTR;1stExon	chr17:7137358-7138133	Island	NA	Promoter_Associated
cg07652408	0.356473	3.88864e-05	0.0200237	11	NA	BRSK2	Body			TRUE
cg00966591	-0.287159	3.89732e-05	0.0200417	1	NA	TMCO4;TMCO4	5'UTR;1stExon	chr1:20126029-20126780	Island	TRUE	Promoter_Associated
cg26886259	-0.460681	3.90782e-05	0.0200572	5	NA					TRUE
cg20376421	-0.393196	3.91076e-05	0.0200572	12	NA	MYL6B	TSS200	chr12:56546192-56546411	Island	NA	Promoter_Associated
cg08151832	0.302042	3.92214e-05	0.0200888	16	NA	CCDC79;CCDC79	5'UTR;1stExon	chr16:66835271-66835790	Island	NA
ch.2.238980020F	-0.371653	3.93995e-05	0.0201435	2	NA					NA
cg05336707	-0.80824	3.94785e-05	0.0201435	16	NA	TNFRSF12A	1stExon	chr16:3070095-3071305	Island	NA	Promoter_Associated
cg21780796	0.381464	3.95829e-05	0.0201435	2	NA			chr2:81421204-81422532	S_Shore	NA
cg12626968	-0.195329	3.96689e-05	0.0201435	5	NA	NNT;NNT	TSS200;5'UTR	chr5:43602977-43603650	Island	NA
cg07750813	0.254081	3.96764e-05	0.0201435	6	NA	RNGTT	Body			NA
cg04840356	-0.513605	3.96828e-05	0.0201435	2	NA	TWIST2	TSS1500	chr2:239755096-239758310	Island	TRUE
cg15371801	0.376777	3.96942e-05	0.0201435	2	NA			chr2:232348216-232348866	Island	TRUE	Unclassified
cg26000393	-0.583335	3.99975e-05	0.0202707	22	NA	APOBEC3B	TSS200			TRUE	Unclassified
cg13428480	-0.43305	4.02667e-05	0.0203498	1	NA	VANGL2	TSS200	chr1:160370112-160370658	Island	NA	Unclassified
cg02731554	0.380348	4.02978e-05	0.0203498	5	NA	SPRY4;SPRY4	Body;Body			NA
cg04734841	0.464153	4.03312e-05	0.0203498	6	NA					NA
cg00500498	0.931603	4.03649e-05	0.0203498	6	NA	THBS2	5'UTR			TRUE
cg02301079	-0.550095	4.05328e-05	0.0204077	16	NA					TRUE	Unclassified_Cell_type_specific
cg00873974	0.324286	4.06657e-05	0.0204278	12	NA	ZNF605;ZNF605	5'UTR;5'UTR			NA
cg03308092	0.554545	4.06787e-05	0.0204278	22	NA	GAB4	Body	chr22:17488274-17489194	Island	NA
cg26673195	-0.587312	4.07692e-05	0.0204465	17	TRUE	G6PC	TSS200			NA
cg15931673	-0.447946	4.10114e-05	0.0205164	1	NA	TMCO4	Body			TRUE
cg25841608	-0.887626	4.10149e-05	0.0205164	3	NA			chr3:128151656-128152180	Island	TRUE	Unclassified_Cell_type_specific
cg09504452	0.517938	4.11841e-05	0.0205743	6	NA					TRUE
cg24542492	-0.40506	4.1337e-05	0.0205928	17	NA	STRADA;STRADA;STRADA;STRADA;STRADA;STRADA	5'UTR;5'UTR;5'UTR;5'UTR;5'UTR;5'UTR	chr17:61818684-61819397	Island	NA
cg05357695	0.326325	4.13761e-05	0.0205928	14	NA	SLC7A8;SLC7A8;SLC7A8	5'UTR;Body;1stExon			NA
cg01012879	-0.582385	4.13815e-05	0.0205928	1	NA	ADSS	Body	chr1:244614522-244615601	N_Shore	NA
cg00765765	0.447604	4.15487e-05	0.0206295	2	NA			chr2:150176813-150177219	N_Shore	NA
cg24823638	-0.204718	4.15624e-05	0.0206295	6	NA	NUP153	TSS1500	chr6:17706292-17707339	Island	NA	Promoter_Associated
cg20986832	-0.39882	4.16511e-05	0.0206469	1	NA					NA	Unclassified
cg02298220	-0.470238	4.17795e-05	0.0206711	20	NA			chr20:35917988-35918261	N_Shelf	NA
cg13504411	0.636603	4.19357e-05	0.0206711	10	NA	ADARB2	Body	chr10:1595542-1595792	S_Shore	NA
cg17830209	0.541429	4.19619e-05	0.0206711	17	NA	FLJ90757	Body	chr17:79006584-79006835	N_Shore	NA
cg03283990	-0.423498	4.20594e-05	0.0206711	15	NA					TRUE
cg08835847	-0.57813	4.20992e-05	0.0206711	17	NA			chr17:72449982-72450617	S_Shore	NA	Unclassified
cg05236474	-0.470168	4.21401e-05	0.0206711	17	TRUE	C17orf59;C17orf59	1stExon;5'UTR	chr17:8092418-8093706	Island	NA	Promoter_Associated
cg03845363	-0.50744	4.21624e-05	0.0206711	17	NA	TOM1L2;TOM1L2	Body;Body			TRUE	Unclassified
cg23971170	-0.686061	4.21725e-05	0.0206711	1	NA	LMX1A	TSS1500	chr1:165324191-165326328	Island	TRUE
cg02464098	-0.323795	4.21829e-05	0.0206711	8	NA	BNIP3L	TSS1500	chr8:26240290-26241017	Island	NA	Promoter_Associated
cg00760812	0.331612	4.22449e-05	0.0206752	14	NA	NUBPL	Body			NA
cg05521474	0.505701	4.23369e-05	0.0206786	5	NA					NA
cg19429466	-0.285582	4.23593e-05	0.0206786	4	NA	PTPN13;PTPN13;PTPN13;PTPN13	TSS200;TSS200;TSS200;TSS200	chr4:87515183-87515735	Island	NA	Promoter_Associated
cg22512573	0.675135	4.24391e-05	0.0206809	12	NA			chr12:130526915-130527117	S_Shelf	TRUE
cg06260874	0.302016	4.25528e-05	0.0206809	8	NA					NA
cg07213548	0.477924	4.26483e-05	0.0206809	1	NA					NA
cg12805984	0.252989	4.28236e-05	0.0206809	6	NA					NA
cg02985240	-0.671379	4.28475e-05	0.0206809	1	NA	ARID4B;ARID4B	Body;Body			TRUE	Unclassified_Cell_type_specific
cg15495091	0.543631	4.28575e-05	0.0206809	13	NA	ATP11A;ATP11A	Body;Body	chr13:113492486-113492836	N_Shore	NA
cg07471203	0.389845	4.28654e-05	0.0206809	11	NA	TM7SF2	Body	chr11:64879046-64880413	S_Shore	NA
cg03700121	-0.260585	4.30236e-05	0.0206809	11	NA	CCDC86	1stExon	chr11:60609392-60609786	S_Shore	NA	Promoter_Associated_Cell_type_specific
cg26406407	0.358326	4.31029e-05	0.0206809	10	NA	DIP2C	Body			NA
cg21982455	-0.497784	4.31541e-05	0.0206809	5	NA			chr5:2748368-2757024	S_Shore	NA
cg10566763	-0.248482	4.3356e-05	0.0206809	6	NA	ATG5;ATG5	5'UTR;1stExon	chr6:106773187-106773803	Island	NA	Promoter_Associated
cg11157486	0.390069	4.33848e-05	0.0206809	14	NA	ADSSL1;ADSSL1	Body;Body			NA
cg23556923	0.463389	4.34821e-05	0.0206809	17	NA	LOC146880;LOC146880	Body;Body	chr17:62774366-62777797	Island	NA	Unclassified_Cell_type_specific
cg03678938	0.373974	4.35503e-05	0.0206809	5	NA					NA
cg18029778	-0.419201	4.35538e-05	0.0206809	7	NA	MLL5;MLL5;MLL5;MLL5;LOC100216545	1stExon;5'UTR;1stExon;5'UTR;TSS200	chr7:104653119-104654966	Island	NA	Promoter_Associated
cg12397184	0.219064	4.35556e-05	0.0206809	13	NA			chr13:19173704-19174808	N_Shore	NA
cg01774093	0.416485	4.36116e-05	0.0206809	9	NA	TOPORS	Body	chr9:32550559-32552532	N_Shore	NA
cg20983312	-0.535575	4.36355e-05	0.0206809	6	NA	ZBTB9	TSS200	chr6:33422046-33422530	Island	NA	Promoter_Associated
cg14377059	0.62161	4.36853e-05	0.0206809	1	NA					TRUE	Unclassified_Cell_type_specific
cg09631059	0.686131	4.37188e-05	0.0206809	11	NA	TSPAN4;TSPAN4;TSPAN4;TSPAN4;TSPAN4;TSPAN4;TSPAN4	5'UTR;Body;Body;Body;Body;Body;Body	chr11:858575-858932	N_Shore	TRUE
cg18865796	-0.387131	4.37381e-05	0.0206809	19	NA	TMEM205;CCDC159;TMEM205;CCDC159;TMEM205	TSS1500;1stExon;TSS1500;5'UTR;TSS1500	chr19:11456744-11457251	Island	NA	Promoter_Associated
cg06931905	0.274014	4.37607e-05	0.0206809	8	NA	PLAT;PLAT	Body;Body			NA
cg08615818	0.276104	4.38118e-05	0.0206809	11	NA	HCCA2	Body			NA
cg08879241	-0.432794	4.3832e-05	0.0206809	10	NA	FAM149B1;ECD;ECD;ECD;ECD;FAM149B1	1stExon;TSS200;TSS200;TSS200;TSS200;5'UTR	chr10:74927642-74928063	Island	NA	Promoter_Associated
cg12221710	0.319192	4.38364e-05	0.0206809	7	NA					NA
cg16282910	0.410086	4.38469e-05	0.0206809	9	NA			chr9:112296438-112296747	Island	NA
cg05193570	-0.260128	4.38744e-05	0.0206809	5	NA	TRIP13;TRIP13;BRD9;TRIP13;TRIP13;BRD9;BRD9	1stExon;5'UTR;TSS200;1stExon;5'UTR;TSS1500;TSS200	chr5:892522-893479	Island	NA	Promoter_Associated
cg09414045	-0.281605	4.39531e-05	0.0206809	1	NA	AMPD2;AMPD2;AMPD2	1stExon;TSS1500;5'UTR	chr1:110162464-110162716	Island	NA	Promoter_Associated
cg05377387	-0.436529	4.39919e-05	0.0206809	16	NA	WFDC1	1stExon	chr16:84328519-84328720	Island	TRUE
cg08193322	-0.417596	4.39949e-05	0.0206809	2	NA	LOC151534;LBX2	Body;TSS200	chr2:74729399-74731166	Island	NA	Unclassified
cg02769599	-0.391339	4.40598e-05	0.0206809	15	NA	GABRG3	Body			TRUE
cg23191950	-0.525685	4.40822e-05	0.0206809	15	TRUE	ALDH1A3	TSS1500	chr15:101419261-101421133	N_Shore	NA
cg10192198	0.378652	4.42216e-05	0.0207211	9	NA			chr9:969529-973276	Island	NA
cg16116313	0.256033	4.43308e-05	0.0207383	12	NA	SETD1B	Body	chr12:122254907-122255494	Island	NA
cg22980697	0.698893	4.4408e-05	0.0207383	10	NA	CUBN	Body			TRUE
cg18879389	-0.435379	4.44668e-05	0.0207383	21	NA	TFF2;TFF2	5'UTR;1stExon			NA
cg12401058	0.259729	4.45013e-05	0.0207383	13	NA			chr13:23422687-23422896	S_Shore	NA
cg09166705	-0.49321	4.45645e-05	0.0207383	1	NA	PIP5K1A;PIP5K1A;PIP5K1A;PIP5K1A	TSS200;TSS200;TSS200;TSS200	chr1:151170847-151171532	Island	NA	Promoter_Associated
cg11661236	0.388947	4.45814e-05	0.0207383	17	NA	MGAT5B;MGAT5B	Body;Body	chr17:74944745-74944971	Island	NA
cg08553601	0.528733	4.48048e-05	0.0208054	4	NA	RASL11B	Body	chr4:53728037-53729000	S_Shore	NA
cg26833169	-0.381114	4.48338e-05	0.0208054	11	TRUE	CALCA;CALCA;CALCA	TSS1500;TSS1500;TSS1500	chr11:14995128-14995908	N_Shore	NA
cg22108680	0.324085	4.51141e-05	0.0208908	4	NA			chr4:4108734-4109499	N_Shore	NA
cg17866778	0.472129	4.51262e-05	0.0208908	6	NA					NA
cg05862979	0.309536	4.53954e-05	0.0209323	7	NA	ZP3;SRCRB4D	5'UTR;Body	chr7:76029647-76029882	N_Shore	NA
cg19163058	0.52197	4.54144e-05	0.0209323	10	NA	ADARB2	Body	chr10:1595542-1595792	Island	NA
cg24028381	-0.301356	4.54249e-05	0.0209323	8	NA	EXOSC4	1stExon	chr8:145133199-145134040	Island	NA	Promoter_Associated
cg02124912	-0.616655	4.54583e-05	0.0209323	1	NA	GPR37L1	TSS200			TRUE
cg11439535	0.483932	4.54905e-05	0.0209323	17	NA	CSNK1D;CSNK1D	Body;3'UTR	chr17:80202799-80203289	Island	NA
cg19871494	-0.448191	4.55447e-05	0.0209323	1	NA	AURKAIP1;AURKAIP1;AURKAIP1	5'UTR;5'UTR;5'UTR	chr1:1309140-1311039	Island	NA	Promoter_Associated
cg01262337	0.640369	4.56269e-05	0.0209323	3	NA	TKT;TKT;TKT	TSS200;TSS200;TSS200	chr3:53289533-53290213	Island	NA	Promoter_Associated
cg03530074	-0.652206	4.56657e-05	0.0209323	10	NA	VTI1A	Body			TRUE
cg10416963	0.564573	4.5705e-05	0.0209323	4	NA	PRDM5	TSS1500	chr4:121843148-121844193	S_Shore	NA	Promoter_Associated_Cell_type_specific
cg11173579	0.685622	4.59088e-05	0.0210007	21	NA	HUNK	Body	chr21:33244910-33246609	S_Shore	TRUE
cg14757173	-0.262215	4.60715e-05	0.0210295	22	NA	SSTR3	3'UTR	chr22:37603001-37603753	N_Shore	NA
cg17748167	-0.213851	4.6081e-05	0.0210295	1	NA	ZCCHC17;ZCCHC17;SNRNP40	5'UTR;1stExon;TSS1500	chr1:31769246-31769978	Island	NA	Promoter_Associated
cg22305268	0.552498	4.6382e-05	0.0211418	3	NA			chr3:193858770-193859695	N_Shore	NA	Unclassified
cg08911291	0.416118	4.66366e-05	0.0211957	9	NA			chr9:44118137-44120175	Island	NA
cg18436758	-0.247443	4.66766e-05	0.0211957	1	NA	HP1BP3	TSS200	chr1:21112708-21114121	Island	NA	Promoter_Associated
cg15646543	0.40486	4.67922e-05	0.0211957	5	NA	PCDH1;PCDH1	Body;3'UTR			NA
cg27391267	-0.303218	4.6826e-05	0.0211957	19	NA	ZSCAN1	TSS200	chr19:58545115-58545897	Island	NA
cg20682991	0.252137	4.69507e-05	0.0211957	2	NA			chr2:74981752-74981972	Island	NA
cg14847483	0.670631	4.69908e-05	0.0211957	15	TRUE	TMEM85	TSS1500			NA
cg13126517	0.335352	4.71228e-05	0.0211957	12	NA			chr12:106974412-106974951	Island	NA
cg11672447	-0.27334	4.7169e-05	0.0211957	18	NA	TSHZ1;ZADH2	TSS1500;TSS200	chr18:72919914-72921785	Island	NA
cg26162020	0.418916	4.72045e-05	0.0211957	7	NA	CDC14C	TSS200	chr7:48963967-48964348	Island	NA
cg16554516	-0.347078	4.72204e-05	0.0211957	1	NA	RASSF5;RASSF5	TSS200;TSS200	chr1:206680236-206681444	Island	NA	Promoter_Associated
cg16269733	0.58749	4.72237e-05	0.0211957	1	NA	BCAN;BCAN	Body;Body	chr1:156616553-156616946	Island	NA
cg05479556	0.353985	4.72469e-05	0.0211957	5	NA	EXOC3	Body			NA
cg11037064	-0.411865	4.72589e-05	0.0211957	6	NA	ZNF318	1stExon	chr6:43336480-43337832	Island	NA	Promoter_Associated
cg17001531	-0.27564	4.73083e-05	0.0211957	1	NA			chr1:16825138-16826377	Island	NA	Promoter_Associated
cg04135372	-0.252531	4.73256e-05	0.0211957	2	NA	INPP4A;INPP4A;INPP4A;INPP4A;INPP4A;INPP4A;INPP4A;INPP4A	1stExon;1stExon;5'UTR;5'UTR;1stExon;1stExon;5'UTR;5'UTR	chr2:99061174-99061848	Island	NA	Promoter_Associated
cg18587984	0.563248	4.74351e-05	0.02122	8	NA	KHDRBS3	Body	chr8:136468939-136470342	S_Shelf	NA
cg14819942	0.323132	4.76525e-05	0.0212821	15	NA			chr15:35414082-35414314	Island	NA
cg03200136	0.454733	4.76844e-05	0.0212821	6	NA	SYNGAP1	Body			NA
cg04587886	0.428359	4.77577e-05	0.0212902	11	NA	EPS8L2	Body	chr11:720561-721369	N_Shore	NA
cg15398272	0.303234	4.79751e-05	0.021352	6	NA					NA
cg06891939	0.32758	4.80074e-05	0.021352	7	NA			chr7:56949864-56950322	Island	NA
cg07867325	0.517357	4.82336e-05	0.0214279	3	NA			chr3:73159857-73160140	Island	NA	NonGene_Associated
cg21808053	-0.371711	4.84013e-05	0.0214279	1	TRUE	DIRAS3	5'UTR	chr1:68512643-68513005	S_Shore	NA
cg18619267	0.742722	4.84474e-05	0.0214279	4	TRUE	AFAP1;AFAP1	5'UTR;5'UTR	chr4:7940563-7941853	N_Shore	NA	Promoter_Associated
cg20163085	0.594883	4.85106e-05	0.0214279	1	NA	CORT;APITD1	Body;Body			NA
cg02003159	-1.11049	4.85332e-05	0.0214279	12	NA	BTBD11	TSS1500	chr12:107711603-107714107	Island	NA	Promoter_Associated
cg12655452	-0.432395	4.85853e-05	0.0214279	1	NA	PIGK;PIGK	1stExon;5'UTR	chr1:77684996-77685252	Island	NA	Promoter_Associated
cg03174294	-0.238284	4.86186e-05	0.0214279	8	NA	GPR124;GPR124	5'UTR;1stExon	chr8:37654048-37656100	Island	NA	Unclassified
cg11804239	-0.50909	4.86942e-05	0.0214279	3	NA					TRUE
cg23994714	0.530327	4.87027e-05	0.0214279	7	NA			chr7:588913-589544	N_Shelf	NA
cg18500360	0.551763	4.87342e-05	0.0214279	19	NA	ZNF208	Body	chr19:22193330-22193583	N_Shore	NA
cg08328124	0.375763	4.89258e-05	0.0214876	16	NA					NA
cg05671585	-0.466604	4.90499e-05	0.0215111	4	NA	SLC25A4	TSS1500	chr4:186064047-186064614	Island	NA	Promoter_Associated
cg19378036	-0.512067	4.91255e-05	0.0215111	17	NA	HNF1B;HNF1B	TSS1500;TSS1500	chr17:36105334-36105583	Island	NA	Unclassified
cg05909891	0.473663	4.91788e-05	0.0215111	12	NA					NA
cg07780095	-0.465309	4.92027e-05	0.0215111	12	NA	ALX1	Body	chr12:85673878-85674700	Island	NA
cg18597188	-0.323367	4.93476e-05	0.0215269	14	NA	XRCC3;XRCC3;XRCC3	5'UTR;5'UTR;5'UTR	chr14:104181378-104182952	N_Shelf	NA	Gene_Associated_Cell_type_specific
cg11838439	0.624531	4.93676e-05	0.0215269	12	NA			chr12:125670117-125672112	Island	NA
cg01978368	0.579356	4.94067e-05	0.0215269	1	NA	C1orf89	1stExon	chr1:16563544-16563799	N_Shore	TRUE	Promoter_Associated
cg25870010	0.323768	4.96257e-05	0.021598	2	NA			chr2:96190971-96191377	Island	NA
cg16683008	0.353882	4.97469e-05	0.0216263	14	NA					TRUE
cg18947951	0.646234	4.98538e-05	0.0216483	2	NA			chr2:63285949-63287097	N_Shore	NA	Unclassified
cg01511166	0.56643	5.00704e-05	0.0217179	16	NA					TRUE
cg26240939	0.349053	5.01326e-05	0.0217204	16	TRUE	LYRM1;LYRM1;LYRM1	5'UTR;5'UTR;5'UTR	chr16:20911566-20912616	S_Shore	NA
cg04340513	0.59124	5.02132e-05	0.0217308	3	NA					NA
cg27378180	-0.339097	5.04062e-05	0.0217663	15	NA	CSPG4	TSS1500			TRUE	Unclassified_Cell_type_specific
cg26116495	0.499193	5.04228e-05	0.0217663	7	NA	HEATR2	Body	chr7:807336-808261	Island	NA
cg12708841	0.623272	5.04647e-05	0.0217663	18	NA			chr18:76463363-76463678	Island	NA
cg17150465	-0.22334	5.05541e-05	0.0217805	8	TRUE	SCRIB;SCRIB	TSS200;TSS200	chr8:144897283-144898354	Island	NA
cg03785806	0.47088	5.07408e-05	0.0218365	12	NA	STX2;STX2	Body;Body	chr12:131303093-131303836	S_Shore	TRUE	Promoter_Associated
cg03661160	-0.2593	5.0851e-05	0.0218595	7	NA	TECPR1	TSS200	chr7:97881132-97881906	Island	NA	Promoter_Associated
cg15713378	-0.688315	5.09482e-05	0.0218769	10	NA	DIP2C;C10orf108	Body;Body	chr10:711896-712395	N_Shelf	NA
cg09541794	0.441707	5.10728e-05	0.021906	8	NA			chr8:144872530-144873040	Island	NA	Unclassified_Cell_type_specific
cg18213043	0.23944	5.11515e-05	0.0219153	13	NA					NA
cg00604840	-0.766174	5.13414e-05	0.0219392	5	NA	C5orf4;C5orf4	5'UTR;1stExon			TRUE
cg18889144	-0.578494	5.137e-05	0.0219392	1	NA	GPBP1L1	5'UTR			TRUE
cg00577182	-0.22437	5.14069e-05	0.0219392	11	NA	BARX2	TSS1500	chr11:129245108-129246395	Island	NA	Unclassified
cg01368488	0.631603	5.15367e-05	0.0219392	10	NA			chr10:75492493-75493422	Island	NA
cg22669060	0.642007	5.15474e-05	0.0219392	21	NA	IFNGR2	TSS1500	chr21:34775437-34776493	N_Shore	NA
cg06536868	0.497307	5.15803e-05	0.0219392	2	NA	UCN	5'UTR	chr2:27529083-27531465	Island	NA
cg08033548	-0.357175	5.1606e-05	0.0219392	16	NA	CHST6	TSS200	chr16:75528624-75529437	Island	NA
cg06491249	0.716024	5.19238e-05	0.0219767	3	NA	IGSF11;IGSF11	TSS1500;Body	chr3:118753092-118753961	S_Shore	TRUE	Unclassified_Cell_type_specific
cg06861562	-0.486091	5.19559e-05	0.0219767	5	NA	C5orf43	TSS200	chr5:60457840-60458654	Island	NA
cg27587661	0.360694	5.19597e-05	0.0219767	1	NA			chr1:149148145-149148374	Island	NA
cg04044471	0.271598	5.19619e-05	0.0219767	11	NA	HCCA2;KRTAP5-2;LOC338651	Body;TSS1500;Body			NA
cg18488651	-0.741002	5.19987e-05	0.0219767	6	NA	MOG;MOG;MOG;MOG;MOG;MOG;MOG;MOG;MOG;MOG;MOG	3'UTR;Body;3'UTR;Body;Body;Body;Body;Body;Body;Body;Body			NA
cg06734406	0.386418	5.20366e-05	0.0219767	12	NA	AQP2	Body	chr12:50349079-50349525	Island	NA
cg00730832	-0.599067	5.25718e-05	0.0221559	10	NA	FGFR2;FGFR2;FGFR2;FGFR2;FGFR2;FGFR2;FGFR2;FGFR2;FGFR2;FGFR2;FGFR2;FGFR2	1stExon;5'UTR;5'UTR;5'UTR;5'UTR;1stExon;1stExon;5'UTR;5'UTR;5'UTR;5'UTR;5'UTR	chr10:123356616-123358285	N_Shelf	NA
cg27403265	-0.185508	5.25759e-05	0.0221559	16	NA	HS3ST2	TSS1500	chr16:22824616-22826459	Island	NA
cg20731693	0.577843	5.2683e-05	0.0221768	13	NA	ADPRHL1	TSS200			NA
cg14130459	0.369363	5.2819e-05	0.0221868	11	NA	SLC15A3;SLC15A3	1stExon;Body	chr11:60718428-60718888	Island	NA
cg22645961	-0.488237	5.28891e-05	0.0221868	8	NA					NA
cg10007075	0.500233	5.29064e-05	0.0221868	15	NA			chr15:101094520-101099493	Island	NA
cg10424581	-0.560067	5.29696e-05	0.0221868	17	NA					TRUE
cg06829681	-0.565308	5.29949e-05	0.0221868	11	NA	TEAD1	Body			TRUE
cg11789684	-0.302619	5.30829e-05	0.0221996	7	NA	AGK	TSS200	chr7:141251013-141251472	Island	NA	Promoter_Associated_Cell_type_specific
cg00608540	-0.455505	5.31604e-05	0.0222078	5	NA	TRIM7;TRIM7;TRIM7;TRIM7;TRIM7	TSS200;Body;5'UTR;5'UTR;5'UTR	chr5:180630981-180632569	N_Shelf	NA
cg01157261	0.681923	5.33383e-05	0.022258	7	NA	MOSPD3;MOSPD3;MOSPD3;MOSPD3	Body;Body;Body;Body	chr7:100209594-100210655	Island	TRUE	Promoter_Associated
cg03768622	-0.626579	5.34777e-05	0.0222669	1	NA	ROR1;ROR1	TSS1500;TSS1500	chr1:64239465-64240779	N_Shore	NA	Unclassified
cg01921432	-0.322823	5.34897e-05	0.0222669	1	NA	BARHL2	1stExon	chr1:91182509-91182857	Island	NA
cg18948199	0.665288	5.3533e-05	0.0222669	12	NA	KSR2	Body			NA	Unclassified
cg03782202	-0.400298	5.39031e-05	0.0223609	2	NA	HOXD11	TSS1500	chr2:176971706-176972305	Island	NA
cg05790380	0.375571	5.39677e-05	0.0223609	1	NA	PRDM16;PRDM16	Body;Body	chr1:3147845-3148081	N_Shelf	NA
cg26572839	0.370619	5.39726e-05	0.0223609	12	NA					NA
cg05605445	0.221791	5.40078e-05	0.0223609	2	NA	NCRNA00164;NCRNA00164	Body;TSS200			NA
cg11990630	0.502083	5.40492e-05	0.0223609	13	NA			chr13:100641334-100642188	Island	TRUE	Unclassified_Cell_type_specific
ch.18.546433R	-0.906512	5.42095e-05	0.0223759	18	NA					NA
cg06921549	0.373605	5.43368e-05	0.0223759	19	NA	GCDH;SYCE2;GCDH	Body;3'UTR;Body			NA
cg06035250	0.331332	5.43389e-05	0.0223759	1	NA	ALPL	TSS1500	chr1:21835548-21836344	N_Shore	NA	Unclassified
cg00106989	-0.347962	5.4386e-05	0.0223759	5	NA	LOC729678	Body	chr5:180258186-180258784	Island	NA	Promoter_Associated
cg16457196	-0.305307	5.44269e-05	0.0223759	5	NA	DDX41	TSS1500	chr5:176943525-176944508	Island	NA	Promoter_Associated
cg07570470	-0.437832	5.44589e-05	0.0223759	8	NA			chr8:142318353-142319155	Island	NA
cg08720746	0.522369	5.44937e-05	0.0223759	10	NA	C10orf93	Body	chr10:134755663-134756852	N_Shore	TRUE
cg02613803	-0.425031	5.45812e-05	0.0223759	21	TRUE	TMPRSS2;TMPRSS2	Body;5'UTR	chr21:42878751-42880674	Island	NA
cg17678740	0.761765	5.46518e-05	0.0223759	7	NA			chr7:53254982-53255204	N_Shore	NA
cg04607024	0.412464	5.47376e-05	0.0223759	16	NA	PARD6A;ACD;ACD;PARD6A;ACD	Body;TSS1500;TSS1500;Body;TSS1500	chr16:67693451-67695560	S_Shore	NA
cg02056135	-0.697371	5.47663e-05	0.0223759	2	TRUE	SP110;SP110;SP110	5'UTR;5'UTR;5'UTR			TRUE	Promoter_Associated
cg03124313	-0.46831	5.49821e-05	0.0223759	19	NA	GAPDHS;TMEM147	Body;TSS1500	chr19:36036002-36036607	Island	NA
cg03225109	0.632514	5.49996e-05	0.0223759	2	NA			chr2:219773546-219774103	N_Shore	TRUE	Promoter_Associated
cg02908942	-0.527395	5.5021e-05	0.0223759	12	NA	CHST11	TSS1500	chr12:104850253-104852395	N_Shore	NA
cg00499509	-0.423058	5.51287e-05	0.0223759	1	NA	LOC728855	Body	chr1:149605514-149605903	Island	NA
cg20513976	0.685401	5.51508e-05	0.0223759	20	NA	LIME1	TSS200	chr20:62368955-62371962	N_Shore	NA	Promoter_Associated
cg10824722	0.32798	5.51647e-05	0.0223759	1	NA					NA
cg22215836	0.285254	5.51766e-05	0.0223759	17	NA			chr17:81024122-81024360	S_Shelf	NA	Unclassified_Cell_type_specific
cg23260190	-0.317368	5.5245e-05	0.0223759	10	NA	ENTPD7;ENTPD7	1stExon;5'UTR	chr10:101418868-101419589	Island	NA	Promoter_Associated
cg25476713	0.237258	5.52473e-05	0.0223759	8	NA	FLJ10661	Body			NA
cg08246036	-0.226185	5.53452e-05	0.022392	12	NA	NEDD1;NEDD1;NEDD1;NEDD1	5'UTR;5'UTR;TSS200;5'UTR	chr12:97300802-97301287	Island	NA	Promoter_Associated
cg06370771	-0.57177	5.54983e-05	0.0224303	1	NA	PAX7;PAX7;PAX7	Body;Body;Body	chr1:18962842-18963481	N_Shore	NA	Unclassified_Cell_type_specific
cg06728306	0.35472	5.58221e-05	0.0224391	21	NA	MRPS6;SLC5A3	TSS1500;TSS1500	chr21:35445087-35446013	Island	NA	Promoter_Associated_Cell_type_specific
cg09069412	0.325875	5.58282e-05	0.0224391	7	NA					NA
cg07376029	-0.489697	5.58643e-05	0.0224391	4	TRUE	GC	TSS1500			NA
cg14430441	-0.253022	5.59189e-05	0.0224391	15	NA			chr15:89901914-89902785	Island	TRUE	Unclassified
cg22610106	0.609119	5.60242e-05	0.0224391	6	NA	RPS6KA2	Body			NA
cg14425564	0.334648	5.60576e-05	0.0224391	9	NA	LHX2	Body			NA
cg16199277	-0.850363	5.60652e-05	0.0224391	3	NA					NA
cg20168412	-0.428949	5.61639e-05	0.0224391	3	NA			chr3:13323438-13324929	Island	NA	Unclassified
cg25738236	0.416494	5.63237e-05	0.0224391	17	NA	BRCA1;NBR2;BRCA1;BRCA1;BRCA1;BRCA1	TSS1500;Body;TSS1500;TSS1500;TSS1500;TSS1500	chr17:41278134-41278460	S_Shore	NA
cg13028789	-0.372443	5.63508e-05	0.0224391	6	NA	ANKS1A;TAF11	TSS200;TSS1500	chr6:34856826-34857664	Island	NA	Promoter_Associated
cg00859280	-0.390056	5.63765e-05	0.0224391	14	NA	C14orf70	Body			NA	Unclassified_Cell_type_specific
cg07427475	0.422431	5.64682e-05	0.0224391	8	NA	PLEC1;PLEC1;PLEC1;PLEC1;PLEC1;PLEC1;PLEC1;PLEC1	Body;Body;Body;Body;Body;Body;Body;Body	chr8:145008908-145009407	N_Shore	NA	Unclassified
cg22843395	-0.226928	5.66703e-05	0.0224391	14	NA	TRAPPC6B;TRAPPC6B	TSS200;TSS200	chr14:39639364-39639635	S_Shore	NA	Promoter_Associated
cg06692871	-0.523519	5.67201e-05	0.0224391	8	NA	YWHAZ;YWHAZ;YWHAZ;YWHAZ;YWHAZ;YWHAZ	TSS1500;TSS1500;5'UTR;5'UTR;TSS1500;5'UTR	chr8:101962644-101965427	Island	NA	Promoter_Associated
cg01471153	0.377586	5.67709e-05	0.0224391	15	NA	GOLGA8B	TSS1500	chr15:34874861-34876425	Island	NA
cg14296049	0.463035	5.67719e-05	0.0224391	22	NA	CHCHD10	3'UTR	chr22:24110029-24110995	N_Shore	NA
cg06171420	-0.475659	5.68022e-05	0.0224391	21	NA			chr21:47057462-47057820	S_Shore	NA
cg02164129	-0.396072	5.68532e-05	0.0224391	5	NA	OTP	Body	chr5:76925445-76926875	Island	TRUE
cg07750130	0.529476	5.69221e-05	0.0224391	7	NA			chr7:1703861-1710517	Island	TRUE
cg22824635	0.812935	5.69248e-05	0.0224391	19	NA	NFIX	Body	chr19:13112170-13112809	Island	NA
cg24525540	-0.662381	5.69968e-05	0.0224391	4	NA					NA
cg02471194	-0.317457	5.7025e-05	0.0224391	7	NA	ZYX;ZYX	TSS200;TSS200	chr7:143077469-143079169	Island	NA	Promoter_Associated
cg17598704	0.207653	5.71023e-05	0.0224391	4	NA	ARHGAP10	Body			TRUE
cg17348479	0.499511	5.71934e-05	0.0224391	14	NA					NA
cg27180153	-0.332761	5.72126e-05	0.0224391	13	NA			chr13:25319668-25322255	Island	NA
cg02611970	-0.406309	5.72355e-05	0.0224391	6	NA					NA	Unclassified
ch.18.308031F	-0.61296	5.72909e-05	0.0224391	18	NA	SEH1L;SEH1L	Body;Body			NA
cg17929770	0.380663	5.72983e-05	0.0224391	19	NA	RSPH6A;RSPH6A	1stExon;5'UTR	chr19:46318490-46319266	Island	NA
cg23659696	-0.186575	5.73453e-05	0.0224391	6	NA	C6orf64	TSS200	chr6:39082427-39083054	Island	NA	Promoter_Associated
cg26662102	0.486183	5.73564e-05	0.0224391	1	NA	AJAP1;AJAP1	Body;Body			NA
cg07068062	-0.460587	5.73754e-05	0.0224391	19	NA	FLJ40125	1stExon	chr19:46001830-46002686	Island	NA	Unclassified
cg05636131	0.819606	5.7426e-05	0.0224391	7	NA	ZNF398;ZNF398	5'UTR;TSS1500	chr7:148844254-148845556	N_Shore	NA	Promoter_Associated
cg08281469	0.54322	5.74424e-05	0.0224391	7	NA	LOC407835	Body	chr7:128766335-128767982	Island	NA
cg01440796	-0.437747	5.75047e-05	0.0224407	2	NA					TRUE
cg20647005	0.350914	5.77446e-05	0.0225115	22	NA	POM121L10P;LOC644165	Body;Body			NA
cg03906681	0.608139	5.78348e-05	0.0225164	15	NA					TRUE	Unclassified_Cell_type_specific
cg14162627	0.452031	5.78857e-05	0.0225164	9	NA	ZNF322B	TSS1500	chr9:99962136-99962426	S_Shore	NA
cg19600670	-0.942693	5.79473e-05	0.0225164	1	NA	CDC73	TSS1500	chr1:193090728-193091224	N_Shore	NA	Promoter_Associated
cg09998078	0.469132	5.80492e-05	0.0225164	14	NA					TRUE
cg12673726	0.634399	5.81029e-05	0.0225164	10	NA	ABCC2	Body			NA	Unclassified
cg05157492	0.332675	5.81363e-05	0.0225164	6	NA	CLIC1;DDAH2	Body;TSS1500	chr6:31695894-31698245	S_Shore	NA
cg15753593	0.259175	5.81665e-05	0.0225164	2	NA					NA
cg16627086	0.314833	5.82411e-05	0.0225226	6	NA	COL11A2;COL11A2;COL11A2	Body;Body;Body			NA
cg08530414	-0.381373	5.84508e-05	0.0225624	11	TRUE	CD44;CD44;CD44;CD44;CD44	TSS200;TSS200;TSS200;TSS200;TSS200	chr11:35160375-35161000	Island	NA	Promoter_Associated
cg15357945	-0.503084	5.84611e-05	0.0225624	11	TRUE	PRG2	TSS1500			NA
cg14365143	0.534922	5.87365e-05	0.022646	21	NA			chr21:48087200-48088106	Island	TRUE	Unclassified_Cell_type_specific
cg08455772	-0.319205	5.88628e-05	0.0226466	12	NA	FLJ12825	Body	chr12:54454249-54454458	N_Shelf	NA
cg20745457	-0.282685	5.88714e-05	0.0226466	6	NA			chr6:170604411-170606479	Island	NA
cg06518251	-0.468723	5.89446e-05	0.0226466	11	NA	ALDH3B1	TSS200			NA
cg20201475	-0.200347	5.89861e-05	0.0226466	3	NA	MECOM	Body	chr3:168867211-168867413	Island	TRUE	Unclassified
cg24339935	-0.211403	5.9032e-05	0.0226466	9	NA	TDRD7	TSS200	chr9:100174099-100174946	Island	NA	Promoter_Associated
cg07639963	-0.266917	5.9255e-05	0.022702	12	NA	ZDHHC17	TSS200	chr12:77157518-77158405	Island	NA	Promoter_Associated
cg06326072	0.655881	5.92943e-05	0.022702	11	NA	DLAT	TSS200	chr11:111895576-111896447	N_Shore	NA
cg04024481	0.391268	5.9354e-05	0.0227023	13	NA	MCF2L;MCF2L	3'UTR;3'UTR	chr13:113750486-113751565	S_Shore	TRUE
cg25568703	0.30016	5.95246e-05	0.0227174	5	NA					NA
ch.10.6339581F	-0.528594	5.95332e-05	0.0227174	10	NA					NA
cg04487904	0.391462	5.95705e-05	0.0227174	5	NA	NSD1;NSD1	Body;Body	chr5:176693340-176693631	Island	NA
cg04340895	-0.695626	5.96415e-05	0.0227184	4	NA	COMMD8	Body	chr4:47465510-47465819	N_Shelf	NA
cg09720573	0.391751	5.96911e-05	0.0227184	12	NA			chr12:110150047-110150262	Island	NA	Unclassified_Cell_type_specific
cg07455757	-0.367296	5.9874e-05	0.0227315	16	NA			chr16:54970301-54972846	N_Shore	NA	Unclassified_Cell_type_specific
cg01618530	-0.42772	5.98805e-05	0.0227315	8	NA	ATP6V1H;ATP6V1H;ATP6V1H	TSS200;TSS1500;TSS200	chr8:54755576-54756109	Island	NA	Promoter_Associated
cg13804571	0.268282	5.99025e-05	0.0227315	10	NA					NA	Unclassified_Cell_type_specific
cg09284066	0.57473	6.01237e-05	0.0227404	7	NA			chr7:25891956-25892615	Island	NA	Unclassified
cg06883848	-0.423808	6.01452e-05	0.0227404	12	NA	CYP27B1	Body	chr12:58158855-58160000	S_Shore	TRUE	Unclassified
cg14648311	0.437038	6.01558e-05	0.0227404	17	NA					NA
cg07329251	-0.586136	6.02984e-05	0.0227404	11	NA	AMPD3;AMPD3;AMPD3	TSS200;TSS1500;Body	chr11:10472000-10472857	S_Shelf	NA
cg17584014	0.24883	6.03056e-05	0.0227404	3	NA			chr3:129721368-129722131	S_Shore	NA
cg07805240	-0.236582	6.03897e-05	0.0227404	7	NA	GLCCI1	TSS200	chr7:8008097-8009495	Island	NA	Promoter_Associated
cg11243680	-0.219984	6.04238e-05	0.0227404	12	NA	AMN1;AMN1	Body;Body	chr12:31881630-31882461	Island	NA	Unclassified
cg07446438	0.416817	6.04961e-05	0.0227404	18	NA	TAF4B	TSS200	chr18:23806283-23807093	N_Shore	NA	Promoter_Associated
cg06777472	-0.530801	6.0511e-05	0.0227404	20	NA			chr20:57875317-57876126	N_Shelf	NA
cg26872138	-0.329494	6.06213e-05	0.0227404	3	NA	MME;MME;MME;MME	TSS200;5'UTR;TSS200;5'UTR	chr3:154797398-154797988	Island	NA
cg22148138	-0.45131	6.06699e-05	0.0227404	19	NA	BCL2L12;BCL2L12	Body;Body	chr19:50173380-50173753	S_Shore	NA	Unclassified
cg03474903	-0.228291	6.07051e-05	0.0227404	20	NA	KIAA1755	TSS200	chr20:36888891-36889442	Island	TRUE
cg15043642	-0.437442	6.07064e-05	0.0227404	5	NA	ARAP3	TSS200			NA	Unclassified
cg02860749	0.464939	6.07785e-05	0.0227404	19	NA	KLHL26	3'UTR	chr19:18778485-18780041	S_Shore	NA
cg01078434	-0.506071	6.08115e-05	0.0227404	6	TRUE	MAS1L	1stExon			NA
cg06128182	-0.21555	6.08867e-05	0.0227424	19	NA	DNMT1;DNMT1	TSS200;TSS200	chr19:10304966-10305864	Island	NA	Promoter_Associated
cg08506606	0.414015	6.0935e-05	0.0227424	10	NA			chr10:82295501-82296192	Island	NA	Promoter_Associated
cg26472036	0.39784	6.12796e-05	0.0228489	19	NA	C19orf35	Body	chr19:2275711-2276372	S_Shore	NA
cg14569778	0.31359	6.1728e-05	0.0229938	17	NA	LRRC37B2	Body			NA
cg18165186	0.255224	6.18598e-05	0.0230206	3	NA	SEMA3B;SEMA3B	3'UTR;3'UTR	chr3:50312687-50314419	Island	NA
cg00220335	0.317478	6.20411e-05	0.0230658	5	NA	CLPTM1L	Body	chr5:1344545-1345469	N_Shore	NA
cg24940583	-0.334159	6.23545e-05	0.0231399	1	NA	KIAA0319L	5'UTR	chr1:36022680-36023834	N_Shore	TRUE
cg24841511	0.957427	6.23606e-05	0.0231399	1	NA	PTPRF;PTPRF	Body;Body	chr1:44070892-44071142	N_Shore	NA
cg18452880	-0.488313	6.25332e-05	0.0231597	6	NA	C6orf70;TCTE3	Body;TSS200	chr6:170151351-170152131	Island	NA	Promoter_Associated
cg13850325	-0.408003	6.2534e-05	0.0231597	6	NA	REPS1;REPS1;REPS1;REPS1	1stExon;5'UTR;5'UTR;1stExon	chr6:139308498-139309559	Island	NA
cg17969123	-0.355643	6.28073e-05	0.0232135	19	NA					NA
cg19239278	0.402111	6.28584e-05	0.0232135	19	NA	GATAD2A	5'UTR	chr19:19516021-19517383	N_Shelf	NA
cg09911747	-0.505339	6.28601e-05	0.0232135	14	NA	BCL11B;BCL11B	Body;Body	chr14:99640360-99642767	S_Shelf	NA	Unclassified_Cell_type_specific
cg20889476	-0.281731	6.29318e-05	0.0232177	12	NA	THAP2;ZFC3H1;ZFC3H1	TSS200;5'UTR;1stExon	chr12:72056768-72057787	Island	NA	Promoter_Associated
cg12454419	-0.195279	6.30753e-05	0.0232196	4	NA	SCARB2	TSS200	chr4:77134566-77135377	Island	NA	Promoter_Associated
cg25265805	0.328071	6.31041e-05	0.0232196	15	NA	SNORD115-8	TSS1500			NA
cg16955407	0.415316	6.31179e-05	0.0232196	6	NA	NEDD9	Body			NA
cg24365417	-0.666416	6.36106e-05	0.0233785	2	NA	PDE11A	Body	chr2:178937595-178937907	S_Shore	NA
cg13300710	-0.340716	6.38933e-05	0.0234253	11	NA	PRDM11	Body	chr11:45168618-45169101	N_Shore	NA
cg27308432	0.332166	6.39044e-05	0.0234253	3	NA					TRUE
cg19506794	0.442179	6.39203e-05	0.0234253	14	NA					NA
cg08805662	-0.32183	6.41316e-05	0.0234645	2	NA			chr2:70369139-70370130	Island	NA	Promoter_Associated
cg20462561	0.5648	6.41491e-05	0.0234645	1	NA			chr1:228890742-228890951	Island	NA
cg09297409	0.316538	6.43629e-05	0.0235116	22	NA			chr22:23863760-23864379	S_Shelf	NA
cg01748414	-0.630108	6.44e-05	0.0235116	6	NA	MYLK4	Body			NA
cg01288167	0.487887	6.44933e-05	0.0235234	8	NA			chr8:143535484-143535892	N_Shore	TRUE
cg04762129	0.256148	6.47859e-05	0.0235745	6	NA					TRUE
cg13558695	0.387804	6.48809e-05	0.0235745	2	NA	DNMT3A;DNMT3A	Body;Body	chr2:25499763-25500429	Island	TRUE	Promoter_Associated
cg12984580	-0.514568	6.49453e-05	0.0235745	8	NA			chr8:11549858-11550166	Island	NA
cg00357221	-0.43115	6.49577e-05	0.0235745	10	NA	TECTB	TSS200			NA
cg24681408	0.370199	6.49801e-05	0.0235745	17	NA	LOC92659;MAFG	Body;TSS1500	chr17:79884679-79887084	Island	NA	Unclassified
cg17964981	-0.565795	6.50007e-05	0.0235745	20	NA	CDH22	Body	chr20:44803064-44803662	Island	TRUE	Unclassified
cg04828041	0.292381	6.51198e-05	0.0235955	4	NA	N4BP2	Body			NA
cg05022673	-0.26023	6.57866e-05	0.0237976	6	NA	DST;BEND6	TSS200;TSS1500	chr6:56818873-56820308	Island	NA
cg12121965	-0.21608	6.58012e-05	0.0237976	21	NA	PTTG1IP;PTTG1IP	5'UTR;1stExon	chr21:46292709-46294744	Island	NA	Promoter_Associated
cg12061236	0.452535	6.59841e-05	0.0238242	6	TRUE	AKAP12	TSS1500	chr6:151560766-151560993	Island	NA
cg01145398	-0.520891	6.59984e-05	0.0238242	10	NA			chr10:135075001-135075452	Island	NA	Promoter_Associated
cg00818106	0.727953	6.61288e-05	0.0238425	10	NA	PWWP2B;PWWP2B	3'UTR;Body	chr10:134218268-134219615	S_Shore	TRUE	Gene_Associated_Cell_type_specific
cg14283783	-0.506357	6.6173e-05	0.0238425	13	NA	FLT1;FLT1;FLT1;FLT1	TSS1500;TSS1500;TSS1500;TSS1500	chr13:29067788-29069977	Island	NA
cg27230472	0.549042	6.63581e-05	0.0238776	16	NA	WWOX	Body			NA
cg10252235	0.526117	6.63943e-05	0.0238776	14	NA	DYNC1H1	Body			NA
cg09318068	0.423789	6.66241e-05	0.0239379	1	NA	OR6K3	TSS1500			NA
cg11889002	-0.297342	6.67505e-05	0.0239524	15	NA	LYSMD2;LYSMD2;LYSMD2	5'UTR;5'UTR;1stExon	chr15:52029230-52030135	Island	NA	Promoter_Associated
cg18702971	-0.632758	6.67888e-05	0.0239524	22	NA	THOC5;THOC5;THOC5;THOC5	Body;Body;Body;Body			NA	Gene_Associated_Cell_type_specific
cg17061595	0.247274	6.69947e-05	0.0239526	4	NA	C4orf42;C4orf42	3'UTR;1stExon	chr4:1241412-1244111	S_Shore	NA
cg00090782	-0.394617	6.70296e-05	0.0239526	10	NA			chr10:43248523-43250912	Island	NA	Unclassified_Cell_type_specific
cg25375290	-0.461662	6.70333e-05	0.0239526	22	NA	SGSM3;SGSM3	5'UTR;1stExon	chr22:40766459-40767033	Island	NA	Promoter_Associated
cg13506288	0.637987	6.70382e-05	0.0239526	10	NA	PWWP2B;PWWP2B	3'UTR;Body	chr10:134218268-134219615	S_Shelf	TRUE	Gene_Associated_Cell_type_specific
cg22375853	0.392448	6.71466e-05	0.0239571	17	NA	BCAS3;BCAS3	Body;Body			NA
cg14459011	0.571771	6.71751e-05	0.0239571	4	NA	NHEDC2	TSS1500	chr4:103997208-103998007	S_Shore	NA	Promoter_Associated
cg10840007	-0.347823	6.73522e-05	0.023998	14	NA	CDCA4;CDCA4	TSS200;TSS200	chr14:105486611-105487915	Island	NA	Promoter_Associated
cg18456782	0.377108	6.75879e-05	0.0240597	15	NA	OCA2	Body	chr15:28051538-28051790	Island	NA
cg02546941	0.323554	6.78899e-05	0.0241449	17	NA			chr17:73030676-73031160	Island	NA	Promoter_Associated
cg19880942	0.498936	6.84358e-05	0.0242752	8	NA	C8orf34	Body			TRUE
cg11342821	-0.583371	6.84455e-05	0.0242752	1	NA					TRUE
cg20268893	0.764402	6.84848e-05	0.0242752	2	NA	NCK2;NCK2	5'UTR;5'UTR	chr2:106361032-106362218	S_Shore	NA
cg09260951	-0.205952	6.8515e-05	0.0242752	22	NA	JOSD1	TSS200	chr22:39096373-39097754	Island	NA	Promoter_Associated
cg24789348	-0.255095	6.85715e-05	0.0242752	10	NA			chr10:28957408-28958116	Island	NA
cg15164871	-0.263396	6.86453e-05	0.0242791	12	NA	VPS37B	1stExon	chr12:123380333-123380894	Island	NA	Promoter_Associated
cg02577745	0.351802	6.89089e-05	0.0243499	14	NA	MIR493	TSS1500			NA
cg19912883	0.304437	6.91047e-05	0.0243944	2	NA	RGPD2	TSS200	chr2:87140786-87141107	Island	NA
cg19598685	-0.218527	6.91877e-05	0.0243944	12	NA	ACACB	Body	chr12:109592315-109592633	Island	NA	Promoter_Associated
cg16945312	-0.385983	6.92814e-05	0.0243944	6	NA	FOXF2	Body	chr6:1393049-1394170	N_Shore	NA
cg10524888	-0.462233	6.9288e-05	0.0243944	4	NA	UGDH	TSS1500	chr4:39528728-39529723	Island	NA
cg00215801	-0.332234	6.93935e-05	0.0243954	6	NA	TAF11;TAF11;ANKS1A	1stExon;5'UTR;TSS1500	chr6:34855604-34855888	Island	NA	Promoter_Associated
cg03045764	0.443316	6.94175e-05	0.0243954	14	NA	TMEM229B	3'UTR	chr14:67940174-67940670	N_Shore	NA
cg10414829	0.277776	6.95805e-05	0.0244304	10	NA	SNCG	Body			TRUE
cg10510159	0.465159	6.96656e-05	0.024438	16	NA	LONP2	Body			NA
cg14873699	0.427753	6.98527e-05	0.0244497	7	NA	PRKAG2;PRKAG2	Body;Body			NA
cg22837321	-0.469452	6.98976e-05	0.0244497	15	NA					NA
cg25557739	-0.538469	6.99125e-05	0.0244497	14	NA					TRUE
cg14498745	0.272366	6.99528e-05	0.0244497	7	NA	KEL	3'UTR			NA
cg02710461	0.314768	7.01016e-05	0.024463	12	NA	CSAD	Body			TRUE
cg14120784	0.681689	7.01181e-05	0.024463	7	TRUE	GTF2IRD1;GTF2IRD1	TSS1500;TSS1500	chr7:73867787-73868061	N_Shore	NA
cg24271566	0.471685	7.03248e-05	0.0245129	6	NA	SKIV2L	Body	chr6:31939730-31940559	N_Shelf	NA
cg26331172	0.483467	7.05229e-05	0.0245598	1	NA	SEMA6C	5'UTR	chr1:151118049-151119373	Island	NA	Promoter_Associated
cg17470198	-0.594237	7.07314e-05	0.024578	4	NA			chr4:26858872-26859408	N_Shelf	NA	Unclassified_Cell_type_specific
cg10172432	0.52702	7.0765e-05	0.024578	13	NA			chr13:95357589-95357883	N_Shore	NA
cg18126802	-0.668674	7.0809e-05	0.024578	1	NA	DNM3;DNM3	Body;Body			TRUE
cg08533221	0.411853	7.08986e-05	0.024578	13	NA					NA
cg06937357	-0.430906	7.09723e-05	0.024578	14	NA	PACS2;PACS2	Body;Body	chr14:105836031-105836386	S_Shore	NA	Unclassified
cg17442269	0.229766	7.10239e-05	0.024578	17	NA			chr17:15652534-15653138	N_Shelf	NA
cg05417332	-0.462296	7.10998e-05	0.024578	16	NA	YPEL3;TBX6;YPEL3	3'UTR;TSS1500;3'UTR	chr16:30102816-30103695	S_Shore	NA	Promoter_Associated
cg02490942	0.659857	7.11459e-05	0.024578	13	NA	ATP11A;ATP11A	Body;Body	chr13:113492486-113492836	N_Shore	NA
cg21629349	-0.332899	7.11625e-05	0.024578	11	NA	TMEM132A;TMEM132A	TSS200;TSS200	chr11:60691785-60692532	Island	NA	Unclassified
cg21333026	0.245249	7.12187e-05	0.024578	2	NA	TRIP12	Body			NA
cg08039116	-0.401398	7.12974e-05	0.024578	7	NA	HECW1;HECW1	1stExon;5'UTR	chr7:43152020-43153340	Island	NA
cg12996417	-0.323963	7.13411e-05	0.024578	4	NA	PRSS48	TSS1500			NA	Unclassified_Cell_type_specific
cg07180475	0.372619	7.15174e-05	0.0246168	16	NA					NA
cg27166707	0.40398	7.16115e-05	0.0246222	12	NA	A2M	Body			NA
cg22561845	0.654431	7.17048e-05	0.0246222	8	NA			chr8:789923-790798	N_Shelf	NA
cg27393126	-0.358485	7.17816e-05	0.0246222	1	NA	C1orf173;C1orf173	1stExon;5'UTR			NA
cg00319686	0.897444	7.1789e-05	0.0246222	15	NA	MAP2K1	Body	chr15:66678895-66679963	S_Shore	NA	Promoter_Associated
cg07602073	0.475162	7.20407e-05	0.0246825	1	NA	TRIM17;TRIM11;TRIM17;TRIM17	3'UTR;TSS1500;3'UTR;3'UTR	chr1:228593811-228594713	S_Shore	NA
cg03396324	0.415421	7.2093e-05	0.0246825	3	NA	FAM131A;FAM131A	Body;Body	chr3:184056419-184056671	S_Shelf	NA	Unclassified_Cell_type_specific
cg02884346	-0.242876	7.21626e-05	0.0246844	4	NA	WFS1;WFS1	TSS200;TSS200	chr4:6271280-6272182	Island	NA	Promoter_Associated
cg07675184	0.379879	7.25242e-05	0.0247645	10	NA	EMX2OS	Body	chr10:119293917-119297675	Island	NA
cg22102057	0.741922	7.25253e-05	0.0247645	8	NA	PHYHIP;PHYHIP	Body;Body			NA
cg00566961	-0.827714	7.26255e-05	0.0247767	5	NA					TRUE
cg21459460	0.430131	7.282e-05	0.0247937	21	NA	WRB;WRB	Body;TSS1500	chr21:40757602-40757900	S_Shore	NA
cg13053817	-0.296813	7.28815e-05	0.0247937	2	NA			chr2:113914681-113915396	Island	TRUE	Unclassified_Cell_type_specific
cg17826344	-0.27109	7.28949e-05	0.0247937	19	NA	SHANK1	Body	chr19:51169659-51172023	Island	NA
cg15979344	-0.197712	7.29328e-05	0.0247937	10	NA	ZFYVE27;ZFYVE27;ZFYVE27	TSS200;TSS200;TSS200	chr10:99496649-99497451	Island	NA	Promoter_Associated
cg09640718	0.305711	7.31884e-05	0.0248511	17	NA	GDPD1;GDPD1;GDPD1	Body;Body;Body	chr17:57298305-57298645	S_Shelf	NA
cg27215131	0.180975	7.33764e-05	0.0248511	6	NA					NA
cg25520249	0.244577	7.33843e-05	0.0248511	19	NA	CYP2S1	Body	chr19:41698743-41699325	S_Shore	NA	Unclassified_Cell_type_specific
cg11124260	-0.417875	7.35463e-05	0.0248511	10	NA					TRUE
cg19533322	0.545733	7.35626e-05	0.0248511	10	NA	ADARB2	Body	chr10:1595542-1595792	Island	NA
cg13089318	0.451218	7.35636e-05	0.0248511	1	NA					NA
ch.4.11486815R	-0.362359	7.36877e-05	0.0248511	4	NA					NA
cg06196314	-0.61021	7.3698e-05	0.0248511	12	NA					TRUE
cg18617958	0.396102	7.37872e-05	0.0248511	2	NA					TRUE
cg02205746	-0.222184	7.38432e-05	0.0248511	16	NA	KCTD5	1stExon	chr16:2732272-2732940	Island	NA	Promoter_Associated
cg01222133	-0.322738	7.3885e-05	0.0248511	16	NA	CCDC64B	TSS1500	chr16:3085222-3085469	S_Shore	NA
cg00597055	0.947173	7.40154e-05	0.0248511	15	NA	CHP;EXD1	TSS200;TSS1500	chr15:41522828-41523732	Island	NA	Promoter_Associated
cg01674405	0.264224	7.40271e-05	0.0248511	9	NA			chr9:138873235-138874005	N_Shore	NA
cg07630035	0.553773	7.41181e-05	0.0248511	6	NA					NA	Unclassified_Cell_type_specific
cg19197419	-0.553648	7.41267e-05	0.0248511	20	NA	UBE2C;UBE2C;UBE2C;UBE2C;UBE2C;UBE2C;UBE2C	1stExon;5'UTR;TSS200;Body;Body;Body;Body	chr20:44440946-44441655	Island	NA	Promoter_Associated
cg04347414	0.628447	7.41577e-05	0.0248511	1	NA	PRKCZ;PRKCZ;PRKCZ	Body;Body;Body	chr1:2082314-2082529	S_Shore	NA	Unclassified_Cell_type_specific
cg07271383	-0.507373	7.43907e-05	0.0248511	10	NA					NA
cg09137696	-0.399104	7.44593e-05	0.0248511	16	TRUE	MT1A	TSS200	chr16:56671937-56672530	Island	NA	Unclassified_Cell_type_specific
cg21703606	-0.339308	7.44926e-05	0.0248511	12	NA	HOXC4;HOXC5;HOXC5	5'UTR;Body;Body	chr12:54427025-54428709	Island	NA
cg13475333	0.468238	7.44931e-05	0.0248511	9	NA			chr9:139586824-139587048	N_Shore	NA
cg03335810	0.583449	7.45871e-05	0.0248511	22	NA	CERK	Body	chr22:47081750-47082045	S_Shelf	NA
cg14715482	0.240761	7.45914e-05	0.0248511	5	NA	2006-03-01	Body			TRUE
cg08812692	0.473919	7.47092e-05	0.0248511	5	NA	CLK4	5'UTR	chr5:178053432-178054411	N_Shore	TRUE
cg24191285	-0.729264	7.47121e-05	0.0248511	17	NA	TRIM65	TSS200	chr17:73892496-73893448	Island	NA	Promoter_Associated
cg25635000	0.312647	7.47147e-05	0.0248511	22	NA	TPST2;MIR548J;TPST2	5'UTR;TSS1500;5'UTR			TRUE
cg22897130	-0.311266	7.48429e-05	0.0248514	10	NA	PAPSS2;PAPSS2;PAPSS2;PAPSS2	1stExon;1stExon;5'UTR;5'UTR	chr10:89419346-89420027	Island	NA	Unclassified_Cell_type_specific
cg01729837	0.382575	7.48446e-05	0.0248514	19	NA	PALM;PALM	Body;Body	chr19:719098-720953	Island	TRUE	Unclassified_Cell_type_specific
cg00428179	0.614396	7.50317e-05	0.0248921	10	NA	ZNF438;ZNF438;ZNF438;ZNF438;ZNF438;ZNF438;ZNF438	TSS1500;TSS1500;TSS1500;TSS1500;TSS1500;TSS1500;TSS1500	chr10:31320483-31321553	S_Shore	NA
cg05335944	0.774867	7.52155e-05	0.0249316	10	NA	FRMD4A	Body			TRUE
cg18730174	-0.560641	7.5348e-05	0.0249541	11	NA	LOC399959	Body			TRUE	Unclassified
cg23601095	-0.735058	7.55539e-05	0.0250002	6	NA	HIST1H3D	5'UTR	chr6:26197070-26197537	Island	NA	Promoter_Associated
cg13974761	-0.382334	7.5617e-05	0.0250002	1	NA	LCE2A	TSS1500			NA
cg09745812	0.249924	7.57596e-05	0.0250209	6	NA					NA
cg07316263	-0.233596	7.58096e-05	0.0250209	16	NA	TRADD;FBXL8	TSS200;5'UTR	chr16:67193546-67194039	Island	NA	Promoter_Associated
cg03392386	0.511121	7.63316e-05	0.0251094	11	NA	IGSF9B	Body	chr11:133800684-133800931	Island	NA
cg01640606	-0.294714	7.64267e-05	0.0251094	14	NA			chr14:61123613-61124613	N_Shelf	NA
cg13728069	0.453601	7.6439e-05	0.0251094	9	NA	NELF;NELF;NELF;NELF	Body;Body;Body;Body	chr9:140352818-140354044	N_Shore	TRUE
cg13584244	-0.577672	7.64646e-05	0.0251094	9	NA	GSN;GSN;GSN;GSN;GSN;GSN;GSN	TSS1500;TSS1500;TSS1500;TSS1500;TSS1500;TSS1500;TSS1500			NA
cg08946720	0.470453	7.651e-05	0.0251094	2	NA	TPO;TPO;TPO;TPO	TSS1500;TSS1500;TSS1500;TSS1500			NA
cg23215256	0.251491	7.65172e-05	0.0251094	7	NA	PRKAR1B;PRKAR1B;PRKAR1B;PRKAR1B;PRKAR1B;PRKAR1B	Body;Body;Body;Body;Body;Body	chr7:631836-632135	Island	NA
cg15825186	-0.270694	7.65341e-05	0.0251094	11	NA	DGKZ;DGKZ	5'UTR;1stExon	chr11:46354091-46355190	Island	TRUE	Unclassified_Cell_type_specific
cg18311633	0.553172	7.6861e-05	0.0251813	2	NA	GALNT13	3'UTR			NA
cg16263627	0.272012	7.68841e-05	0.0251813	15	NA	C15orf51	Body	chr15:100339821-100340420	N_Shore	NA
cg07197823	-0.267122	7.69956e-05	0.0251891	2	TRUE	INHBB	TSS1500	chr2:121101800-121104534	Island	NA
cg17703554	0.588348	7.70644e-05	0.0251891	8	TRUE	DCAF4L2	TSS200	chr8:88886171-88886445	Island	NA
cg27054514	0.359053	7.72018e-05	0.0251891	1	NA	MORN1	Body	chr1:2253723-2254758	N_Shore	TRUE
cg22367310	-0.382285	7.72323e-05	0.0251891	2	NA			chr2:241855997-241856201	Island	NA	Unclassified_Cell_type_specific
cg10503655	-0.434702	7.72348e-05	0.0251891	20	NA			chr20:45440084-45440347	S_Shelf	TRUE
cg26153162	0.517234	7.75623e-05	0.0252718	2	NA	CCDC141	TSS1500			NA
cg10364374	-0.594963	7.76198e-05	0.0252718	4	NA					TRUE
cg26873329	0.395974	7.78468e-05	0.0253018	5	NA					NA
cg07572028	0.511979	7.79386e-05	0.0253018	1	NA					NA	Unclassified_Cell_type_specific
cg00892368	0.406146	7.80032e-05	0.0253018	6	NA	PPP1R2P1	Body	chr6:32847498-32847846	Island	NA
cg05007375	-0.21502	7.80174e-05	0.0253018	14	NA	NDUFB1;CPSF2;CPSF2	TSS1500;5'UTR;1stExon	chr14:92587549-92589022	Island	NA	Promoter_Associated
cg22994272	0.387775	7.80728e-05	0.0253018	14	NA					NA	Unclassified_Cell_type_specific
cg15744111	-0.389351	7.81766e-05	0.0253018	8	NA	CHRNA2	TSS200			NA
cg12380339	-0.338881	7.81936e-05	0.0253018	10	NA			chr10:124907283-124911035	Island	NA	Unclassified
cg11131549	0.504203	7.82375e-05	0.0253018	1	NA	TRAF5;TRAF5	5'UTR;5'UTR	chr1:211500151-211500636	S_Shore	NA	Promoter_Associated
cg08949974	0.457448	7.8465e-05	0.0253541	4	NA	RBM47	TSS1500	chr4:40631740-40632587	S_Shore	NA	Unclassified_Cell_type_specific
cg04885825	-0.422773	7.85635e-05	0.0253569	1	NA	ROR1;ROR1	Body;Body			TRUE
cg14559409	0.660915	7.86053e-05	0.0253569	10	NA			chr10:65930617-65930890	Island	NA
cg13151361	0.358053	7.8968e-05	0.0254224	2	NA	PRKRA;MIR548N;PRKRA;PRKRA	Body;Body;Body;Body			NA
cg25223263	-0.210959	7.90413e-05	0.0254224	11	NA	ABCG4;ABCG4	TSS200;5'UTR	chr11:119019643-119020887	Island	NA	Unclassified_Cell_type_specific
cg13996395	0.31381	7.90685e-05	0.0254224	18	NA			chr18:77138797-77139201	Island	TRUE	Unclassified
cg16458507	-0.319837	7.90722e-05	0.0254224	12	NA	OAS3;OAS3	1stExon;5'UTR	chr12:113376185-113376493	Island	TRUE	Promoter_Associated
cg05526438	0.531824	7.92719e-05	0.0254328	5	NA					NA
cg19763108	0.596235	7.92928e-05	0.0254328	3	NA	THRB;THRB;THRB	Body;Body;Body			TRUE
cg08450752	0.69843	7.93549e-05	0.0254328	15	NA			chr15:73611173-73611529	Island	TRUE
cg24083067	-0.540414	7.94454e-05	0.0254328	19	NA	CYTH2;CYTH2;CYTH2;CYTH2	5'UTR;1stExon;1stExon;5'UTR	chr19:48972225-48973157	Island	NA	Promoter_Associated
cg11129341	0.604194	7.94571e-05	0.0254328	11	NA	NAV2;NAV2;NAV2	Body;Body;Body			TRUE
cg27402845	0.342369	7.95033e-05	0.0254328	11	NA	AP2A2	Body			NA	Unclassified_Cell_type_specific
cg24689585	0.286053	7.95668e-05	0.0254328	15	NA	CYFIP1;CYFIP1	Body;Body			NA
cg03008165	0.620424	7.96801e-05	0.0254441	11	NA					NA
cg16443970	-0.333599	7.97342e-05	0.0254441	10	NA	PAX2;PAX2;PAX2;PAX2;PAX2	TSS1500;TSS1500;TSS1500;TSS1500;TSS1500	chr10:102503913-102506146	Island	NA
cg10137253	0.453987	7.99139e-05	0.025471	14	NA	MIR300	TSS200			NA
cg16506114	0.394752	7.99507e-05	0.025471	3	NA			chr3:96495617-96495982	Island	NA
cg03897318	0.413932	8.01664e-05	0.025488	3	NA	TWF2	Body	chr3:52272839-52273631	Island	NA	Unclassified
cg04152675	0.265923	8.02506e-05	0.025488	2	NA	CASP10;CASP10;CASP10	3'UTR;Body;3'UTR			TRUE
cg26438105	0.628373	8.02714e-05	0.025488	18	NA	TMEM200C	TSS200	chr18:5890292-5891682	S_Shore	NA
cg21005226	-0.558735	8.03184e-05	0.025488	7	NA					NA
cg05548393	-0.455322	8.03351e-05	0.025488	8	NA	SLC30A8	3'UTR			NA
ch.8.112637330R	-0.362607	8.04625e-05	0.025505	8	NA					NA
cg19085699	-0.274317	8.0521e-05	0.025505	1	NA	C1orf198;C1orf198	5'UTR;TSS200	chr1:231003631-231004655	Island	NA	Promoter_Associated
cg14637144	0.387786	8.08547e-05	0.0255735	3	NA	MFI2;MFI2	Body;Body			NA	Unclassified
cg19732469	-0.230787	8.0911e-05	0.0255735	14	NA	PAPOLA	TSS1500	chr14:96968154-96969371	Island	NA	Promoter_Associated
cg04992191	-0.43671	8.09364e-05	0.0255735	1	NA					TRUE
cg21140028	0.6925	8.10225e-05	0.0255747	12	NA	PLEKHA5;PLEKHA5	5'UTR;Body			TRUE
cg23997168	0.323226	8.11113e-05	0.0255747	7	NA	MAD1L1;MAD1L1;MAD1L1	Body;Body;Body			NA
cg13179056	0.460207	8.11397e-05	0.0255747	11	NA					NA
cg24508611	0.659508	8.14775e-05	0.0256602	4	NA	GUCY1A3;GUCY1A3;GUCY1A3;GUCY1A3;GUCY1A3;GUCY1A3;GUCY1A3;GUCY1A3;GUCY1A3;GUCY1A3;GUCY1A3	1stExon;5'UTR;TSS200;5'UTR;5'UTR;1stExon;5'UTR;TSS200;TSS1500;1stExon;1stExon	chr4:156588297-156589292	N_Shore	NA
ch.11.25488742R	-0.4157	8.18199e-05	0.025747	11	NA					NA
cg05874913	-0.276653	8.20075e-05	0.0257661	2	NA	2007-03-01	5'UTR	chr2:160568776-160569679	Island	NA	Promoter_Associated
cg21986422	-0.3005	8.20143e-05	0.0257661	20	NA	CTSA;NEURL2;CTSA;CTSA	TSS200;1stExon;TSS200;TSS200	chr20:44518897-44520361	Island	NA
cg15459605	-0.429501	8.22827e-05	0.0258218	22	NA			chr22:20708651-20716555	S_Shore	NA
cg11203397	0.709411	8.23257e-05	0.0258218	13	NA					TRUE	Promoter_Associated
cg17533522	0.401364	8.25699e-05	0.0258773	5	NA	CDH12	5'UTR			NA
cg00355673	-0.214818	8.27102e-05	0.0259002	14	NA	ATXN3;ATXN3;ATXN3;ATXN3;ATXN3;ATXN3;ATXN3;ATXN3;ATXN3;ATXN3;ATXN3;ATXN3;ATXN3;ATXN3;ATXN3;ATXN3;ATXN3;ATXN3;ATXN3;ATXN3;ATXN3;ATXN3;ATXN3;ATXN3;ATXN3;ATXN3;ATXN3;ATXN3;ATXN3;ATXN3;ATXN3;ATXN3	TSS200;TSS200;TSS200;TSS200;TSS200;TSS200;TSS200;TSS200;TSS200;TSS200;TSS200;TSS200;TSS200;TSS200;TSS200;TSS200;TSS200;TSS200;TSS200;TSS200;TSS200;TSS200;TSS200;TSS200;TSS200;TSS200;TSS200;TSS200;TSS200;TSS200;TSS200;TSS200	chr14:92572554-92573103	Island	NA	Promoter_Associated
cg13051700	-0.549174	8.28618e-05	0.0259266	7	NA	MAGI2	Body			TRUE
cg15120161	0.615185	8.29841e-05	0.0259438	2	NA					NA
ch.7.2186304R	-0.232276	8.30882e-05	0.0259449	7	NA	CUX1;CUX1;CUX1	Body;Body;Body	chr7:101838731-101839597	N_Shore	NA
cg02009794	0.524456	8.31536e-05	0.0259449	12	NA					NA
cg23491599	-0.630115	8.31896e-05	0.0259449	2	NA	KCNJ3	TSS1500	chr2:155554005-155556069	Island	NA
cg04460285	-0.302351	8.33753e-05	0.0259663	2	NA	CKAP2L	TSS200	chr2:113521918-113522574	Island	NA	Promoter_Associated
ch.5.83977780R	-0.616187	8.34219e-05	0.0259663	5	NA					NA
cg09738906	-0.395942	8.35096e-05	0.0259663	15	NA	NR2F2;NR2F2;NR2F2;MIR1469;NR2F2	TSS200;1stExon;Body;TSS1500;TSS1500	chr15:96873408-96877721	Island	NA
cg00322262	0.674749	8.35693e-05	0.0259663	4	NA	ABLIM2;ABLIM2;ABLIM2;ABLIM2;ABLIM2;ABLIM2;ABLIM2	Body;Body;Body;Body;Body;Body;Body	chr4:8087169-8087449	N_Shore	NA
cg26899526	0.458912	8.36384e-05	0.0259663	13	NA	MYO16	Body	chr13:109792493-109793699	S_Shore	NA
cg14189141	-0.62961	8.37953e-05	0.0259663	9	NA			chr9:1042417-1042973	Island	NA	Unclassified_Cell_type_specific
cg08015278	-0.482206	8.38529e-05	0.0259663	3	NA					TRUE
cg14951292	0.483661	8.39421e-05	0.0259663	16	TRUE	HMOX2;HMOX2;HMOX2;NMRAL1	TSS1500;TSS1500;5'UTR;TSS1500	chr16:4526295-4526927	N_Shore	NA	Promoter_Associated
cg00300090	-0.366487	8.39888e-05	0.0259663	3	NA	SETMAR;SETMAR	1stExon;TSS200	chr3:4345005-4345342	Island	NA	Promoter_Associated
cg08055330	-0.668348	8.4045e-05	0.0259663	9	NA	C9orf86;C9orf86;LOC100131193	Body;Body;TSS1500	chr9:139701953-139703088	S_Shore	NA
cg24908708	-0.248297	8.40939e-05	0.0259663	8	NA	INTS8;INTS8	1stExon;5'UTR	chr8:95835249-95835932	Island	NA	Promoter_Associated
cg03458763	0.431606	8.41217e-05	0.0259663	8	NA			chr8:47528989-47529374	S_Shore	NA
cg19355182	-0.571046	8.41349e-05	0.0259663	19	NA	PDE4A;PDE4A;PDE4A	Body;TSS200;Body	chr19:10542662-10543120	Island	TRUE
cg11599505	0.758577	8.4279e-05	0.02599	20	TRUE	VSTM2L	Body	chr20:36531143-36532133	Island	NA	Unclassified_Cell_type_specific
cg09333889	0.301471	8.45908e-05	0.0260653	11	NA			chr11:18210884-18211205	Island	NA
cg22688241	-0.635601	8.47137e-05	0.0260793	12	NA	KIAA0748;KIAA0748	5'UTR;5'UTR			NA
cg19933320	0.615116	8.47869e-05	0.0260793	7	NA	ZNF107;ZNF107	TSS1500;TSS1500	chr7:64126715-64126994	N_Shore	NA
cg22939802	-0.218051	8.48611e-05	0.0260793	11	NA	SCN4B;SCN4B	TSS1500;TSS1500	chr11:118023352-118024194	Island	NA	Unclassified_Cell_type_specific
cg00347757	0.583567	8.4907e-05	0.0260793	13	NA	GJB2	TSS1500	chr13:20766208-20767779	S_Shore	NA
cg20557202	-0.487013	8.5099e-05	0.0261174	19	TRUE	SLC5A5;SLC5A5	5'UTR;1stExon	chr19:17982670-17983821	Island	NA	Unclassified_Cell_type_specific
cg20735069	0.332568	8.52069e-05	0.0261297	6	NA			chr6:42694963-42695631	S_Shore	NA	Promoter_Associated_Cell_type_specific
cg11468363	0.401335	8.54644e-05	0.0261878	4	NA	AFF1	5'UTR	chr4:87855873-87857204	S_Shore	NA	Promoter_Associated
cg11007391	0.256607	8.55975e-05	0.0261933	12	NA	MGAT4C	5'UTR			NA
cg23001415	0.57893	8.56891e-05	0.0261933	22	NA			chr22:21311336-21312201	Island	TRUE	Unclassified_Cell_type_specific
cg02457085	-0.414864	8.56968e-05	0.0261933	1	NA	CSF1;CSF1;CSF1;CSF1	Body;Body;Body;Body	chr1:110453143-110453889	S_Shelf	NA
cg11074549	-0.348832	8.57544e-05	0.0261933	14	NA	TMED10	Body	chr14:75642864-75643376	Island	NA	Promoter_Associated
cg04031507	0.433604	8.58253e-05	0.0261942	1	NA	DLGAP3	Body	chr1:35334304-35334506	Island	NA
cg17046044	-0.355747	8.59763e-05	0.0262195	1	NA	SLC19A2;SLC19A2	5'UTR;1stExon	chr1:169454558-169455577	Island	NA	Promoter_Associated
cg23031969	-0.366315	8.61782e-05	0.0262603	7	NA	RNF216L;RNF216L;RNF216L	Body;Body;Body	chr7:5013508-5014436	Island	NA	Promoter_Associated
cg16971745	-0.836556	8.63701e-05	0.026298	2	NA	IFIH1	TSS1500			NA	Promoter_Associated
cg06444374	0.348894	8.6493e-05	0.0263146	1	NA			chr1:38478082-38478727	N_Shelf	NA
cg08134680	-0.512544	8.6774e-05	0.0263792	1	NA	EPHA10	Body	chr1:38218190-38218977	S_Shelf	NA	Unclassified_Cell_type_specific
cg15021292	0.443736	8.69393e-05	0.0263967	5	TRUE	PIK3R1	TSS1500			TRUE
cg02051981	0.293892	8.69687e-05	0.0263967	1	NA	PAPPA2;PAPPA2	TSS200;TSS200			NA
cg21785536	0.462669	8.71353e-05	0.0264265	3	TRUE	C3orf64	TSS1500	chr3:69062159-69063190	S_Shore	NA	Promoter_Associated
cg17657037	-0.379011	8.73229e-05	0.0264507	19	NA	ITGB1BP3	Body	chr19:3933473-3933816	S_Shore	NA
cg09197891	-0.223393	8.73526e-05	0.0264507	22	NA	CSNK1E;CSNK1E	5'UTR;TSS200	chr22:38712684-38713333	S_Shore	NA	Promoter_Associated
cg02809746	-0.711485	8.74989e-05	0.0264742	16	NA			chr16:49311413-49312308	Island	NA
cg12633154	-0.830278	8.77518e-05	0.026512	6	NA	RNF39;RNF39	Body;Body	chr6:30038881-30039477	Island	NA
cg10259427	0.454634	8.77615e-05	0.026512	2	NA	MYT1L	Body			TRUE
cg12181028	0.395772	8.79337e-05	0.0265426	12	NA	SFRS8	Body	chr12:132284454-132284685	N_Shelf	TRUE
cg14414865	0.226018	8.80004e-05	0.0265426	2	NA					NA
cg04521409	-0.253591	8.8149e-05	0.0265666	20	NA	ROMO1;NFS1	TSS200;Body	chr20:34286821-34287701	Island	NA	Promoter_Associated
cg11724134	-0.520513	8.83149e-05	0.0265958	6	TRUE	RNF39;RNF39	TSS200;TSS200	chr6:30042918-30043500	S_Shore	NA	Unclassified
cg11354682	-0.645576	8.8399e-05	0.026596	19	NA	C19orf38	Body	chr19:10981486-10983266	N_Shelf	NA	Unclassified_Cell_type_specific
cg19767562	-0.427763	8.85261e-05	0.026596	7	NA	TFR2	Body	chr7:100224270-100224558	Island	TRUE	Unclassified
cg13060154	0.256129	8.85711e-05	0.026596	9	TRUE	DAB2IP	Body	chr9:124461797-124462190	Island	NA	Unclassified_Cell_type_specific
cg07505964	-0.369754	8.86428e-05	0.026596	17	NA	SKA2;SKA2;MIR301A	Body;Body;TSS1500	chr17:57231855-57232655	N_Shelf	NA
cg14333542	-0.399224	8.86608e-05	0.026596	10	NA					TRUE
cg02114972	0.231089	8.89909e-05	0.0266404	7	NA			chr7:6894259-6895545	N_Shore	NA
cg16119628	-0.198123	8.90795e-05	0.0266404	10	NA	WAPAL	TSS1500	chr10:88280635-88282089	Island	NA	Promoter_Associated
cg02837162	-0.345204	8.91111e-05	0.0266404	1	NA					TRUE
ch.2.47844995F	-0.568047	8.91488e-05	0.0266404	2	NA					NA
cg21552290	0.443972	8.92172e-05	0.0266404	6	NA	GABBR1;GABBR1;GABBR1	Body;Body;Body			NA
cg06709066	0.556128	8.92238e-05	0.0266404	8	NA	ZNF7	Body			NA
cg13016528	0.49644	8.93817e-05	0.0266668	6	NA	C6orf136;C6orf136;C6orf136	Body;Body;Body	chr6:30614721-30615643	S_Shore	NA	Promoter_Associated
cg26388730	0.347709	8.9624e-05	0.0267184	11	NA	NRXN2;NRXN2;NRXN2	Body;Body;Body	chr11:64405451-64406006	Island	NA
cg12400336	0.485932	8.97088e-05	0.026723	15	NA	TJP1;TJP1	TSS200;TSS200	chr15:30114110-30115215	Island	NA
cg17985972	-0.569344	9.00797e-05	0.0267601	5	NA	PLCXD3	Body			TRUE
cg23197473	-0.644297	9.03211e-05	0.0267601	20	NA					NA	Unclassified_Cell_type_specific
cg10201807	-0.216597	9.03249e-05	0.0267601	5	NA	MCTP1	TSS1500	chr5:94619459-94621121	Island	NA
cg12750103	-0.298834	9.03461e-05	0.0267601	1	NA	MMEL1	Body	chr1:2559892-2561055	N_Shore	NA	Unclassified_Cell_type_specific
cg18527133	-0.500448	9.03903e-05	0.0267601	12	NA	LGR5	Body	chr12:71833192-71834389	S_Shore	NA
cg11259409	-0.225169	9.04054e-05	0.0267601	11	NA	LOC255512;TOLLIP	Body;TSS1500	chr11:1330390-1331498	Island	NA	Promoter_Associated
cg11493661	-0.462795	9.05432e-05	0.0267601	6	NA	TNXB	Body			NA	Unclassified
cg25936770	0.457238	9.05538e-05	0.0267601	7	NA	CADPS2;CADPS2;CADPS2	Body;Body;Body			NA
cg20615344	-0.614125	9.0663e-05	0.0267601	17	NA					TRUE	Unclassified
cg11383165	0.737297	9.07247e-05	0.0267601	19	NA	SSC5D	Body	chr19:56002140-56002455	Island	NA	Unclassified_Cell_type_specific
cg20820876	0.430763	9.07572e-05	0.0267601	2	NA					TRUE	Unclassified_Cell_type_specific
cg21789440	0.306834	9.07957e-05	0.0267601	2	NA					TRUE
cg23839680	-0.563722	9.08306e-05	0.0267601	7	TRUE	CCT6A;PSPH;CCT6A	TSS1500;5'UTR;TSS1500	chr7:56119045-56119963	N_Shore	NA
cg06610705	0.597	9.09466e-05	0.0267601	5	NA	CHSY3	Body	chr5:129239553-129241612	S_Shelf	NA
cg06022113	0.404753	9.09481e-05	0.0267601	10	NA	CAMK2G;CAMK2G;CAMK2G;CAMK2G;CAMK2G	Body;Body;Body;Body;Body			TRUE
cg04402633	-0.204101	9.09537e-05	0.0267601	11	NA	CDKN1C;CDKN1C;CDKN1C	TSS200;TSS200;TSS200	chr11:2907308-2907675	N_Shore	NA	Unclassified
cg21007089	-0.215232	9.10145e-05	0.0267601	15	NA	INO80;INO80	1stExon;5'UTR	chr15:41408059-41408856	Island	NA	Promoter_Associated
cg05375443	0.348361	9.11585e-05	0.0267624	10	NA	LRIT1	Body	chr10:85997109-85997427	Island	NA
cg18100007	-0.526983	9.12961e-05	0.0267624	17	NA	RAB11FIP4	Body	chr17:29814614-29815662	Island	TRUE
cg10226036	-0.69635	9.13138e-05	0.0267624	17	NA	KRT37	TSS1500			NA
cg22550229	0.442428	9.13158e-05	0.0267624	18	NA			chr18:13136596-13137564	S_Shore	NA	Promoter_Associated
cg08621418	-0.357477	9.13888e-05	0.0267624	6	NA	HMGN3;HMGN3;HMGN3;HMGN3	5'UTR;5'UTR;1stExon;1stExon	chr6:79943403-79944550	Island	NA	Promoter_Associated
cg26621513	-0.454375	9.14389e-05	0.0267624	12	NA					TRUE
cg24119722	0.437067	9.17531e-05	0.0268339	22	NA	LOC339674	TSS1500	chr22:42342407-42343278	S_Shelf	NA
cg05588757	-0.20534	9.19305e-05	0.0268606	2	NA	ZNF514	TSS1500	chr2:95824802-95825721	Island	NA	Unclassified
cg08697847	-0.31359	9.19837e-05	0.0268606	17	NA	PIK3R6	TSS200			NA	Unclassified_Cell_type_specific
cg22022797	0.532477	9.20684e-05	0.0268649	19	NA	SAFB2	Body	chr19:5587685-5587939	Island	NA
cg26014185	-0.439107	9.24642e-05	0.02696	6	NA					TRUE
ch.1.119678825R	-0.567797	9.25619e-05	0.0269681	1	NA					NA
cg06048193	-0.543654	9.27283e-05	0.0269961	13	NA					TRUE
cg13507224	-0.429316	9.29003e-05	0.0270162	1	NA	OR10J3	1stExon			NA
cg11259254	-0.636993	9.29375e-05	0.0270162	10	NA	SGMS1	5'UTR			TRUE
cg23641597	-0.413226	9.30334e-05	0.0270237	17	NA					TRUE
ch.14.34005785F	-0.761913	9.31311e-05	0.0270239	14	NA					NA	Unclassified_Cell_type_specific
cg27637706	0.258704	9.32605e-05	0.0270239	1	NA	MEGF6	Body			NA	Unclassified_Cell_type_specific
cg20012885	-0.27963	9.32819e-05	0.0270239	18	NA	AFG3L2	TSS1500	chr18:12376538-12377306	S_Shore	NA	Promoter_Associated
cg00850612	0.653441	9.3315e-05	0.0270239	1	NA	KCNAB2;KCNAB2	Body;Body	chr1:6131635-6131985	Island	NA
cg16951854	0.351291	9.36733e-05	0.0270797	3	NA	RHOA;RHOA;TCTA	1stExon;5'UTR;TSS200	chr3:49448861-49449965	Island	NA	Promoter_Associated
cg17914838	-0.637125	9.37078e-05	0.0270797	7	NA					NA
cg13463886	0.436209	9.37185e-05	0.0270797	10	NA	LHPP;LHPP	Body;Body			NA
cg18813390	0.754255	9.37887e-05	0.0270797	4	NA	CPZ;CPZ;CPZ	Body;Body;Body			NA
cg16823083	-0.315361	9.3894e-05	0.0270801	1	NA	WDR8	TSS1500	chr1:3566445-3569636	Island	NA
cg00716309	-0.741212	9.39307e-05	0.0270801	19	NA	FAM187B;FAM187B	5'UTR;1stExon	chr19:35715623-35716120	S_Shelf	NA
cg10039444	0.325519	9.40017e-05	0.0270803	14	NA	RPL13AP3	Body	chr14:56232945-56233281	S_Shore	NA
cg03895593	-0.458895	9.41479e-05	0.0270833	1	NA					NA	Unclassified_Cell_type_specific
cg02520212	0.601967	9.4214e-05	0.0270833	12	NA					NA
cg12152867	-0.27049	9.42504e-05	0.0270833	6	NA	DST;DST;DST;DST	Body;Body;TSS1500;Body	chr6:56708059-56709166	Island	NA	Unclassified
cg03101580	0.608065	9.42933e-05	0.0270833	11	NA	TOLLIP	Body	chr11:1302772-1302982	Island	NA
cg18166150	0.473492	9.46717e-05	0.0271371	10	NA	PFKP	Body			TRUE
cg07751277	0.518685	9.46793e-05	0.0271371	13	NA			chr13:100642774-100643094	N_Shore	TRUE	Unclassified_Cell_type_specific
cg03157115	-0.503458	9.4692e-05	0.0271371	2	NA	RBMS1;RBMS1	Body;Body	chr2:161263871-161264460	S_Shore	NA
cg02577433	-0.496416	9.48998e-05	0.0271764	10	NA	TLX1NB	5'UTR	chr10:102891010-102891794	N_Shelf	NA
cg23197405	-0.423095	9.50954e-05	0.0272032	12	NA	FLJ12825	TSS200	chr12:54454249-54454458	N_Shelf	NA
cg20814813	-0.509406	9.51344e-05	0.0272032	1	NA					TRUE
cg22959820	-0.372078	9.52597e-05	0.0272188	11	NA	SNX32	TSS1500	chr11:65601069-65601551	Island	NA	Promoter_Associated
cg22942210	0.295952	9.5442e-05	0.0272264	14	NA			chr14:69658127-69658773	N_Shelf	NA
cg05307819	0.458024	9.54848e-05	0.0272264	1	NA	ZYG11B	Body			TRUE
ch.2.216208170F	-0.491361	9.55179e-05	0.0272264	2	NA					NA
cg08811336	0.68371	9.55692e-05	0.0272264	10	NA	PFKP	Body	chr10:3148406-3148625	N_Shore	NA
cg03532930	-0.329428	9.5733e-05	0.0272529	1	NA			chr1:2245714-2247086	Island	NA
cg02765403	0.246015	9.58196e-05	0.0272574	19	NA	MZF1;MZF1;LOC100131691	Body;Body;Body	chr19:59073413-59074755	S_Shore	NA	Unclassified_Cell_type_specific
cg20899625	0.381007	9.59367e-05	0.0272706	3	NA	PLXNA1	Body			TRUE	Unclassified_Cell_type_specific
cg14511089	0.320254	9.60689e-05	0.027288	17	NA	CCDC47	Body			NA
cg01080560	0.40066	9.62079e-05	0.0272908	19	NA			chr19:2739851-2740393	S_Shelf	NA
cg02756849	-0.315417	9.62204e-05	0.0272908	13	NA	SLC7A1	TSS200	chr13:30168901-30170246	Island	NA	Promoter_Associated
cg00605859	-0.251516	9.65078e-05	0.0273474	15	NA			chr15:73089132-73089545	Island	TRUE	Promoter_Associated_Cell_type_specific
cg26683025	-0.491982	9.65618e-05	0.0273474	11	NA	OVOL1	Body			NA
cg11642829	-0.29259	9.68135e-05	0.0273792	17	NA	PELP1	TSS200	chr17:4606984-4607722	S_Shore	NA	Promoter_Associated
cg20323509	0.411559	9.68162e-05	0.0273792	8	NA	CSMD3;CSMD3;CSMD3	Body;Body;TSS200			NA
cg23960781	0.283418	9.71387e-05	0.0274502	8	NA	SULF1;SULF1;SULF1;SULF1	Body;Body;Body;Body			NA
cg11906038	-0.804489	9.72797e-05	0.0274699	17	NA			chr17:72449982-72450617	Island	NA	Unclassified
cg12062220	-0.534379	9.74891e-05	0.0274901	15	NA			chr15:53087211-53087488	Island	NA	Unclassified_Cell_type_specific
cg13156589	0.592483	9.74939e-05	0.0274901	2	NA					NA
cg20267441	-0.265327	9.79744e-05	0.0275675	2	NA	VAX2	TSS1500	chr2:71126720-71129209	Island	TRUE
cg26427535	0.339616	9.80341e-05	0.0275675	1	NA					NA
cg22343877	0.447368	9.80674e-05	0.0275675	1	NA					NA	Unclassified
cg27059354	-0.601367	9.81314e-05	0.0275675	14	NA	EML1;EML1	Body;Body			TRUE
cg12178431	-0.639134	9.82587e-05	0.0275675	3	NA	FGD5	1stExon			NA
cg01859460	0.494299	9.82733e-05	0.0275675	19	NA	OAZ1	Body	chr19:2272701-2273246	Island	NA	Promoter_Associated
cg07044708	-0.39607	9.83372e-05	0.0275675	15	NA			chr15:75470911-75471212	Island	NA	Unclassified_Cell_type_specific
cg12917718	-0.213771	9.83516e-05	0.0275675	13	NA	KLHL1;KLHL1;ATXN8OS	1stExon;5'UTR;Body	chr13:70681732-70682219	Island	TRUE
cg10333594	0.421955	9.8513e-05	0.0275675	16	NA	CRAMP1L	Body	chr16:1705866-1706244	N_Shore	NA
cg18815779	-0.313445	9.86602e-05	0.0275675	20	NA	PAK7;PAK7	TSS200;TSS200	chr20:9819271-9819861	Island	NA
cg25271930	0.243455	9.87666e-05	0.0275675	1	NA	AGBL4	Body			NA
cg03576425	0.301082	9.87787e-05	0.0275675	8	NA	CYC1	Body	chr8:145149550-145150440	S_Shore	TRUE	Promoter_Associated
cg05841659	-0.329477	9.87884e-05	0.0275675	7	NA			chr7:64712213-64712786	Island	NA	Promoter_Associated_Cell_type_specific
cg08256701	0.302004	9.88132e-05	0.0275675	16	NA	CACNA1H;CACNA1H	Body;Body	chr16:1230112-1230317	S_Shore	TRUE
cg00415665	0.610491	9.89131e-05	0.0275675	8	NA	ZHX2	5'UTR			NA
cg27254482	-0.602003	9.89136e-05	0.0275675	21	NA	OLIG2	TSS200	chr21:34395128-34400245	Island	TRUE	Unclassified
cg27364319	-0.378407	9.92307e-05	0.0275946	12	NA	RARG	TSS1500	chr12:53625629-53625993	S_Shore	TRUE	Promoter_Associated
cg24421870	0.574231	9.92579e-05	0.0275946	11	NA	THY1	Body	chr11:119292689-119292891	N_Shelf	NA
cg10036421	0.249352	9.934e-05	0.0275946	6	NA					NA
cg08832842	-0.465954	9.93407e-05	0.0275946	21	NA			chr21:15197769-15197998	N_Shore	NA
cg03031839	-0.468812	9.93692e-05	0.0275946	8	NA	NCALD;NCALD;NCALD;NCALD;NCALD;NCALD;NCALD	5'UTR;5'UTR;5'UTR;5'UTR;5'UTR;5'UTR;5'UTR			TRUE
cg19224645	0.450708	9.94954e-05	0.0276098	1	NA			chr1:39283609-39284576	N_Shore	NA
cg10500953	0.202328	9.96738e-05	0.0276101	16	NA	AXIN1;AXIN1	Body;Body	chr16:347027-347416	N_Shore	NA
cg23641964	0.314819	9.9772e-05	0.0276101	14	NA	SYT16	Body	chr14:62523575-62523786	Island	NA
cg17161048	0.350473	9.97804e-05	0.0276101	4	NA					NA
cg22506343	0.220687	9.97833e-05	0.0276101	3	NA			chr3:127174375-127174944	N_Shore	NA
cg09188980	-0.529753	0.0001	0.0276502	11	TRUE	CALCA;CALCA;CALCA	5'UTR;5'UTR;5'UTR	chr11:14993452-14993661	N_Shore	NA
cg04784316	-0.840019	0.000100136	0.027668	2	NA	ERBB4;ERBB4	Body;Body			TRUE
cg25070192	0.496051	0.00010078	0.0278062	4	NA	MAEA;MAEA	Body;Body	chr4:1309204-1309417	Island	NA	Gene_Associated_Cell_type_specific
cg14195823	-0.22705	0.00010083	0.0278062	19	NA	RPS16	TSS200	chr19:39926224-39926863	Island	NA	Promoter_Associated
cg22257786	0.380752	0.000100853	0.0278062	15	NA			chr15:27016892-27018943	S_Shore	NA
cg19068510	0.394457	0.000100979	0.0278211	13	NA			chr13:100641334-100642188	Island	TRUE
cg03936104	-0.406684	0.000101053	0.0278214	10	NA	C10orf41;C10orf41	Body;Body	chr10:77155128-77169600	Island	NA
cg22159815	0.500317	0.00010144	0.0279081	1	NA	MIR29C	Body			NA
cg26280499	0.212208	0.000101533	0.0279139	15	NA	SNORD116-18	TSS1500			NA
cg19132462	-0.585496	0.000101915	0.0279987	11	NA	AMPD3;AMPD3;AMPD3	TSS200;TSS1500;Body	chr11:10472000-10472857	S_Shelf	NA
cg17170942	0.442312	0.000101993	0.0280002	3	NA	UMPS	Body	chr3:124449178-124449461	S_Shelf	NA
cg22213264	-0.298762	0.000102234	0.0280329	3	NA	MFN1	5'UTR	chr3:179065560-179065979	Island	NA	Promoter_Associated
cg13804316	-0.410876	0.000102288	0.0280329	1	TRUE	XKR8	Body	chr1:28285020-28285304	S_Shore	TRUE	Promoter_Associated
cg11569159	-0.472928	0.000102408	0.0280329	12	NA			chr12:115173614-115174822	N_Shore	TRUE
cg08825223	0.454198	0.000102412	0.0280329	10	NA	ZCCHC24	Body	chr10:81145958-81146197	Island	NA
cg02609692	-0.405783	0.000102476	0.0280329	9	NA	LMX1B	Body	chr9:129386112-129389231	Island	NA	Unclassified_Cell_type_specific
cg10878170	-0.717396	0.000102566	0.0280377	12	NA	CREBL2	TSS1500	chr12:12764751-12765205	N_Shore	NA	Promoter_Associated
cg02699635	-0.253572	0.000102683	0.0280498	11	NA	C11orf94	TSS1500			NA
cg11196851	0.916197	0.000102789	0.0280588	19	NA	OSCAR;OSCAR;OSCAR;OSCAR	Body;Body;Body;Body	chr19:54599160-54599456	Island	NA	Unclassified
cg25783352	-0.448685	0.00010292	0.0280599	11	NA	CALCA;CALCA;CALCA	5'UTR;5'UTR;5'UTR	chr11:14993452-14993661	Island	NA	Unclassified_Cell_type_specific
cg03589296	-0.379834	0.000102996	0.0280599	2	NA	MEIS1	Body	chr2:66662042-66662338	S_Shelf	NA
cg08971981	-0.434544	0.000103012	0.0280599	7	NA	POLD2;POLD2	TSS200;TSS200	chr7:44162850-44163720	Island	NA	Promoter_Associated
cg17884383	-0.249864	0.000103199	0.0280823	19	NA	KLC3	5'UTR	chr19:45849852-45850054	N_Shore	NA	Unclassified_Cell_type_specific
cg25586410	0.562007	0.000103243	0.0280823	2	NA	GPR155;GPR155	5'UTR;5'UTR	chr2:175351364-175352154	N_Shore	NA	Unclassified
cg25925441	0.338514	0.000103401	0.0280823	2	NA	RPRM	TSS1500	chr2:154334449-154335458	S_Shore	NA
cg14732969	-0.479632	0.000103436	0.0280823	3	NA			chr3:97540664-97541633	S_Shore	NA	Unclassified_Cell_type_specific
cg03691756	0.285448	0.000103483	0.0280823	8	NA					TRUE
cg06268320	0.454971	0.000103663	0.0280823	10	NA			chr10:42737286-42739108	Island	NA
cg07462954	0.467294	0.000103663	0.0280823	4	NA	FAM193A	3'UTR	chr4:2733657-2734020	Island	NA
cg07060006	-0.441962	0.000103677	0.0280823	15	NA	FOXB1;FOXB1	5'UTR;1stExon	chr15:60296135-60298520	Island	NA
cg04337534	0.344994	0.000104026	0.0281205	11	NA	GAL3ST3	TSS200	chr11:65816404-65816665	S_Shore	NA	Unclassified_Cell_type_specific
cg19621411	-0.497839	0.000104058	0.0281205	1	NA					TRUE	Unclassified
cg23192255	0.8833	0.000104065	0.0281205	4	NA	MAEA;MAEA	Body;Body	chr4:1309204-1309417	Island	NA	Gene_Associated_Cell_type_specific
cg12565250	0.994796	0.00010421	0.0281205	10	NA	EIF4EBP2	Body	chr10:72163717-72164573	S_Shore	NA	Promoter_Associated
cg00369908	-0.288372	0.000104217	0.0281205	12	NA	ING4;ING4;ING4;ING4;ING4;ING4	TSS200;TSS200;TSS200;TSS200;TSS200;TSS200	chr12:6772258-6772579	Island	NA	Promoter_Associated
cg20731819	0.539471	0.000104256	0.0281205	10	NA	ADARB2	Body	chr10:1506344-1506708	S_Shelf	NA
cg25110757	-0.491668	0.000104576	0.0281379	14	NA					TRUE
cg09371775	0.69918	0.000104603	0.0281379	16	NA			chr16:1088437-1088780	Island	NA
cg02357714	0.214462	0.000104674	0.0281379	5	TRUE	DOK3;DOK3;DOK3	Body;5'UTR;5'UTR			TRUE
cg13726463	0.393452	0.000104687	0.0281379	16	TRUE	COX6A2;COX6A2	1stExon;5'UTR	chr16:31438891-31439682	Island	NA
cg13104938	0.417056	0.000104693	0.0281379	11	NA	TSPAN4;TSPAN4;TSPAN4;TSPAN4;TSPAN4;POLR2L;TSPAN4;TSPAN4	TSS1500;5'UTR;TSS200;5'UTR;5'UTR;TSS1500;5'UTR;5'UTR	chr11:842293-843396	S_Shore	NA
cg27397958	-0.303091	0.000104759	0.0281379	8	NA	ERI1	1stExon	chr8:8860200-8860742	Island	NA	Promoter_Associated
cg04195127	-0.543843	0.000105045	0.0281693	16	TRUE	WFDC1	1stExon	chr16:84328519-84328720	Island	TRUE
cg13839391	0.350559	0.000105183	0.0281693	12	NA	CAMKK2;CAMKK2;CAMKK2;CAMKK2;CAMKK2;CAMKK2;CAMKK2	5'UTR;5'UTR;5'UTR;5'UTR;5'UTR;5'UTR;5'UTR			NA
cg11386080	-0.359084	0.000105289	0.0281693	6	NA	COL21A1	TSS200	chr6:56112188-56112444	Island	NA	Unclassified_Cell_type_specific
cg22082347	-0.354733	0.000105296	0.0281693	20	NA	UBE2C;UBE2C;UBE2C;UBE2C;UBE2C;UBE2C;UBE2C	1stExon;5'UTR;TSS200;Body;Body;Body;Body	chr20:44440946-44441655	Island	NA	Promoter_Associated
cg13363025	-0.624826	0.000105349	0.0281693	7	NA	HYAL4	Body			NA	Unclassified
cg14537533	-0.382341	0.000105545	0.0281693	12	NA	KRT7	TSS200	chr12:52626793-52627577	Island	NA
cg10204478	0.274269	0.000105656	0.0281693	5	NA	LMNB1	Body			TRUE
cg15934090	-0.296341	0.000105702	0.0281693	1	NA	SLC35A3;SLC35A3	5'UTR;1stExon	chr1:100435297-100436070	Island	NA	Promoter_Associated
cg21319053	-0.469205	0.000105844	0.0281693	5	NA	GDNF	TSS1500	chr5:37836747-37840726	Island	NA	Unclassified
cg01923514	-0.452628	0.000105858	0.0281693	20	NA	BASE	TSS200			NA	Unclassified_Cell_type_specific
cg19854744	-0.391717	0.000105891	0.0281693	11	NA	FOXR1	Body			TRUE
cg06434732	-0.29978	0.000105923	0.0281693	16	NA	SNX29	Body			TRUE	Unclassified
cg24048372	-0.353834	0.000106066	0.0281693	5	NA	C5orf36;C5orf36;ANKRD32	TSS1500;TSS1500;5'UTR	chr5:93953913-93954843	Island	NA	Promoter_Associated
cg26924223	-0.410241	0.000106091	0.0281693	19	NA	ZNF563	TSS1500	chr19:12444032-12444548	S_Shore	NA
cg03220447	0.537429	0.000106143	0.0281693	11	NA	NAV2;NAV2;NAV2	Body;Body;Body			NA
cg25663755	0.507609	0.000106157	0.0281693	3	NA	VILL	Body	chr3:38035701-38036000	N_Shore	NA	Promoter_Associated_Cell_type_specific
cg07963316	-0.435068	0.000106319	0.0281693	6	NA			chr6:170451497-170452927	N_Shore	NA
cg11577461	-0.436437	0.000106341	0.0281693	7	NA					NA
cg06003986	-0.483341	0.000106429	0.0281693	18	NA	BRUNOL4;BRUNOL4;BRUNOL4;BRUNOL4	Body;Body;Body;Body	chr18:35104533-35104942	Island	TRUE
cg07017209	-0.322685	0.000106492	0.0281693	1	NA	BPNT1;BPNT1	1stExon;5'UTR			NA	Promoter_Associated
cg06816254	0.586269	0.000106516	0.0281693	16	NA	CRYM;CRYM	Body;Body	chr16:21289419-21289819	N_Shelf	NA
cg05478452	0.760134	0.000106625	0.0281693	18	NA	FAM38B	Body	chr18:10726247-10726667	Island	NA
cg20340149	-0.208853	0.000106628	0.0281693	2	NA	CLASP1;CLASP1;CLASP1	TSS200;TSS200;TSS200	chr2:122406398-122407824	Island	NA	Promoter_Associated
cg07502829	0.347113	0.000106631	0.0281693	13	NA			chr13:112707804-112708696	Island	NA
cg13906968	-0.429238	0.000106973	0.0282006	16	NA	MVP;MVP;C16orf53	TSS200;TSS200;3'UTR	chr16:29826662-29828302	S_Shelf	NA	Promoter_Associated
cg26764243	0.523821	0.000107104	0.0282006	3	NA					TRUE
cg20220242	0.708307	0.000107121	0.0282006	21	NA	RWDD2B	TSS1500	chr21:30391264-30391758	S_Shore	NA
cg17472736	0.487708	0.000107145	0.0282006	12	NA	DERA	Body			TRUE
cg05583608	0.564566	0.000107293	0.0282006	16	NA			chr16:51147490-51147944	Island	TRUE
cg10255761	0.266879	0.00010742	0.0282006	3	NA	KLHDC8B	5'UTR	chr3:49208629-49209196	S_Shore	TRUE
cg25618672	0.269125	0.000107455	0.0282006	7	NA			chr7:65939398-65939812	Island	NA
cg02492818	0.494448	0.000107465	0.0282006	7	NA	MICALL2	Body	chr7:1491773-1491975	S_Shore	TRUE	Unclassified_Cell_type_specific
cg21142038	-0.262991	0.000107528	0.0282006	1	NA	LGR6;LGR6;LGR6	Body;Body;Body	chr1:202183193-202183526	Island	NA	Unclassified_Cell_type_specific
cg02717866	0.495675	0.000107567	0.0282006	11	TRUE	C11orf66;C11orf66	5'UTR;5'UTR			TRUE
cg22560837	0.824338	0.000107625	0.0282006	19	NA	POP4;POP4	TSS200;TSS200	chr19:30097065-30097279	Island	NA	Promoter_Associated
cg03625260	-0.287807	0.000107628	0.0282006	6	NA			chr6:17102309-17102539	Island	TRUE
cg00995986	-0.629337	0.000107965	0.0282316	2	NA	MEIS1	Body	chr2:66661118-66661657	S_Shelf	TRUE
cg18444519	-0.232395	0.000108003	0.0282316	5	NA	TXNDC15	Body	chr5:134209887-134210504	Island	NA	Promoter_Associated
cg17320856	0.495974	0.000108017	0.0282316	12	NA	GALNT9;GALNT9	Body;Body	chr12:132688108-132688391	N_Shore	NA
cg02224864	-0.408438	0.000108107	0.0282316	11	NA	OPCML	Body	chr11:132934059-132934291	S_Shore	NA
cg27074292	-0.334759	0.000108128	0.0282316	11	NA	DSCAML1	Body			TRUE
cg00530688	0.436333	0.000108226	0.0282316	12	NA	BTBD11;BTBD11	TSS200;Body	chr12:107974842-107975305	N_Shore	NA
cg06474646	-0.373761	0.00010847	0.0282316	7	NA	AHCYL2;AHCYL2	TSS200;TSS200	chr7:128864320-128865655	Island	NA	Promoter_Associated
cg11412256	0.270184	0.000108558	0.0282316	1	NA	HIST3H3	1stExon	chr1:228612580-228613103	Island	NA
cg15378913	0.26927	0.000108615	0.0282316	7	NA	NSUN5C;NSUN5C;NSUN5C	Body;Body;Body			NA
cg18581445	-0.358292	0.000108617	0.0282316	19	TRUE	SHD;SHD	5'UTR;1stExon	chr19:4279042-4279809	S_Shore	NA
cg11636714	-0.21266	0.000108651	0.0282316	8	NA	IKBKB;IKBKB	5'UTR;1stExon	chr8:42128689-42129141	Island	NA	Promoter_Associated
cg12860764	0.519129	0.000108659	0.0282316	15	NA	ATP10A	Body			TRUE	Unclassified_Cell_type_specific
cg12059507	-0.384403	0.0001087	0.0282316	11	NA	WDR74	Body	chr11:62606541-62607120	Island	NA	Promoter_Associated
cg02845591	-0.517651	0.000108874	0.0282414	2	NA	LOC151534;LBX2	Body;TSS200	chr2:74729399-74731166	Island	NA	Unclassified
cg08024887	-0.409376	0.000108884	0.0282414	11	NA	CCDC88B	Body	chr11:64109822-64110228	N_Shore	NA	Promoter_Associated
cg26220061	-0.268275	0.000109012	0.0282414	1	NA	HHLA3;HHLA3;HHLA3;HHLA3;ANKRD13C	TSS1500;TSS1500;TSS1500;TSS1500;1stExon	chr1:70819733-70820719	Island	NA	Promoter_Associated
cg08472795	-0.588552	0.000109031	0.0282414	2	NA	HS6ST1	Body			TRUE
cg04751089	0.468896	0.00010951	0.0283236	2	NA	IRS1	3'UTR	chr2:227662082-227664912	N_Shelf	NA
cg27635271	0.296045	0.000109521	0.0283236	15	TRUE	SNX33	1stExon	chr15:75939504-75940831	S_Shore	NA
cg14519682	0.540733	0.00010964	0.0283236	9	NA	LRSAM1;RPL12;LRSAM1;LRSAM1	TSS1500;Body;TSS1500;TSS1500	chr9:130213143-130214335	Island	NA	Promoter_Associated
cg13393793	0.393234	0.000109814	0.0283236	19	NA	MED26	3'UTR	chr19:16682657-16683792	S_Shelf	NA
cg03022552	0.349727	0.000109869	0.0283236	19	NA	ZNF431	TSS1500			NA
cg23839687	0.394815	0.000109902	0.0283236	15	NA	POLG;POLG	Body;Body	chr15:89876390-89876956	N_Shore	NA
cg12417549	0.433294	0.000109902	0.0283236	4	NA					TRUE
cg15824323	0.540773	0.000109939	0.0283236	5	NA			chr5:141071624-141071967	S_Shore	TRUE	Unclassified
cg08306353	-0.502213	0.00011001	0.0283236	2	NA					TRUE	Unclassified
cg25832123	0.410214	0.000110308	0.0283814	7	NA	LOC154822	Body	chr7:158816092-158816409	S_Shore	NA
cg07914856	0.403076	0.000110681	0.0284489	17	NA			chr17:77783809-77789842	Island	TRUE
cg17500202	0.513633	0.000110718	0.0284489	2	NA	KIF1A	Body	chr2:241720950-241722114	Island	NA
cg09808235	-0.461632	0.000110887	0.0284733	1	NA	MMEL1	Body			TRUE
cg05066213	-0.572378	0.000111564	0.0285625	4	NA					TRUE
ch.6.134515066F	-0.288193	0.000111735	0.0285625	6	NA					NA
cg27369452	0.671408	0.000111743	0.0285625	2	NA	DNMT3A;DNMT3A;DNMT3A	Body;TSS1500;Body	chr2:25474757-25475598	Island	NA
cg25261228	-0.212935	0.000111754	0.0285625	13	NA	EPSTI1;EPSTI1	1stExon;1stExon	chr13:43566074-43566508	Island	TRUE	Promoter_Associated
cg20229025	0.756827	0.000111763	0.0285625	11	NA	AP2A2	Body	chr11:975211-975776	N_Shelf	NA
cg00325139	0.42188	0.000111766	0.0285625	6	NA					TRUE
cg18657988	-0.569913	0.000111897	0.0285625	14	NA	FOXN3;FOXN3	Body;Body			TRUE
cg23811942	0.431261	0.00011201	0.0285625	11	NA	TP53AIP1	TSS1500			NA
cg08274380	-0.266817	0.000112118	0.0285625	1	NA	GPSM2	TSS200	chr1:109419544-109420038	Island	NA	Promoter_Associated
cg11814464	-0.286039	0.000112217	0.0285625	18	NA	PTPRM;PTPRM;PTPRM;PTPRM	1stExon;1stExon;5'UTR;5'UTR	chr18:7566557-7568830	Island	NA	Unclassified_Cell_type_specific
cg11284631	0.357636	0.000112283	0.0285625	5	NA	OSMR;OSMR	Body;Body			TRUE
cg06595852	0.30875	0.000112289	0.0285625	1	NA	DOCK7	TSS1500	chr1:63153380-63154349	S_Shore	NA	Promoter_Associated
cg26835268	0.396587	0.000112307	0.0285625	6	NA			chr6:153323534-153324320	S_Shelf	NA
cg08703289	0.250456	0.000112344	0.0285625	19	NA	NLRP12	TSS1500			NA
cg07312552	-0.278349	0.000112347	0.0285625	22	NA			chr22:24819537-24820810	Island	NA	Unclassified
cg02994291	0.454978	0.000112526	0.0285656	16	NA	MAPK8IP3;MAPK8IP3	Body;Body			NA
cg01678317	0.238962	0.000112561	0.0285656	15	NA	VPS13C;VPS13C;VPS13C;VPS13C	Body;Body;Body;Body	chr15:62352227-62353092	N_Shelf	NA
cg07586906	0.27211	0.000112581	0.0285656	1	NA	PEX19;PEX19	Body;Body			NA
cg09121378	0.292039	0.00011267	0.0285693	21	NA			chr21:45883589-45883907	Island	NA
ch.1.1854513R	-0.399838	0.000113006	0.0286214	1	NA					NA
cg23956071	-0.366984	0.000113083	0.0286214	17	NA	PLD2	TSS1500	chr17:4710014-4710960	Island	NA	Unclassified_Cell_type_specific
cg10709671	0.374048	0.000113114	0.0286214	19	NA	TIMM44;CTXN1	Body;TSS1500	chr19:7991892-7992179	Island	NA
cg08254353	-0.529013	0.000113211	0.0286214	17	NA	TMEM98;TMEM98	TSS1500;TSS1500	chr17:31254874-31255392	N_Shore	NA
cg26673396	0.417595	0.000113247	0.0286214	15	NA	ST20;C15orf37	5'UTR;TSS200	chr15:80215358-80216500	N_Shore	NA	Promoter_Associated
cg10976961	0.415624	0.000113386	0.0286255	1	NA	ANKRD34A	3'UTR	chr1:145472980-145474702	S_Shore	NA
cg12935937	-0.340748	0.000113412	0.0286255	20	NA	RASSF2	TSS1500	chr20:4803013-4804146	S_Shore	NA
cg21689824	0.29326	0.000113661	0.0286697	1	NA	SLC2A5	Body	chr1:9131602-9131909	S_Shelf	NA
cg01347596	-0.439954	0.000113862	0.0287016	19	NA	DNMT1;DNMT1	Body;Body	chr19:10252705-10252917	Island	NA
cg02393699	0.411992	0.000114247	0.0287796	1	NA	PRKCZ;PRKCZ;PRKCZ	Body;Body;Body			NA	Unclassified
cg03295274	0.701188	0.00011436	0.0287842	13	NA					TRUE
cg13625620	0.243303	0.000114485	0.0287842	8	NA	MSRA;MSRA;MSRA	Body;Body;Body			NA
cg18299835	0.246569	0.000114489	0.0287842	19	NA	NFIX	3'UTR	chr19:13207375-13207621	Island	NA	Unclassified
cg03403032	0.39146	0.000114687	0.0288151	18	NA			chr18:6920591-6920874	Island	NA
cg00244634	-0.214594	0.000114844	0.0288358	12	NA	SCYL2;DEPDC4	TSS200;TSS1500	chr12:100660748-100661646	Island	NA	Promoter_Associated
cg24140704	-0.463686	0.000115178	0.0289009	1	NA	EDEM3	TSS1500	chr1:184723252-184724438	S_Shore	NA
cg04407762	-0.46557	0.000115373	0.0289309	4	NA			chr4:113444181-113444389	N_Shore	TRUE
cg16468949	0.434609	0.000115572	0.0289524	3	NA	CCDC12	TSS200	chr3:47017879-47018312	Island	NA	Promoter_Associated
cg27039501	0.695165	0.000115609	0.0289524	5	NA	SYNPO;SYNPO;SYNPO;SYNPO	Body;Body;Body;Body	chr5:150028945-150029457	Island	NA
ch.12.2647993F	-0.648983	0.000115713	0.0289595	12	NA	NCOR2;NCOR2	Body;Body			NA
cg06576532	-0.430362	0.000115799	0.0289624	10	NA					NA	Unclassified
ch.5.78058155R	-0.461691	0.00011612	0.029022	5	NA					NA
cg01186980	0.43464	0.000116266	0.029022	17	NA					TRUE
cg10022873	-0.205746	0.000116443	0.029022	1	NA	RWDD3;RWDD3	1stExon;1stExon	chr1:95699725-95700142	Island	NA	Promoter_Associated
cg03459809	-0.48517	0.000116445	0.029022	1	TRUE	EPHX1;EPHX1;EPHX1	1stExon;5'UTR;5'UTR			NA
cg27327370	0.440523	0.00011648	0.029022	2	NA			chr2:192746684-192746996	Island	NA
cg12849807	-0.31398	0.00011649	0.029022	6	NA	LYRM2;LYRM2;LYRM2;LYRM2	Body;Body;Body;Body	chr6:90348167-90348564	Island	NA	Promoter_Associated
cg13426829	-0.281623	0.000116622	0.0290348	6	NA	NKAIN2	TSS200	chr6:124124177-124125309	Island	TRUE
cg14834653	-0.550547	0.000116692	0.0290348	10	NA	FGFR2;FGFR2;FGFR2;FGFR2;FGFR2;FGFR2;FGFR2;FGFR2;FGFR2	TSS200;5'UTR;5'UTR;TSS1500;5'UTR;TSS1500;5'UTR;5'UTR;5'UTR	chr10:123356616-123358285	N_Shelf	NA
cg07095347	-0.760627	0.000116806	0.0290377	6	NA					TRUE
cg15433996	-0.41518	0.000116867	0.0290377	1	NA	SLFNL1;SLFNL1	Body;Body	chr1:41483418-41483693	Island	NA
cg18500192	-0.329041	0.000116932	0.0290377	3	NA	KCNH8	TSS200	chr3:19189688-19190100	Island	NA	Unclassified_Cell_type_specific
cg08294772	-0.602083	0.000117005	0.0290377	8	NA					TRUE
cg25722029	-0.514604	0.000117333	0.0290975	19	NA	ZSWIM4	Body	chr19:13905810-13906649	S_Shore	NA
cg26025487	0.375178	0.000117536	0.0290975	11	NA	SHANK2	Body	chr11:70672834-70673055	S_Shore	TRUE
cg19737633	-0.381053	0.000117652	0.0290975	4	NA	LOC641518;LEF1;LEF1;LEF1;LEF1;LEF1	TSS1500;1stExon;Body;5'UTR;Body;Body	chr4:109087747-109090407	Island	TRUE
cg03982831	-0.425151	0.000117796	0.0290975	1	NA					NA
cg09763180	0.47056	0.000117806	0.0290975	10	NA	MIR202	TSS200			NA	Unclassified_Cell_type_specific
cg14994521	-0.594545	0.000117823	0.0290975	4	NA					NA
cg02303941	0.304081	0.000117908	0.0290975	11	NA			chr11:94770606-94771404	Island	NA
cg10734246	0.49138	0.000117943	0.0290975	11	NA	GRAMD1B	Body			NA
cg04407579	-0.199018	0.000117983	0.0290975	13	NA	STK24	Body	chr13:99228319-99229576	Island	NA	Promoter_Associated
cg09256941	-0.495139	0.000118045	0.0290975	16	NA			chr16:20084707-20085305	S_Shore	NA
cg25060339	0.418289	0.00011812	0.0290975	14	NA			chr14:104583036-104584574	S_Shelf	NA	Unclassified_Cell_type_specific
cg03347632	0.607889	0.000118153	0.0290975	1	NA	PGBD5	3'UTR			NA
cg26600181	-0.582597	0.000118233	0.0290987	4	NA	FLJ36777	TSS200			NA	Promoter_Associated
cg21965516	-0.373198	0.000118401	0.0291012	11	NA	ARL2	TSS200	chr11:64781450-64782385	Island	NA	Promoter_Associated
cg08533403	0.515007	0.000118466	0.0291012	19	NA	PLD3;PLD3;C19orf47	5'UTR;5'UTR;TSS1500	chr19:40854180-40854733	Island	NA	Promoter_Associated
cg02632852	-0.245721	0.00011847	0.0291012	17	NA	ZNF594	5'UTR	chr17:5094839-5095456	Island	NA	Promoter_Associated
cg05286280	0.332242	0.000118984	0.0291871	3	NA	C3orf70	TSS1500	chr3:184870185-184871525	S_Shore	NA
cg21249371	0.412334	0.000118996	0.0291871	12	NA	KDM2B;KDM2B	TSS200;TSS1500	chr12:122016170-122017693	S_Shore	NA	Promoter_Associated
cg22522920	-0.31145	0.000119047	0.0291871	12	NA	FAIM2	Body			TRUE
cg00037013	-0.362493	0.000119254	0.0292055	2	NA			chr2:219723702-219725010	N_Shore	NA
cg26706803	-0.479047	0.000119274	0.0292055	16	NA					TRUE
cg03408497	0.514657	0.000119669	0.0292205	20	NA	SMOX;SMOX;SMOX;SMOX	TSS1500;TSS1500;TSS1500;TSS1500	chr20:4129482-4130412	N_Shore	NA
cg23436746	0.449596	0.00011969	0.0292205	7	NA	VWC2	Body	chr7:49813008-49815752	S_Shore	NA
cg09100338	0.491123	0.000119812	0.0292205	8	NA			chr8:48676838-48677109	N_Shore	TRUE
cg17543973	-0.409695	0.000119827	0.0292205	11	NA	TRPM5	Body	chr11:2442070-2442402	Island	TRUE	Unclassified
cg05020125	0.317471	0.000119828	0.0292205	8	NA	LOC728024;ERLIN2	TSS200;Body			NA	Promoter_Associated_Cell_type_specific
cg01112072	-0.362434	0.000119834	0.0292205	2	NA	AGBL5;AGBL5	TSS1500;TSS1500	chr2:27274165-27274953	N_Shore	NA	Promoter_Associated
cg25324047	0.4327	0.000119866	0.0292205	10	NA			chr10:22764708-22767050	Island	TRUE
cg05280806	0.575037	0.00011996	0.029225	17	NA			chr17:79366806-79374742	N_Shore	TRUE
cg15539420	-0.391913	0.000120277	0.0292837	17	TRUE	HOXB8;HOXB8	5'UTR;1stExon	chr17:46690390-46691055	S_Shore	NA	Unclassified
cg22202689	0.420319	0.000120795	0.0293913	19	NA			chr19:49298405-49298745	N_Shore	TRUE	Promoter_Associated
cg16038219	0.205151	0.000121144	0.0294528	1	NA	SMYD3;SMYD3	Body;Body			NA
cg24105081	0.797136	0.000121201	0.0294528	12	NA	CACNA2D4	Body			TRUE
cg07685357	-0.382462	0.000121567	0.0295231	11	NA	MIR125B1;LOC399959	TSS1500;Body			TRUE	Unclassified_Cell_type_specific
cg10848828	-0.356072	0.000121734	0.0295451	6	NA	TRIM40	TSS1500			NA
cg07706053	-0.46883	0.000121866	0.0295584	1	NA	PAX7;PAX7;PAX7	Body;Body;Body			NA
cg25166340	-0.232627	0.000122011	0.0295749	7	NA	C7orf36	TSS200	chr7:39605776-39606376	Island	NA	Promoter_Associated
cg03170698	-0.463718	0.000122397	0.0296498	2	NA	DYSF;DYSF;DYSF;DYSF;DYSF;DYSF;DYSF;DYSF;DYSF;DYSF;DYSF;DYSF;DYSF;DYSF	Body;Body;1stExon;1stExon;Body;1stExon;Body;1stExon;1stExon;Body;1stExon;Body;Body;1stExon	chr2:71693164-71694127	Island	TRUE	Unclassified_Cell_type_specific
cg19529363	-0.352154	0.000122675	0.0296584	19	TRUE	EBI3	TSS200			NA	Unclassified_Cell_type_specific
cg11428546	0.533303	0.0001227	0.0296584	2	NA	AFF3;AFF3	TSS1500;5'UTR	chr2:100720385-100720741	S_Shelf	TRUE
cg10736404	-0.203349	0.000122787	0.0296584	2	NA	CCT4	TSS200	chr2:62115445-62115990	Island	NA	Unclassified
cg10985347	0.534595	0.000122806	0.0296584	2	NA	CYP27C1	TSS200			NA
cg02728721	0.354663	0.000122817	0.0296584	20	NA			chr20:9487111-9487889	Island	TRUE
cg04971812	0.471167	0.000122968	0.0296637	14	NA	AKT1;AKT1;AKT1	3'UTR;3'UTR;3'UTR	chr14:105239263-105239591	N_Shelf	NA
cg10158133	0.312242	0.000122993	0.0296637	10	NA	BMS1P4	Body	chr10:75489947-75490554	N_Shore	NA
cg20038591	-0.40033	0.000123415	0.0296966	10	NA	EMX2;EMX2	Body;Body	chr10:119301321-119305368	S_Shore	NA
cg02048412	0.427775	0.000123423	0.0296966	16	NA	VASN;CORO7	TSS200;Body	chr16:4421642-4422240	Island	NA	Unclassified_Cell_type_specific
cg18086416	0.345135	0.000123694	0.0296966	14	NA			chr14:102226751-102227050	N_Shore	NA
cg00357593	-0.186246	0.000123699	0.0296966	19	NA	DDX39	TSS1500	chr19:14529731-14530505	Island	NA	Unclassified
cg26861460	-0.64164	0.000123702	0.0296966	22	TRUE	PARVG;PARVG;PARVG;PARVG	TSS1500;5'UTR;Body;TSS1500			NA
cg18450254	0.415493	0.000123729	0.0296966	3	NA	PRICKLE2	5'UTR			TRUE
cg00251610	-0.379577	0.00012375	0.0296966	5	NA	EBF1	TSS1500	chr5:158527374-158527983	Island	NA	Unclassified
cg03429645	0.588226	0.000123817	0.0296966	3	NA	NIT2	TSS1500	chr3:100053448-100053953	N_Shore	NA	Promoter_Associated
cg11715858	0.336748	0.000123823	0.0296966	7	NA			chr7:1269165-1282864	N_Shore	NA
cg19270099	-0.540773	0.000124099	0.0297418	3	NA	PARP9;PARP9;DTX3L;PARP9;PARP9;PARP9;PARP9;PARP9;PARP9	5'UTR;5'UTR;TSS200;5'UTR;1stExon;1stExon;5'UTR;5'UTR;5'UTR	chr3:122283002-122283594	Island	NA	Promoter_Associated
cg21368467	0.308962	0.000124167	0.0297418	3	NA	CACNA2D2;CACNA2D2	Body;Body	chr3:50540220-50541123	N_Shelf	NA
cg15213491	-0.355988	0.000124419	0.0297717	3	NA					TRUE
cg01290009	0.322731	0.000124469	0.0297717	10	NA	KNDC1	Body	chr10:134980302-134981059	Island	NA	Unclassified_Cell_type_specific
cg14739664	0.378949	0.000124523	0.0297717	5	NA	SLC25A2;SLC25A2	1stExon;5'UTR	chr5:140683195-140683773	Island	NA
cg05403689	0.521478	0.00012495	0.0298304	12	NA			chr12:89745168-89748144	S_Shore	NA	Promoter_Associated
cg17115737	0.267452	0.000124972	0.0298304	7	NA	POR	5'UTR			TRUE
cg01054478	-0.192803	0.000125115	0.0298304	5	NA			chr5:180100700-180101209	Island	NA	Unclassified_Cell_type_specific
cg05638830	-0.456152	0.000125147	0.0298304	1	NA	KIAA0494	Body	chr1:47184402-47185083	N_Shelf	NA
cg04401067	0.46836	0.000125169	0.0298304	1	NA					TRUE
cg00400827	0.55566	0.000125311	0.0298304	16	NA			chr16:29229952-29230176	Island	NA
cg06909469	-0.420867	0.000125358	0.0298304	2	NA	ITPRIPL1;ITPRIPL1;ITPRIPL1;ITPRIPL1	TSS1500;TSS1500;TSS1500;TSS1500	chr2:96990857-96991283	N_Shore	NA	Unclassified_Cell_type_specific
cg02474799	-0.523231	0.000125587	0.0298304	19	NA					NA	Unclassified_Cell_type_specific
cg18973863	-0.388467	0.000125611	0.0298304	13	NA					TRUE
cg05843966	0.277181	0.000125659	0.0298304	7	NA	COBL	Body			NA
cg14094983	-0.246938	0.000125667	0.0298304	7	NA	NXPH1	Body	chr7:8481974-8482762	Island	NA
cg06080712	0.432447	0.000125698	0.0298304	22	NA			chr22:32439046-32439442	N_Shelf	NA
cg06503171	-0.363578	0.000125841	0.0298458	3	NA	AMOTL2	Body	chr3:134082860-134083201	S_Shore	TRUE	Unclassified_Cell_type_specific
cg05992079	-0.354765	0.00012617	0.0298694	9	NA	SIT1	TSS200	chr9:35646744-35647265	S_Shelf	TRUE
cg17143462	0.416799	0.000126184	0.0298694	22	NA	C22orf33;C22orf33	Body;5'UTR			TRUE
cg17816495	-0.310214	0.0001263	0.0298694	19	NA	DDX49;COPE;COPE;COPE	TSS1500;TSS200;TSS200;TSS200	chr19:19029924-19030653	Island	NA	Promoter_Associated
cg07336754	0.267084	0.000126318	0.0298694	12	NA	OR8S1	Body	chr12:48921774-48922129	Island	NA
cg08473553	-0.527744	0.000126343	0.0298694	1	NA	GPR137B	TSS1500	chr1:236304758-236305025	Island	NA
cg17783671	-0.397078	0.000126405	0.0298694	19	NA	UBE2M;LOC100131691	TSS200;TSS200	chr19:59070085-59071100	Island	NA	Promoter_Associated
cg25624927	-0.539604	0.00012652	0.0298742	3	NA	SLC25A20	TSS200	chr3:48936041-48936457	S_Shore	NA	Promoter_Associated
cg00472393	-0.398162	0.000126701	0.0298742	6	NA	C6orf167;MIR548H3;C6orf167	5'UTR;Body;1stExon	chr6:97730696-97731199	Island	NA	Promoter_Associated
cg18049228	-0.484205	0.000126748	0.0298742	4	NA					TRUE
cg10657367	0.524362	0.000126771	0.0298742	19	NA	ATP1A3	Body	chr19:42497819-42498560	N_Shore	NA	Promoter_Associated
cg24587175	-0.501631	0.000126828	0.0298742	10	NA	OBFC1	Body			TRUE	Unclassified_Cell_type_specific
cg12942606	0.576965	0.000126891	0.0298742	13	NA	MIR548F5;DCLK1	Body;Body			TRUE
cg27364916	0.272478	0.000127026	0.0298863	19	NA	TBXA2R;TBXA2R	Body;Body	chr19:3599914-3600566	Island	NA
cg26663609	0.352316	0.000127098	0.0298863	5	NA	TPPP	5'UTR	chr5:691080-691376	Island	NA
cg15550260	0.211966	0.000127175	0.0298863	12	NA					NA
cg23661306	-0.36637	0.000127275	0.0298916	3	NA	PDE12;PDE12	5'UTR;1stExon	chr3:57541931-57543244	Island	NA	Promoter_Associated
cg04789315	0.551874	0.00012744	0.0299119	2	NA					NA
cg16733309	-0.250265	0.000127599	0.0299282	12	NA	ASB8	TSS200	chr12:48550824-48551518	Island	TRUE	Promoter_Associated
cg19300307	0.741482	0.000127664	0.0299282	13	NA	STK24;STK24	Body;Body			TRUE	Promoter_Associated
cg13769548	-0.531246	0.00012792	0.0299649	19	NA	CDC42EP5	TSS1500	chr19:54982388-54982897	S_Shore	NA
cg05973414	-0.532533	0.000127979	0.0299649	8	NA					TRUE
cg07501233	0.575806	0.000128054	0.0299649	13	NA			chr13:100641334-100642188	Island	NA	Unclassified_Cell_type_specific
cg06021784	0.272802	0.000128187	0.0299777	6	NA	ZFAND3	Body			NA
cg01076051	0.332197	0.000128416	0.029996	5	NA			chr5:130330771-130331092	N_Shore	NA
cg04006266	0.370749	0.000128443	0.029996	11	NA	BBS1	3'UTR			NA	Unclassified_Cell_type_specific
cg04477203	-0.53022	0.000128516	0.029996	5	NA	ARAP3	TSS200			NA	Unclassified
cg23594427	0.41199	0.000128604	0.029996	12	NA	RAB5B	TSS200	chr12:56367636-56368172	Island	NA	Promoter_Associated
cg13608171	0.470146	0.000128755	0.029996	5	NA	KCNIP1;KCNIP1;KCNIP1	Body;Body;Body	chr5:169931065-169931471	S_Shore	NA
cg23319790	0.276967	0.000128834	0.029996	19	NA	MIR519D;MIR517A	TSS1500;TSS200			NA
cg03411372	-0.468827	0.000128912	0.029996	22	NA			chr22:24647367-24647600	N_Shelf	NA	Unclassified
cg00609291	-0.457703	0.000128943	0.029996	6	NA	OR2J2	1stExon			NA
cg26688574	0.377169	0.000129054	0.029996	20	NA	CDK5RAP1;CDK5RAP1	TSS1500;TSS1500	chr20:31989144-31989418	S_Shore	NA	Promoter_Associated
cg04917446	-0.493586	0.000129106	0.029996	17	NA	HOXB9	3'UTR	chr17:46698880-46699083	Island	NA
cg01345365	0.499256	0.000129122	0.029996	2	NA					NA
cg03641529	0.598609	0.00012924	0.0300053	17	NA	SREBF1;SREBF1	Body;Body	chr17:17715696-17716219	Island	NA
cg21160099	0.413722	0.00012966	0.0300848	6	NA	PRDM13	Body	chr6:100060979-100062657	N_Shore	NA
cg19837901	0.266877	0.000129792	0.0300879	15	NA			chr15:79043424-79043638	N_Shelf	NA
cg13066043	-0.340734	0.00012983	0.0300879	14	NA	RIPK3	Body	chr14:24808635-24808992	Island	NA	Promoter_Associated
cg08059434	-0.486367	0.000129963	0.0300934	12	NA	NDUFA4L2	5'UTR	chr12:57631932-57634578	Island	NA
cg24043861	0.181394	0.000130079	0.0300934	14	NA	DCAF4;DCAF4;DCAF4;DCAF4;DCAF4	5'UTR;5'UTR;5'UTR;5'UTR;5'UTR	chr14:73392696-73393616	S_Shelf	NA
cg03195031	0.210783	0.000130088	0.0300934	3	NA					NA
cg06418113	0.478819	0.000130253	0.0301135	18	NA	RNF165	Body	chr18:43913345-43914477	S_Shore	NA
cg11724493	-0.250255	0.000130461	0.030127	6	NA	SLC39A7;SLC39A7;RXRB	TSS1500;TSS1500;1stExon	chr6:33167885-33168715	Island	NA	Unclassified
cg18995097	0.202501	0.000130561	0.030127	3	NA					NA
cg10193681	-0.227083	0.000130595	0.030127	8	NA			chr8:11536767-11538961	Island	NA
cg22143635	0.405015	0.000130624	0.030127	11	NA	AP2A2	Body	chr11:980023-980568	Island	NA
cg04309384	-0.564247	0.000130817	0.0301429	1	NA	FAM43B	TSS1500	chr1:20878894-20880592	N_Shore	NA
cg15329876	-0.398135	0.00013085	0.0301429	17	NA	KRT9	TSS1500			NA
cg09061216	0.282134	0.000131215	0.0301995	1	NA	MIB2;MIB2;MIB2;MIB2;MIB2;MIB2	Body;Body;Body;Body;Body;Body	chr1:1558587-1559359	Island	NA
cg10465839	0.361639	0.000131252	0.0301995	16	NA	IFT140;TMEM204	Body;TSS200	chr16:1583809-1584641	Island	TRUE
cg03707256	0.448941	0.000131652	0.0302574	5	NA			chr5:25190503-25191113	Island	NA
cg03517376	-0.17162	0.000131696	0.0302574	16	NA	MYLPF	3'UTR	chr16:30389035-30390631	Island	NA	Promoter_Associated
cg17326317	-0.206162	0.00013174	0.0302574	2	NA	ANTXR1;ANTXR1;ANTXR1	Body;Body;Body	chr2:69240083-69241004	Island	NA	Unclassified
cg23507953	-0.329463	0.000131864	0.0302679	17	NA	HOXB3	5'UTR	chr17:46641534-46642110	N_Shelf	TRUE	Unclassified_Cell_type_specific
cg00096536	0.394052	0.000132414	0.0303681	4	NA			chr4:154712073-154712706	N_Shore	NA
cg04346879	-0.213525	0.000132458	0.0303681	19	NA	CHAF1A	1stExon	chr19:4402483-4403091	Island	NA	Promoter_Associated
cg22881435	0.282969	0.000132543	0.0303695	8	NA	RAB11FIP1;RAB11FIP1;RAB11FIP1	Body;TSS1500;Body			NA
cg01671681	-0.435687	0.00013275	0.030399	3	NA	PLCH1	5'UTR			TRUE
cg15921012	0.268313	0.000133033	0.0304456	3	NA			chr3:15919450-15919653	S_Shore	NA
cg17412102	0.404501	0.000133216	0.0304693	1	NA	C1orf86	Body	chr1:2121017-2121818	N_Shore	NA
cg07429108	0.221535	0.000133467	0.0305087	16	NA	FAM38A	Body	chr16:88821117-88821605	N_Shelf	NA
cg11898358	0.350461	0.000133706	0.0305185	3	NA					TRUE
cg11906176	-0.368795	0.000133798	0.0305185	10	NA	VDAC2	TSS200	chr10:76969992-76971002	Island	NA	Unclassified
cg15381475	0.506062	0.000133957	0.0305185	7	NA	RAC1;RAC1	Body;Body			NA
cg06473941	0.349706	0.000133965	0.0305185	16	NA	CMIP;CMIP	Body;Body			NA
cg21208518	-0.653792	0.000134174	0.0305185	1	NA	PADI1	TSS1500			NA
cg06697339	-0.617062	0.000134205	0.0305185	19	NA	SLC5A5	TSS200	chr19:17982670-17983821	Island	NA	Unclassified_Cell_type_specific
cg10195763	-0.407376	0.000134222	0.0305185	1	NA			chr1:2245714-2247086	Island	NA	Unclassified
cg03727662	0.267216	0.000134223	0.0305185	6	NA	BTBD9;BTBD9	5'UTR;5'UTR			NA
cg15092368	0.201755	0.000134223	0.0305185	1	NA			chr1:143270158-143270509	Island	NA
cg09955084	-0.35539	0.000134656	0.0305942	16	NA			chr16:409984-411491	S_Shelf	NA	Unclassified_Cell_type_specific
cg10264687	0.584397	0.000134855	0.0305942	16	NA			chr16:51147490-51147944	N_Shore	TRUE
cg21304453	-0.572974	0.000134864	0.0305942	20	NA	SLC4A11	TSS1500	chr20:3218578-3220930	Island	NA
cg13986249	-0.296413	0.000134931	0.0305942	9	NA	MCART1;MCART1;MCART1	5'UTR;Body;Body	chr9:37903630-37904475	Island	NA	Promoter_Associated
cg23670208	0.451469	0.000134953	0.0305942	6	NA			chr6:126964603-126964988	S_Shelf	NA
cg08324703	0.682687	0.000135432	0.0306708	10	NA	DIP2C	Body	chr10:678262-679515	Island	NA
cg03206533	0.572824	0.000135495	0.0306708	19	NA	CAPN12	Body			NA
cg02316852	0.259255	0.00013558	0.0306708	17	NA	RPA1	Body	chr17:1732834-1733612	S_Shelf	NA
cg00463202	0.542285	0.000135615	0.0306708	13	TRUE	ADPRHL1	1stExon			NA
cg25832824	-0.60572	0.000135731	0.0306708	12	NA	CMKLR1;CMKLR1;CMKLR1	TSS200;TSS200;TSS200			TRUE
cg03902233	-0.337696	0.00013581	0.0306708	6	NA	PKIB;SERINC1	TSS200;TSS200	chr6:122792758-122793091	Island	NA	Promoter_Associated
cg08350797	0.384038	0.000135849	0.0306708	3	NA	DUSP7	Body			NA
cg09226288	0.335723	0.000135992	0.0306852	22	NA	RPL23AP82;RPL23AP82	Body;Body	chr22:51221772-51222317	S_Shelf	NA
cg04065885	0.579926	0.000136152	0.0306942	10	NA					NA
cg03008204	0.662201	0.000136224	0.0306942	4	NA	LETM1	Body	chr4:1828588-1828802	Island	NA
cg17016777	-0.551783	0.000136322	0.0306942	5	NA					NA
cg14777817	-0.308603	0.00013641	0.0306942	13	NA	NDFIP2;NDFIP2	1stExon;1stExon	chr13:80055066-80055713	Island	NA	Promoter_Associated
cg05764010	0.301439	0.000136463	0.0306942	6	NA					NA
cg04799210	0.313348	0.00013651	0.0306942	4	NA	WHSC2	Body	chr4:1994662-1994872	Island	NA
cg15678380	-0.6456	0.000136658	0.0307095	5	NA					TRUE
cg03754403	-0.623638	0.000136965	0.0307588	6	NA			chr6:40567266-40567580	Island	NA
cg08377569	0.314986	0.000137037	0.0307588	16	NA	ZNF768	TSS200	chr16:30537528-30538893	Island	NA	Promoter_Associated
cg02449461	0.270659	0.000137337	0.0307747	11	NA	ARRB1;ARRB1	Body;Body	chr11:75062224-75062977	N_Shore	TRUE	Promoter_Associated
cg12668403	0.453821	0.000137447	0.0307747	5	NA					TRUE
cg14036226	0.206673	0.000137522	0.0307747	9	NA	PKN3	TSS1500	chr9:131464843-131465830	N_Shore	NA
cg19708802	-0.471515	0.000137576	0.0307747	17	NA	EPN3	3'UTR	chr17:48619111-48619794	S_Shore	NA	Promoter_Associated
cg04026000	0.433407	0.000137604	0.0307747	5	NA					NA
cg13888226	0.446783	0.000137702	0.0307747	9	NA	FSD1L;FSD1L	Body;Body	chr9:108282047-108282289	S_Shore	NA
cg11484115	0.395251	0.0001379	0.0307747	5	NA	TBC1D9B;TBC1D9B	TSS1500;TSS1500	chr5:179334344-179335115	S_Shore	NA	Promoter_Associated
cg02611934	0.60581	0.000137938	0.0307747	13	NA	SLITRK5	Body	chr13:88329394-88329885	Island	TRUE
cg23047693	-0.311046	0.000137954	0.0307747	12	NA			chr12:57609976-57611168	N_Shore	TRUE	Unclassified
cg27106959	-0.602473	0.000138032	0.0307747	12	NA	SRRM4	Body			TRUE	Unclassified_Cell_type_specific
cg12165782	-0.330899	0.000138059	0.0307747	19	NA			chr19:1675921-1676137	Island	NA
cg13679817	0.316247	0.000138101	0.0307747	9	NA					TRUE	Unclassified_Cell_type_specific
cg05349837	-0.425109	0.000138147	0.0307747	12	NA	HOXC4	5'UTR	chr12:54427025-54428709	S_Shelf	NA
cg26790897	-0.577949	0.000138427	0.0308193	7	NA	SUMF2;SUMF2;SUMF2;SUMF2;SUMF2	3'UTR;3'UTR;3'UTR;3'UTR;3'UTR			TRUE	Gene_Associated_Cell_type_specific
cg01570589	0.575	0.000138578	0.0308308	1	NA	PLEKHO1	TSS1500	chr1:150121695-150123078	Island	NA	Promoter_Associated
cg18154114	-0.336733	0.000138677	0.0308308	1	NA	ARHGEF2;ARHGEF2;ARHGEF2	TSS1500;TSS1500;TSS1500	chr1:155947678-155948490	S_Shore	NA	Promoter_Associated
cg00300046	0.670724	0.000138738	0.0308308	1	NA	PRKCZ;PRKCZ;PRKCZ	Body;Body;Body	chr1:2082314-2082529	S_Shelf	NA	Unclassified_Cell_type_specific
cg13962286	0.496551	0.000138843	0.0308308	11	NA	TP53AIP1	TSS1500			NA
cg12145550	-0.193892	0.000139008	0.0308308	20	NA	ZNF335	TSS200	chr20:44599805-44601207	Island	NA	Promoter_Associated
cg14732789	-0.298944	0.000139062	0.0308308	20	NA			chr20:29534910-29535208	S_Shore	NA
cg21752578	0.414368	0.000139185	0.0308308	13	NA					TRUE
cg24658452	-0.367837	0.000139234	0.0308308	6	NA	RPS12	TSS1500	chr6:133135364-133135829	N_Shore	NA
cg19924431	-0.362729	0.00013939	0.0308308	1	NA	LIN28	TSS1500	chr1:26737246-26738148	N_Shore	NA
cg12115302	0.422999	0.000139462	0.0308308	12	NA			chr12:30322763-30323555	S_Shore	NA
cg14162361	-0.454255	0.000139516	0.0308308	9	NA					TRUE
cg19093890	0.55079	0.000139543	0.0308308	2	NA			chr2:240868278-240868590	N_Shore	NA
cg24700494	0.277715	0.000139643	0.0308308	6	NA	MDC1	5'UTR	chr6:30684836-30685503	N_Shore	NA
cg15817705	-0.502139	0.000139705	0.0308308	1	NA			chr1:209404845-209405473	S_Shore	NA
cg25788012	-0.247901	0.000139752	0.0308308	8	TRUE	EXOSC4	Body	chr8:145133199-145134040	Island	NA
cg17602823	-0.246826	0.000139829	0.0308308	1	NA	SESN2	Body	chr1:28585831-28587249	Island	NA	Promoter_Associated
cg21380183	-0.949239	0.000139846	0.0308308	20	NA	ATP9A	Body			TRUE
cg18704979	0.531872	0.000139919	0.0308308	3	NA	LOC100129354	Body	chr3:47050486-47051609	S_Shelf	NA
cg27445169	-0.301154	0.000140289	0.0308947	11	NA	BANF1;BANF1;EIF1AD;BANF1;BANF1	1stExon;5'UTR;TSS200;5'UTR;1stExon	chr11:65769397-65770057	Island	NA	Promoter_Associated
cg16658737	-0.254438	0.000140407	0.030903	19	NA	ZNF529;ZNF529;ZNF529	TSS1500;5'UTR;5'UTR	chr19:37063892-37064749	Island	NA	Unclassified
cg16415819	0.430399	0.000140652	0.0309392	6	NA					NA
cg26335251	0.36337	0.000140915	0.0309624	17	NA					NA
cg15872458	0.557935	0.000141181	0.0309624	12	NA	ZNF385A;ZNF385A	Body;Body	chr12:54784900-54785238	N_Shore	NA	Unclassified_Cell_type_specific
cg04012931	0.616916	0.000141199	0.0309624	6	NA	IER3;FLOT1	3'UTR;TSS1500	chr6:30710307-30712440	Island	NA	Promoter_Associated
cg21688264	-0.301365	0.000141208	0.0309624	6	TRUE	SNAP91;SNAP91	Body;5'UTR	chr6:84417597-84419378	Island	TRUE
cg24445388	0.74342	0.000141249	0.0309624	1	NA	PRKCZ;PRKCZ;PRKCZ	Body;Body;Body	chr1:2082314-2082529	S_Shore	NA	Unclassified_Cell_type_specific
cg01354782	-0.692441	0.000141392	0.0309624	12	NA	ITPR2	Body			TRUE
cg10700459	0.303584	0.000141424	0.0309624	6	NA	HLA-L	Body	chr6:30227320-30228255	S_Shelf	NA
cg18448570	-0.599591	0.000141431	0.0309624	10	NA	BLNK;BLNK	TSS200;TSS200			NA	Unclassified_Cell_type_specific
cg05962107	-0.540517	0.000141533	0.0309624	5	NA	STK10	TSS200	chr5:171614430-171615939	Island	NA	Promoter_Associated
cg22481405	0.407461	0.000141635	0.0309624	8	NA	BAI1	Body			TRUE	Unclassified_Cell_type_specific
cg03173807	0.564015	0.000141642	0.0309624	4	NA	KIAA1530	Body			NA
cg26198197	0.468574	0.000141758	0.0309702	4	NA					TRUE
cg18556822	0.433142	0.000141974	0.0309901	2	NA	NOSTRIN;NOSTRIN;NOSTRIN;NOSTRIN	5'UTR;TSS1500;TSS1500;TSS1500			TRUE
cg22126211	-0.358296	0.000142013	0.0309901	3	NA	SLITRK3	TSS200			NA
cg06341100	0.370721	0.00014209	0.0309901	11	NA	LRP5	Body			NA
cg03384552	-0.422576	0.000142383	0.0310334	11	NA					TRUE
cg11601252	-0.706898	0.00014245	0.0310334	15	NA	LBXCOR1	Body	chr15:68115485-68122575	Island	NA	Unclassified_Cell_type_specific
cg07393940	0.442659	0.000142667	0.031052	7	NA					NA
cg13071306	0.836899	0.000142696	0.031052	1	NA	GPR153	Body	chr1:6313761-6314139	Island	NA
cg10102242	0.710295	0.000143099	0.0311013	16	NA	VASN;CORO7	5'UTR;Body	chr16:4421642-4422240	Island	NA	Unclassified_Cell_type_specific
cg06951352	0.338578	0.000143151	0.0311013	7	NA	AMZ1	Body	chr7:2739968-2740417	Island	NA
cg06767655	0.531594	0.000143166	0.0311013	7	NA					NA
cg24441185	-0.214372	0.000143419	0.0311389	18	NA	RAB31	TSS200	chr18:9707752-9709311	Island	NA	Unclassified
cg09102762	0.255172	0.000143646	0.0311705	11	NA			chr11:85565908-85566451	N_Shelf	NA
cg16703312	0.418001	0.000144531	0.0313331	1	NA			chr1:1974686-1974942	Island	NA	Unclassified
cg11007759	-0.294168	0.000144615	0.0313331	2	NA	FAM84A	Body	chr2:14772377-14775809	Island	NA	Unclassified_Cell_type_specific
cg02994025	-0.286248	0.000144758	0.0313331	1	NA					TRUE	Unclassified
cg12361088	0.579481	0.000144867	0.0313331	11	NA	NAV2	Body			TRUE
cg27119358	-0.498353	0.000144875	0.0313331	19	NA	PRKD2;PRKD2;PRKD2;PRKD2	TSS200;Body;Body;Body	chr19:47219434-47220817	N_Shore	NA	Promoter_Associated
cg03231163	1.01401	0.000144883	0.0313331	19	NA	RINL	Body	chr19:39359916-39361160	Island	TRUE	Promoter_Associated
cg00737992	0.283963	0.000145317	0.0313937	20	NA	GCNT7;C20orf106	5'UTR;TSS1500			NA
cg14248715	-0.373132	0.000145329	0.0313937	14	NA	OTX2OS1	Body	chr14:57283967-57284558	Island	NA
cg11617006	-0.360881	0.000145408	0.0313937	7	NA	FLJ23834	Body	chr7:105650026-105650233	S_Shelf	NA
cg03757250	0.212949	0.000145537	0.031404	19	NA	TMIGD2;TMIGD2	TSS1500;TSS1500	chr19:4304542-4305122	N_Shore	NA	Unclassified_Cell_type_specific
cg23043139	0.344688	0.000145957	0.031461	3	NA	FBLN2;FBLN2;FBLN2	Body;Body;Body	chr3:13679067-13679336	N_Shore	NA
cg01178538	0.26118	0.000145976	0.031461	3	NA	PTH1R	Body	chr3:46933746-46934293	N_Shore	NA
cg03534008	0.315344	0.000146087	0.031461	9	NA			chr9:45762382-45763408	Island	NA
cg25940730	-0.207234	0.000146207	0.031461	4	NA	TAPT1;FLJ39653;FLJ39653	TSS1500;Body;Body	chr4:16227525-16229145	Island	NA
cg05447916	0.290879	0.00014621	0.031461	6	NA	C6orf27	5'UTR			TRUE	Unclassified
cg11037477	0.563204	0.00014646	0.0314709	4	NA	EIF4E;EIF4E;EIF4E;EIF4E;EIF4E	5'UTR;1stExon;5'UTR;TSS1500;1stExon	chr4:99849305-99850552	S_Shore	NA	Promoter_Associated
cg18051346	-0.371275	0.000146486	0.0314709	17	NA	HEXIM2;HEXIM2	1stExon;5'UTR	chr17:43238260-43239233	Island	NA	Promoter_Associated
cg15647296	-0.736451	0.000146526	0.0314709	11	NA					TRUE
cg26247093	0.311961	0.000146624	0.0314709	7	NA	GNA12	Body	chr7:2774444-2774655	N_Shore	NA
cg26933384	0.433747	0.000146722	0.0314709	19	NA	NUMBL	Body	chr19:41190249-41190460	N_Shore	NA
ch.4.1080479F	-0.576919	0.000146825	0.0314709	4	NA	DCUN1D4;DCUN1D4	Body;Body			NA
cg01199494	0.31451	0.000146828	0.0314709	20	NA	EMILIN3	Body	chr20:39994545-39995810	N_Shore	NA
cg13675319	0.395132	0.000147032	0.0314889	9	NA			chr9:31253816-31254763	Island	NA
cg14882636	0.448758	0.000147075	0.0314889	19	NA	TTC9B	3'UTR	chr19:40723104-40724389	N_Shore	NA	Unclassified
cg10461264	0.659291	0.000147247	0.0314938	12	NA					TRUE	Unclassified_Cell_type_specific
cg00193283	-0.559086	0.000147262	0.0314938	3	NA	LOC285370	TSS200			NA
cg01942790	0.58063	0.000147343	0.0314938	4	NA	CTBP1;CTBP1	Body;Body	chr4:1209765-1210193	S_Shore	NA	Unclassified
cg17322163	-0.323887	0.000147632	0.0315381	12	NA	DAZAP2;DAZAP2;DAZAP2;DAZAP2;DAZAP2;DAZAP2	TSS200;TSS200;TSS200;TSS200;TSS200;TSS200	chr12:51632489-51633162	N_Shore	NA	Unclassified
cg21147040	-0.639125	0.000147904	0.0315785	1	NA	HHAT;HHAT;HHAT;HHAT;HHAT;HHAT	Body;Body;Body;Body;Body;Body			TRUE
cg13407231	0.27592	0.000148275	0.0316107	12	NA			chr12:128245592-128245836	S_Shelf	NA
cg03100509	-0.668965	0.000148506	0.0316107	12	NA			chr12:49582096-49582881	S_Shelf	NA
cg13378394	-0.242392	0.000148508	0.0316107	19	NA	KCNC3	1stExon	chr19:50831454-50832070	Island	NA	Unclassified
cg20582941	0.609647	0.000148532	0.0316107	3	NA	ARPP-21;ARPP-21;ARPP-21;ARPP-21;ARPP-21;ARPP-21	5'UTR;1stExon;5'UTR;TSS1500;1stExon;5'UTR			NA
cg02894328	0.234379	0.000148541	0.0316107	6	NA	DPCR1	Body	chr6:30923208-30923624	N_Shelf	NA
cg13731761	0.290383	0.000148547	0.0316107	11	NA	C11orf21;TSPAN32;C11orf21	Body;TSS1500;Body			NA
cg17616646	0.629683	0.00014866	0.0316174	11	NA	PITPNM1;PITPNM1	5'UTR;5'UTR	chr11:67271659-67272942	Island	NA
cg22762951	0.221669	0.000149245	0.0317242	1	TRUE	NVL;NVL	TSS1500;TSS1500	chr1:224517729-224518193	Island	NA	Promoter_Associated
cg13151664	0.434165	0.000149358	0.0317306	3	NA	KALRN;KALRN;KALRN	TSS1500;TSS1500;TSS1500			NA
cg06946543	0.374725	0.000149864	0.0318095	13	NA	LMO7;LMO7	5'UTR;Body			TRUE	Unclassified
cg06685177	-0.391011	0.000149904	0.0318095	17	NA	SSTR2;SSTR2	1stExon;5'UTR	chr17:71160922-71162350	Island	NA
cg12729800	0.488244	0.000149982	0.0318095	17	NA	C17orf108	Body			NA	Unclassified
cg04255391	0.273709	0.000150059	0.0318095	8	NA	PLEC1;PLEC1;PLEC1;PLEC1;PLEC1;PLEC1;PLEC1;PLEC1	Body;Body;Body;Body;Body;Body;Body;Body	chr8:145008908-145009407	N_Shore	NA	Unclassified
cg20977769	0.392807	0.00015023	0.0318106	8	NA					TRUE
cg24707890	-0.573008	0.000150391	0.0318106	11	NA	LRTOMT;LRTOMT;LRTOMT;LRTOMT;LRTOMT;LRTOMT	5'UTR;5'UTR;Body;Body;Body;5'UTR			NA	Gene_Associated
cg13062396	0.547218	0.000150594	0.0318106	2	NA	SLC16A14	TSS200	chr2:230932468-230933550	S_Shore	NA	Promoter_Associated
cg17968836	0.235815	0.0001506	0.0318106	12	NA					NA
cg23097402	0.518526	0.000150656	0.0318106	1	NA	DMRTA2	3'UTR	chr1:50882997-50883426	Island	NA
cg16276225	0.480801	0.000150662	0.0318106	1	NA			chr1:247094485-247095667	S_Shelf	NA
cg23831110	-0.211093	0.000150696	0.0318106	14	NA	ZNF839	TSS200	chr14:102785930-102786538	Island	NA	Promoter_Associated
cg12502577	-0.369826	0.000150725	0.0318106	12	NA	NXPH4	Body	chr12:57618769-57619402	N_Shelf	TRUE	Unclassified_Cell_type_specific
cg26245202	0.484518	0.000150808	0.0318107	1	TRUE	ELK4;ELK4	TSS1500;TSS1500	chr1:205600493-205601432	S_Shore	NA
cg26682407	0.563867	0.000150992	0.0318248	13	NA	MCF2L;MCF2L	Body;Body	chr13:113663201-113663539	N_Shelf	NA
cg02604225	0.517199	0.000151088	0.0318248	3	NA	DUSP7	Body	chr3:52089652-52090845	N_Shore	TRUE
cg24769846	0.511694	0.000151173	0.0318248	3	NA					TRUE
cg00090282	-0.64891	0.000151283	0.0318248	3	NA	ZNF385D	Body			TRUE
cg20558112	-0.560798	0.000151288	0.0318248	13	NA	SLC25A30	3'UTR	chr13:45965248-45965559	S_Shelf	NA	Gene_Associated
cg01244432	-0.242241	0.000151384	0.0318276	6	NA	FOXP4;FOXP4;FOXP4;FOXP4;FOXP4;FOXP4	1stExon;5'UTR;5'UTR;1stExon;5'UTR;1stExon	chr6:41513652-41516189	Island	NA	Unclassified
cg06737484	0.211995	0.000151615	0.0318448	14	NA	PAPOLA	Body	chr14:96968154-96969371	S_Shelf	NA
cg00446123	0.754309	0.000151675	0.0318448	20	NA	LIME1	TSS200	chr20:62368955-62371962	N_Shore	NA	Promoter_Associated
cg18051762	-0.366212	0.000151742	0.0318448	19	NA	FCGBP	Body	chr19:40392552-40392821	N_Shelf	NA	Unclassified
cg05488217	0.400649	0.000151797	0.0318448	11	NA			chr11:58731311-58731535	N_Shore	TRUE	Unclassified_Cell_type_specific
cg03107179	0.565658	0.000151911	0.0318514	6	NA	RPS6KA2	Body			NA
cg17828445	-0.426413	0.000151997	0.031852	12	NA	2009-03-01	Body	chr12:58148888-58149781	S_Shore	NA	Promoter_Associated
cg24859546	0.498998	0.000152217	0.0318583	6	NA	ELOVL4	Body	chr6:80656744-80657593	N_Shore	NA
cg03173714	-0.377965	0.000152362	0.0318583	10	NA	POLL	Body			TRUE
cg14285447	0.314708	0.000152363	0.0318583	14	NA	MTHFD1	Body	chr14:64854203-64855024	S_Shelf	NA
cg14566946	0.224746	0.000152469	0.0318583	3	NA			chr3:27674209-27674639	S_Shore	NA	Promoter_Associated_Cell_type_specific
cg13284070	0.47472	0.000152469	0.0318583	3	NA	RAB7A	5'UTR	chr3:128483727-128484050	Island	NA
cg11011774	-0.290112	0.000152655	0.0318583	17	NA	B9D1	TSS200	chr17:19265403-19266444	Island	NA	Promoter_Associated
cg00148666	-0.362576	0.000152708	0.0318583	16	NA	MT1X	TSS1500	chr16:56715992-56716425	Island	TRUE	Promoter_Associated
cg17099048	0.578396	0.000152739	0.0318583	8	NA	COL22A1	Body			NA
cg23932593	-0.266582	0.000152817	0.0318583	6	NA	RPS12;SNORD101	TSS200;TSS1500	chr6:133135364-133135829	Island	NA	Promoter_Associated
cg20310608	0.591859	0.000152873	0.0318583	20	NA	LOC284798;LOC284798;LOC284798	TSS200;Body;Body	chr20:25128764-25129610	Island	TRUE	Unclassified_Cell_type_specific
cg04757428	-0.637714	0.000152936	0.0318583	20	TRUE	STMN3	Body	chr20:62283516-62284835	Island	NA
cg23931819	0.383465	0.000153159	0.0318788	1	NA	PUSL1	Body	chr1:1242400-1245185	Island	NA
ch.1.928723R	-0.529614	0.0001532	0.0318788	1	NA	PPP1R8;PPP1R8;PPP1R8	Body;Body;Body			NA
cg16314291	-0.555493	0.000153445	0.0319	1	NA	SERINC2	Body	chr1:31885794-31887010	Island	NA	Unclassified_Cell_type_specific
cg01937314	-0.241102	0.000153468	0.0319	6	NA	LSM2;LSM2	1stExon;5'UTR	chr6:31774475-31774862	Island	NA	Promoter_Associated
cg13461273	0.438251	0.000153687	0.0319173	3	NA	ZNF620;ZNF620	TSS1500;TSS1500	chr3:40547391-40547628	N_Shore	TRUE	Promoter_Associated
cg17147794	-0.218228	0.000153716	0.0319173	11	NA	PDHX;PDHX;PDHX;PDHX;APIP;PDHX	5'UTR;5'UTR;1stExon;1stExon;TSS200;1stExon	chr11:34937328-34938380	Island	NA	Promoter_Associated
cg02064798	0.483606	0.000153915	0.0319413	4	NA			chr4:1021106-1021338	Island	TRUE
cg05263838	0.778025	0.00015409	0.0319572	2	NA	IRS1	3'UTR	chr2:227662082-227664912	N_Shelf	NA
cg12763430	-0.423263	0.000154158	0.0319572	10	NA					TRUE
cg06475541	0.48181	0.000154332	0.0319761	13	NA					TRUE	Unclassified_Cell_type_specific
cg08580254	0.270771	0.000154415	0.0319761	17	NA	RARA;RARA;RARA	5'UTR;5'UTR;5'UTR	chr17:38474197-38474980	S_Shelf	TRUE	Promoter_Associated
cg17396797	0.604819	0.000154954	0.0320429	2	NA			chr2:241855374-241855631	N_Shelf	NA
cg10432662	-0.597622	0.000154987	0.0320429	20	NA	PREX1	Body	chr20:47252934-47253218	S_Shelf	NA
cg20448129	-0.207872	0.000155115	0.0320429	11	NA	CHORDC1;CHORDC1	Body;Body	chr11:89955742-89956358	Island	NA
cg24377694	0.51756	0.00015513	0.0320429	20	NA	PDYN	TSS1500			NA
cg25798460	-0.423227	0.000155315	0.0320429	11	NA	OR56A5	TSS1500			NA
cg24768561	0.311617	0.000155367	0.0320429	2	TRUE	AGAP1;AGAP1	TSS1500;TSS1500	chr2:236401799-236403946	Island	NA
cg03183872	-0.293605	0.000155396	0.0320429	20	NA	FASTKD5;UBOX5;UBOX5	TSS200;TSS200;TSS200	chr20:3140295-3140570	Island	NA	Promoter_Associated
cg09464192	0.280468	0.000155403	0.0320429	7	NA	EEPD1	Body			NA
cg01874562	0.465805	0.000155702	0.0320864	19	NA	CRTC1;CRTC1	Body;Body	chr19:18873019-18873349	Island	NA
cg02298094	0.42902	0.000155833	0.0320864	12	NA	SH2B3	5'UTR	chr12:111842938-111844392	S_Shore	NA
cg10107725	-0.294257	0.000155864	0.0320864	2	TRUE	LY75	TSS1500	chr2:160760604-160761452	S_Shore	NA	Promoter_Associated
cg27175093	-0.592986	0.000156118	0.0321215	14	NA			chr14:57264638-57265561	S_Shore	NA
cg15647861	-0.301389	0.000156396	0.0321395	19	NA	MED25	TSS1500	chr19:50321414-50321762	N_Shore	NA	Promoter_Associated
cg15426459	-0.303618	0.000156426	0.0321395	8	NA					TRUE
cg01176433	0.40532	0.000156456	0.0321395	15	NA					NA	Promoter_Associated
cg19145995	0.428248	0.000156636	0.0321593	19	NA			chr19:4037344-4038887	Island	NA
cg04186815	0.385542	0.000156957	0.0321991	16	NA	SPG7	Body			NA
cg04577214	-0.452348	0.000156997	0.0321991	19	NA			chr19:36422410-36422707	Island	NA	Promoter_Associated
cg17030981	0.291572	0.000157181	0.0322198	4	NA	ZNF876P	TSS1500	chr4:206377-206892	N_Shore	NA
cg06560494	-0.321221	0.000157401	0.0322458	7	NA			chr7:62514515-62514983	N_Shelf	NA
cg20541120	-0.662509	0.000157517	0.0322458	2	NA	LOC100271832;LOC285045;LOC285045	TSS1500;Body;Body			TRUE
cg09014775	0.225553	0.000157559	0.0322458	1	NA					NA
cg07921371	0.495571	0.000157694	0.0322563	13	NA	GJB2	TSS1500	chr13:20766208-20767779	S_Shore	NA
cg14471096	-0.388924	0.000158024	0.0323066	4	NA	CCDC111;CASP3;CASP3	TSS200;TSS200;TSS200	chr4:185569961-185570638	Island	NA	Promoter_Associated
cg09906488	-0.196217	0.000158251	0.0323185	10	TRUE	CAMK1D;CAMK1D	TSS1500;TSS1500	chr10:12390802-12392589	Island	NA	Unclassified
cg09394666	0.392718	0.000158267	0.0323185	7	NA	KIAA0415	Body	chr7:4815019-4815542	S_Shelf	NA
cg10709021	0.431897	0.000158334	0.0323185	8	TRUE	PURG;WRN;PURG	1stExon;TSS1500;1stExon			NA
cg11099706	0.488772	0.000158435	0.0323219	3	NA	PLXNA1	Body	chr3:126732968-126733420	Island	NA
cg26419957	0.213844	0.000158717	0.0323248	12	NA	SETD1B	Body	chr12:122254907-122255494	N_Shelf	NA
cg06919203	-0.324495	0.000158731	0.0323248	20	TRUE	GFRA4;GFRA4	TSS200;TSS200	chr20:3641130-3642114	S_Shelf	NA
cg21519202	-0.258942	0.000158794	0.0323248	1	NA	ARTN;ARTN;ARTN;ARTN;ARTN;ARTN;ARTN	1stExon;1stExon;5'UTR;1stExon;5'UTR;5'UTR;TSS1500	chr1:44399068-44399535	Island	TRUE	Unclassified_Cell_type_specific
cg08327038	0.481922	0.000158805	0.0323248	16	NA	CIRH1A	Body			TRUE
cg06942183	-0.336621	0.000158868	0.0323248	17	NA	HOXB2	TSS1500	chr17:46620367-46621373	S_Shore	NA
cg06897120	0.496337	0.000158974	0.0323291	16	NA	LOC342346	Body			NA
cg09824615	0.372734	0.000159289	0.0323317	14	NA	ZDHHC22	3'UTR			NA	Unclassified_Cell_type_specific
cg01065828	-0.142587	0.000159379	0.0323317	8	NA	E2F5;E2F5	1stExon;1stExon	chr8:86089201-86090287	Island	NA	Promoter_Associated
cg24652271	-0.236047	0.000159416	0.0323317	20	TRUE	JAG1	TSS200	chr20:10652573-10655611	Island	NA	Unclassified
cg18466108	-0.22744	0.000159451	0.0323317	12	NA	APAF1;IKBIP;APAF1;IKBIP;APAF1;APAF1;APAF1;IKBIP	TSS1500;1stExon;TSS1500;1stExon;TSS1500;TSS1500;TSS1500;1stExon	chr12:99038272-99039483	Island	NA
cg22082456	0.434236	0.00015974	0.0323317	1	NA	SCP2;SCP2	TSS1500;TSS1500	chr1:53392880-53393645	N_Shore	NA	Promoter_Associated
cg02981103	0.432317	0.00015976	0.0323317	14	NA	JPH4;JPH4	TSS1500;TSS1500	chr14:24044886-24046760	S_Shelf	NA
cg01059881	-0.34428	0.000159847	0.0323317	20	NA	LAMA5	Body	chr20:60926764-60927157	S_Shore	NA
cg10511249	-0.577385	0.000159937	0.0323317	1	NA			chr1:43533890-43534334	Island	NA	Unclassified
cg24106898	0.43585	0.000160118	0.0323317	5	NA	CDH18;CDH18	5'UTR;5'UTR			TRUE
cg01399255	-0.243837	0.000160234	0.0323317	7	NA	GNB2	TSS200	chr7:100270875-100274003	Island	NA	Promoter_Associated
cg18911395	0.255642	0.000160282	0.0323317	12	NA	LHX5	Body	chr12:113908887-113910681	N_Shore	NA
cg05139649	-0.348982	0.000160355	0.0323317	11	NA	KDELC2	1stExon	chr11:108368498-108369407	Island	NA	Promoter_Associated
cg02085942	0.524921	0.000160528	0.0323317	7	NA	DGKI	Body	chr7:137531125-137532382	N_Shore	NA
cg13424302	-0.65246	0.000160547	0.0323317	10	NA					NA
cg24864275	0.2325	0.000160576	0.0323317	19	NA	FCGBP	Body	chr19:40421059-40421771	Island	NA
cg09196565	0.281966	0.000160623	0.0323317	17	NA	SENP3	Body	chr17:7464666-7465823	S_Shore	NA
cg21474062	-0.579258	0.000160679	0.0323317	3	NA	ZBTB38	5'UTR			TRUE
cg08871964	0.3447	0.000160753	0.0323317	19	NA	SPTBN4	Body	chr19:41025314-41026106	Island	NA
cg19343034	0.25913	0.000160782	0.0323317	19	NA	MAMSTR	TSS1500	chr19:49223054-49223312	Island	TRUE
cg18122493	0.397175	0.000160817	0.0323317	1	NA			chr1:149379198-149380059	S_Shore	NA
cg19679112	0.247457	0.000160877	0.0323317	17	NA			chr17:30333963-30334815	N_Shore	NA	Promoter_Associated
cg05458841	-0.215574	0.000160951	0.0323317	5	NA	ERBB2IP;ERBB2IP	TSS1500;TSS1500	chr5:65220759-65222416	Island	NA	Promoter_Associated
cg06515617	0.28063	0.000160961	0.0323317	8	NA			chr8:789923-790798	N_Shore	NA
cg09156155	-0.830129	0.00016107	0.0323317	13	NA					TRUE
cg07193389	0.280727	0.000161085	0.0323317	22	NA	XKR3	5'UTR			NA	Unclassified_Cell_type_specific
cg13725782	-0.214664	0.000161176	0.0323332	6	NA	BVES;BVES	TSS1500;TSS200	chr6:105584148-105585621	Island	NA	Unclassified_Cell_type_specific
cg11612266	-0.283795	0.000161411	0.0323634	2	NA	SNTG2	Body	chr2:946881-947286	Island	NA	Unclassified_Cell_type_specific
cg14047321	0.266066	0.0001619	0.0324445	14	NA	SYT16	Body	chr14:62523575-62523786	Island	NA
cg17109517	-0.469297	0.000162186	0.0324777	1	NA	TRIM62	Body	chr1:33646613-33647878	N_Shore	NA	Promoter_Associated
cg07549526	0.393068	0.000162291	0.0324777	16	NA					NA
cg03128921	-0.428837	0.000162357	0.0324777	11	NA	KLC2;RAB1B;KLC2;KLC2;KLC2	3'UTR;TSS1500;3'UTR;3'UTR;3'UTR	chr11:66035216-66035447	N_Shore	NA	Promoter_Associated
cg10300729	0.399544	0.000162417	0.0324777	10	NA	REEP3	Body	chr10:65280870-65282030	S_Shelf	NA
cg08000118	-0.264179	0.000162487	0.0324777	8	NA			chr8:144105675-144105879	Island	NA	Unclassified
cg04883609	-0.525415	0.000162691	0.0325016	11	NA	LOC399959	TSS200			TRUE	Unclassified
cg14594111	0.564016	0.000162775	0.0325017	9	NA	DAB2IP	Body	chr9:124461797-124462190	S_Shore	TRUE
cg01079950	0.24694	0.000162892	0.0325081	5	NA			chr5:17655252-17655723	Island	NA
cg21477717	-0.360158	0.000163135	0.0325397	19	NA	SLC5A5	TSS200	chr19:17982670-17983821	Island	NA	Unclassified_Cell_type_specific
cg26161045	-0.238222	0.000163358	0.0325674	2	NA	RTN4;RTN4;RTN4;RTN4	TSS1500;1stExon;1stExon;1stExon	chr2:55276555-55278044	Island	NA	Promoter_Associated
cg24748769	-0.358874	0.000163613	0.0326014	14	NA	OTX2;OTX2	Body;Body	chr14:57274607-57276840	N_Shelf	NA
cg19912736	0.423845	0.000163815	0.0326246	10	NA	TNKS2	Body			NA
cg08080060	0.348863	0.000163927	0.0326301	19	NA	EGLN2;EGLN2	1stExon;Body	chr19:41306982-41307313	Island	NA
cg11324504	0.331017	0.000164336	0.0326565	22	NA	SLC16A8	3'UTR	chr22:38476836-38478839	N_Shelf	NA	Unclassified_Cell_type_specific
cg02290803	-0.239486	0.000164366	0.0326565	1	NA	ZNF684;ZNF684	5'UTR;1stExon	chr1:40997160-40997439	Island	NA	Promoter_Associated
cg10170049	-0.602807	0.000164391	0.0326565	15	NA			chr15:94774615-94774979	N_Shore	NA	Promoter_Associated
cg06047587	-0.628365	0.000164399	0.0326565	3	NA					TRUE
cg22727810	-0.61502	0.000164556	0.0326709	1	NA					TRUE
cg17436476	0.267917	0.000164783	0.0326949	1	NA			chr1:62119874-62120093	Island	NA
cg04745336	0.366584	0.000164908	0.0326949	10	NA	DNAJC9	TSS1500	chr10:75006629-75007184	S_Shore	NA
cg04247530	0.733556	0.000164931	0.0326949	8	NA	PLEC1;PLEC1;PLEC1;PLEC1;PLEC1;PLEC1;PLEC1;PLEC1	Body;Body;Body;Body;Body;Body;Body;Body	chr8:144990270-145002135	Island	NA	Unclassified_Cell_type_specific
cg23113715	-0.302278	0.000165187	0.0327237	22	NA			chr22:25800554-25801437	Island	NA
cg00744524	0.49558	0.000165247	0.0327237	6	NA	TMEM151B	Body	chr6:44238131-44238689	S_Shore	NA	Unclassified_Cell_type_specific
cg00547304	-0.381639	0.000165618	0.0327623	17	NA	LOC90586	TSS1500			NA
cg11574092	0.360935	0.000165668	0.0327623	2	NA	MIR149;PP14571;GPC1	TSS1500;Body;Body	chr2:241395248-241395802	N_Shore	NA
cg02851575	0.341455	0.000165908	0.0327623	13	NA					NA
cg08516212	0.545085	0.000165948	0.0327623	20	NA			chr20:62026262-62026480	S_Shore	NA
cg22466678	0.462455	0.000166104	0.0327623	12	NA			chr12:89745168-89748144	S_Shore	NA	Promoter_Associated
cg17869161	-0.337159	0.000166178	0.0327623	8	NA	GPT	TSS200	chr8:145730390-145732205	N_Shore	NA
cg10385290	0.702877	0.000166223	0.0327623	19	NA	SLC1A6	TSS200			NA
cg03015672	0.545268	0.000166303	0.0327623	10	NA	ARHGAP12	5'UTR	chr10:32216901-32217102	N_Shore	NA
cg17603689	0.448693	0.000166342	0.0327623	1	NA			chr1:50882997-50883426	Island	NA	Unclassified_Cell_type_specific
cg13486387	-0.634002	0.00016636	0.0327623	9	NA	AUH	1stExon	chr9:94123793-94124201	Island	NA	Promoter_Associated
cg25798026	-0.240161	0.000166396	0.0327623	22	NA	DEPDC5;DEPDC5;DEPDC5	TSS200;TSS1500;TSS200	chr22:32149762-32150064	Island	NA	Promoter_Associated
cg06900514	0.47508	0.000166462	0.0327623	2	NA					TRUE
cg20316614	-0.635614	0.000166624	0.0327647	1	NA	TMEM63A	5'UTR	chr1:226069605-226070898	N_Shelf	NA	Unclassified
cg05393297	-0.544743	0.000166645	0.0327647	12	NA			chr12:53359192-53359507	N_Shore	TRUE
cg04852339	-0.395993	0.000166809	0.032778	2	NA	TANC1;TANC1	5'UTR;5'UTR			TRUE
cg18008019	0.57107	0.000166989	0.032778	13	NA			chr13:100641334-100642188	Island	NA
cg09261020	-0.423832	0.000167052	0.032778	1	NA	LDLRAP1	TSS200	chr1:25869893-25871042	Island	NA
cg07484065	0.446134	0.000167145	0.032778	4	NA	AFAP1;AFAP1	5'UTR;5'UTR			TRUE
cg07091758	-0.599791	0.000167187	0.032778	16	NA	PKD1L2;PKD1L2	TSS1500;TSS1500			NA
cg17220161	-0.45685	0.000167223	0.032778	1	NA			chr1:203242519-203242818	Island	TRUE	Promoter_Associated
cg08462497	-0.475592	0.000167482	0.032812	16	NA			chr16:86411154-86411457	Island	NA
cg01303236	0.511697	0.000168124	0.0329212	5	NA	ENC1	5'UTR	chr5:73935725-73937551	N_Shore	NA
cg14294971	0.371629	0.000168211	0.0329213	9	NA	ABO	Body	chr9:136131001-136131831	S_Shelf	NA
cg03625911	0.415658	0.00016863	0.0329867	1	TRUE	CHI3L1	1stExon			TRUE
cg19432362	0.630326	0.000168857	0.0330056	13	NA	SIAH3	TSS1500			NA
cg00693837	-0.268838	0.000168898	0.0330056	1	NA			chr1:32892428-32892835	S_Shelf	NA
cg03027379	-0.244404	0.000169004	0.0330095	6	NA			chr6:31461686-31462153	S_Shore	NA	Promoter_Associated
cg23817779	-0.347258	0.000169128	0.0330171	6	NA	LYRM4;LYRM4;LYRM4;FARS2;LYRM4;LYRM4;LYRM4	1stExon;5'UTR;5'UTR;TSS1500;5'UTR;1stExon;1stExon	chr6:5260730-5261935	Island	NA
cg21525330	0.424661	0.000169529	0.0330384	5	NA	SYNPO;SYNPO	Body;Body			NA
cg10725861	0.348615	0.000169531	0.0330384	19	NA			chr19:7983603-7983919	Island	NA	Unclassified_Cell_type_specific
cg00751072	0.186902	0.000169534	0.0330384	19	NA	SSBP4;SSBP4	TSS1500;TSS1500	chr19:18527651-18531118	Island	TRUE
cg22542702	0.243424	0.000169798	0.0330384	2	NA					NA
cg23935361	0.164876	0.000169871	0.0330384	12	NA	RNFT2;RNFT2	Body;Body	chr12:117175623-117176436	S_Shelf	NA
cg14076729	-0.430616	0.000169871	0.0330384	1	NA					TRUE
cg01622006	0.391255	0.000169956	0.0330384	6	NA					NA	Unclassified_Cell_type_specific
cg04999352	-0.473717	0.000169998	0.0330384	11	NA	RARRES3	Body			TRUE	Promoter_Associated
cg26230674	-0.627977	0.00017001	0.0330384	19	NA	SLC5A5;SLC5A5	5'UTR;1stExon	chr19:17982670-17983821	Island	NA	Unclassified_Cell_type_specific
cg15715477	0.674281	0.000170228	0.0330565	8	NA			chr8:65281903-65283043	Island	NA
cg21663666	0.432444	0.000170405	0.0330565	2	NA					NA
cg02637136	-0.348692	0.000170422	0.0330565	8	NA	CTSB;CTSB;CTSB;CTSB;CTSB;CTSB;CTSB;CTSB;CTSB;CTSB	1stExon;1stExon;5'UTR;5'UTR;5'UTR;5'UTR;1stExon;1stExon;1stExon;5'UTR	chr8:11725059-11725600	Island	NA	Promoter_Associated
cg26859586	-0.438731	0.000170446	0.0330565	10	NA	NT5C2;NT5C2	TSS200;TSS200	chr10:104952242-104953232	Island	NA	Promoter_Associated
cg05315670	-0.280766	0.000170647	0.0330788	11	NA	BAD;BAD	3'UTR;3'UTR	chr11:64036875-64037974	Island	NA	Promoter_Associated
cg01257975	-0.387384	0.000170773	0.0330865	22	NA	CACNA1I;CACNA1I	Body;Body	chr22:40057941-40058844	Island	NA
cg02412684	-0.583952	0.000171115	0.0331361	10	NA	FGFR2;FGFR2;FGFR2;FGFR2;FGFR2;FGFR2;FGFR2;FGFR2;FGFR2	5'UTR;5'UTR;TSS1500;5'UTR;TSS1500;5'UTR;5'UTR;TSS1500;5'UTR	chr10:123356616-123358285	N_Shelf	NA
cg23979102	-0.419446	0.000171288	0.033153	2	NA	PTPN18;PTPN18	Body;Body	chr2:131113090-131114277	S_Shelf	NA
cg15373928	-0.636106	0.000171447	0.0331652	3	NA					TRUE
cg01749142	-0.318739	0.000171523	0.0331652	14	NA	AKT1;AKT1	TSS1500;TSS1500	chr14:105261334-105261624	S_Shore	NA	Promoter_Associated
cg12087471	0.472823	0.000171824	0.0332068	11	NA	DGKZ;DGKZ;DGKZ	Body;Body;Body			TRUE	Promoter_Associated
cg04763156	0.471932	0.000172136	0.0332446	16	NA	JPH3	Body	chr16:87648086-87648688	S_Shore	NA
cg11563383	0.709003	0.000172193	0.0332446	5	NA			chr5:87985470-87985810	N_Shore	NA
cg19612114	0.414286	0.000172426	0.0332729	14	NA	CDC42BPB	Body	chr14:103430534-103430787	S_Shelf	NA
cg07025312	-0.576124	0.000172731	0.0333152	16	NA	KIAA0556	Body			TRUE
cg04914057	-0.305637	0.000172903	0.0333317	16	NA	BCAR1;BCAR1;BCAR1;BCAR1;BCAR1;BCAR1;BCAR1;BCAR1	Body;Body;Body;Body;Body;Body;TSS1500;Body	chr16:75284680-75285821	N_Shore	NA
cg25968437	-0.26419	0.000173267	0.033385	6	NA					TRUE	Unclassified_Cell_type_specific
[truncated: 2,642 more rows]
