# Supplementary material for: Genome-wide DNA methylation analysis of human brain tissue from schizophrenia patients
Source: Transl Psychiatry. 2014 Jan 7;4(1):e339–. doi: 10.1038/tp.2013.111 (PMC3905221; doi:10.1038/tp.2013.111)
Supplement: Supplementary Table 3 [file tp2013111x3.xls]

## Sheet: ProbesDifferentBetweenSubgroups
ID	Difference in M values	P.Value	adj.P.Val	CHR	Methyl27_Loci	UCSC_RefGene_Name	UCSC_RefGene_Group	UCSC_CpG_Islands_Name	Relation_to_UCSC_CpG_Island	Enhancer	Regulatory_Feature_Group
cg00632379	-1.21361	3.05256e-11	2.23347e-06	6	NA					TRUE
cg00732251	0.885537	3.47922e-11	2.23347e-06	6	NA			chr6:99275763-99276038	S_Shore	NA
cg07891483	-1.40628	2.51279e-11	2.23347e-06	6	NA	TRIM26	5'UTR			NA
cg09981841	-1.18569	3.20312e-11	2.23347e-06	17	NA	EPN2;EPN2;EPN2	5'UTR;5'UTR;5'UTR			TRUE
cg15745910	-1.14331	3.40157e-11	2.23347e-06	13	NA					NA
cg26218110	1.11137	3.3827e-11	2.23347e-06	17	NA	BAHCC1	Body	chr17:79366806-79374742	S_Shore	NA
cg25052847	1.33277	4.32848e-11	2.3817e-06	2	NA					TRUE
cg23061672	-1.24559	5.0712e-11	2.44157e-06	3	NA	IQCG;IQCG	Body;Body			NA
cg01942226	-1.15955	7.05655e-11	2.97494e-06	4	NA	TRIM2;TRIM2	Body;Body	chr4:154216592-154217215	S_Shore	TRUE
cg02773671	-1.20832	1.02492e-10	2.97494e-06	13	NA					TRUE
cg05209514	-0.814457	1.03784e-10	2.97494e-06	12	NA	CPM	5'UTR			TRUE
cg19885979	-1.1841	9.7144e-11	2.97494e-06	6	NA	TRIM26	5'UTR			NA
cg22997177	1.17486	1.08133e-10	2.97494e-06	12	NA	ATP5G2;ATP5G2	TSS1500;TSS200	chr12:54071053-54071265	N_Shore	NA	Promoter_Associated
cg24248505	1.32131	8.11447e-11	2.97494e-06	7	NA	ATXN7L1;ATXN7L1	Body;Body			NA
cg05918292	-1.00727	1.28774e-10	3.03833e-06	14	NA	MDGA2	Body			TRUE
cg07222022	-1.10323	1.39679e-10	3.03833e-06	2	NA					NA
cg17890233	-1.2659	1.4199e-10	3.03833e-06	7	NA	DAGLB;DAGLB	Body;Body			NA
cg27519392	-0.833127	1.20218e-10	3.03833e-06	8	NA	CHD7	Body			NA	Promoter_Associated_Cell_type_specific
cg23459212	-1.52839	1.53428e-10	3.11028e-06	6	NA			chr6:125420743-125421141	N_Shelf	TRUE
cg00780845	1.26925	2.35748e-10	3.53205e-06	15	NA	KIAA1024	5'UTR	chr15:79724099-79725643	Island	NA	Unclassified_Cell_type_specific
cg01594949	0.762164	2.50127e-10	3.53205e-06	9	NA	NRARP	TSS1500	chr9:140195501-140197475	S_Shore	NA	Promoter_Associated
cg02143487	1.86641	2.36881e-10	3.53205e-06	17	NA			chr17:79314962-79320653	Island	NA
cg02479744	-1.05279	2.75105e-10	3.53205e-06	6	NA	ATXN1;ATXN1	3'UTR;3'UTR			NA
cg04583813	-0.991625	2.69012e-10	3.53205e-06	10	NA	DIP2C	Body			NA
cg09839177	-1.1681	1.97631e-10	3.53205e-06	4	NA	LOC285419	Body			TRUE
cg12290217	-1.24601	2.5849e-10	3.53205e-06	15	NA			chr15:99557978-99559170	S_Shelf	NA
cg14830485	-0.99692	2.20528e-10	3.53205e-06	20	NA					TRUE
cg18316735	-1.28497	2.01506e-10	3.53205e-06	1	NA	LOC127841	TSS1500			NA
cg21389119	-1.13675	2.4701e-10	3.53205e-06	2	NA					TRUE
cg25784219	1.17217	2.04909e-10	3.53205e-06	2	NA	FOSL2	Body	chr2:28612964-28616748	S_Shore	NA	Promoter_Associated
cg02902865	0.898068	3.24137e-10	3.55802e-06	1	NA	DHRS3	TSS1500	chr1:12676983-12678642	S_Shore	TRUE
cg06683316	-1.03838	3.1905e-10	3.55802e-06	16	NA					TRUE
cg14260458	-1.05938	3.17962e-10	3.55802e-06	7	TRUE	OCM2	TSS1500			NA
cg15346493	-1.14109	3.04942e-10	3.55802e-06	3	NA					TRUE
cg15587792	-0.759478	3.25487e-10	3.55802e-06	11	NA	UVRAG	Body			TRUE	Unclassified_Cell_type_specific
cg23492779	0.72153	3.32554e-10	3.55802e-06	6	NA	PI16	Body	chr6:36929837-36930135	N_Shore	TRUE
cg05122957	-0.931502	3.43816e-10	3.5791e-06	3	NA	BOC	Body			TRUE
cg11176159	-1.15608	3.85836e-10	3.62467e-06	1	NA					NA	Promoter_Associated_Cell_type_specific
cg14691671	-1.07835	3.76415e-10	3.62467e-06	17	NA	RECQL5;LOC100130933	Body;TSS200			NA
cg15663412	-1.0131	3.7978e-10	3.62467e-06	10	NA					TRUE
cg26888422	-1.01085	3.64923e-10	3.62467e-06	17	NA			chr17:48917788-48918322	S_Shelf	TRUE
cg08149747	-1.11673	4.0274e-10	3.69338e-06	6	NA					TRUE
cg10678266	0.894062	4.3298e-10	3.87836e-06	7	NA	MPP6	5'UTR			NA
cg16149927	-1.07637	4.7203e-10	4.13205e-06	21	NA			chr21:45195887-45196755	S_Shore	NA	Unclassified_Cell_type_specific
cg27583307	1.1076	5.01078e-10	4.28886e-06	2	NA	SATB2	Body	chr2:200320502-200329681	Island	NA	Promoter_Associated_Cell_type_specific
cg04755386	-0.994163	5.1253e-10	4.29151e-06	2	NA					NA
cg18327385	-0.92629	5.59729e-10	4.587e-06	1	NA	PUM1;PUM1	Body;Body			NA
cg03940437	-0.967345	5.8012e-10	4.65507e-06	1	NA	CCDC21	Body			NA	Gene_Associated_Cell_type_specific
cg23174322	-1.12764	5.94391e-10	4.67224e-06	6	NA	MOG;MOG;MOG;MOG;MOG;MOG;MOG;MOG;MOG;MOG;MOG	Body;Body;Body;Body;Body;Body;Body;Body;Body;Body;Body			NA
cg02041593	-1.28823	6.54219e-10	4.82633e-06	3	NA	SEMA5B	5'UTR	chr3:122745183-122746986	N_Shelf	NA
cg20939662	1.14321	6.5936e-10	4.82633e-06	9	NA	LHX2	Body	chr9:126773246-126780953	Island	NA
cg21187669	-1.29057	6.46052e-10	4.82633e-06	17	NA	ATPAF2	Body			TRUE
cg21880903	-1.1762	6.64115e-10	4.82633e-06	4	TRUE	KLB	1stExon			NA
cg24452181	1.12904	7.07269e-10	5.04475e-06	19	NA	CYTH2;CYTH2	3'UTR;3'UTR	chr19:48983562-48984175	S_Shore	TRUE	Promoter_Associated
cg00187503	-1.13294	7.95085e-10	5.0654e-06	18	NA	MBP;MBP;MBP;MBP;MBP;MBP	TSS1500;TSS1500;Body;Body;TSS1500;TSS1500			NA
cg05715727	-1.25414	8.41675e-10	5.0654e-06	5	NA					TRUE
cg05941778	-1.10208	7.92713e-10	5.0654e-06	1	NA	DUSP10;DUSP10	5'UTR;5'UTR	chr1:221915474-221916804	N_Shore	NA
cg07705604	-0.813547	8.03948e-10	5.0654e-06	6	NA	TULP4;TULP4	Body;Body			TRUE	Unclassified_Cell_type_specific
cg13473120	0.809757	7.8709e-10	5.0654e-06	9	NA	LHX2	Body	chr9:126773246-126780953	Island	NA	Unclassified_Cell_type_specific
cg14519032	-0.947581	7.4287e-10	5.0654e-06	5	NA					TRUE
cg15039797	-0.979133	8.26011e-10	5.0654e-06	7	NA	HIPK2;HIPK2	Body;Body			NA	Unclassified_Cell_type_specific
cg17113029	-1.20961	8.34772e-10	5.0654e-06	1	NA					TRUE
cg24877509	-0.882706	7.25363e-10	5.0654e-06	13	NA	FGF14	Body			TRUE
cg25210884	-1.26067	8.18749e-10	5.0654e-06	7	NA	PDE1C	Body			NA
cg06017143	-1.24657	8.62601e-10	5.10283e-06	11	NA			chr11:82400585-82400858	S_Shelf	NA
cg10245273	0.88597	8.74392e-10	5.10283e-06	13	NA	SOX1;SOX1	1stExon;3'UTR	chr13:112726281-112728419	N_Shore	NA	Unclassified_Cell_type_specific
cg05447556	-0.813352	9.25952e-10	5.29754e-06	22	NA	SOX10	Body	chr22:38379093-38379964	N_Shore	NA
cg18442992	-1.1504	9.35264e-10	5.29754e-06	13	NA					TRUE	Unclassified_Cell_type_specific
cg05106785	-1.24358	1.01717e-09	5.56926e-06	3	NA	IL1RAP;IL1RAP;IL1RAP;IL1RAP;IL1RAP;IL1RAP	Body;Body;Body;Body;Body;Body			TRUE
cg08090496	-0.76661	1.01624e-09	5.56926e-06	3	NA			chr3:134125487-134125871	S_Shore	TRUE
cg15416179	1.28362	1.02661e-09	5.56926e-06	17	NA	MAP2K3	Body	chr17:21187552-21188443	S_Shore	NA
cg01777341	-0.895072	1.10161e-09	5.58295e-06	12	NA	GALNT6	5'UTR	chr12:51785279-51785821	N_Shore	NA	Promoter_Associated
cg03450180	-0.848245	1.06298e-09	5.58295e-06	1	NA	C1orf74	Body	chr1:209957721-209958167	N_Shore	NA	Promoter_Associated_Cell_type_specific
cg04938780	-0.800046	1.04632e-09	5.58295e-06	2	NA					NA
cg13696013	-0.911107	1.08629e-09	5.58295e-06	9	NA	IARS;IARS	Body;Body			NA
cg18722124	-1.02015	1.0888e-09	5.58295e-06	19	NA	ZNF536	TSS1500	chr19:30865683-30866490	N_Shelf	NA
cg00738934	-0.883129	1.13405e-09	5.58456e-06	8	NA					TRUE
cg01993468	-0.847746	1.14543e-09	5.58456e-06	6	NA	LOC154449	TSS200			NA
cg19840494	-0.983221	1.14023e-09	5.58456e-06	14	NA					TRUE
cg02066441	-0.684541	1.28857e-09	5.61336e-06	1	NA					TRUE
cg03446458	-0.843009	1.28009e-09	5.61336e-06	10	NA					TRUE
cg04732303	-1.26752	1.20552e-09	5.61336e-06	14	NA	ESRRB	5'UTR			NA
cg08200835	-1.0871	1.21046e-09	5.61336e-06	7	NA	KIAA1324L;KIAA1324L;KIAA1324L	Body;5'UTR;Body			TRUE
cg14289852	-1.21008	1.3015e-09	5.61336e-06	7	NA	PTPRN2;PTPRN2;PTPRN2	Body;Body;Body			NA
cg14646039	-0.812601	1.27416e-09	5.61336e-06	5	NA					TRUE
cg15841310	-1.24799	1.24492e-09	5.61336e-06	17	NA	SNX11;SNX11	3'UTR;3'UTR			NA
cg19671650	-1.20809	1.31165e-09	5.61336e-06	2	NA	TANC1;TANC1	Body;3'UTR			NA
cg22272713	-0.805974	1.21465e-09	5.61336e-06	8	NA	XPO7;XPO7	Body;Body	chr8:21776842-21777942	S_Shelf	NA
cg24987667	-1.04088	1.27079e-09	5.61336e-06	4	NA					TRUE
cg26314722	-1.20456	1.24731e-09	5.61336e-06	1	NA					TRUE	Unclassified
cg04804139	-0.91419	1.34099e-09	5.62847e-06	12	NA	NCOR2;NCOR2	Body;Body	chr12:124901554-124901843	Island	NA
cg05566961	-0.87665	1.35902e-09	5.62847e-06	3	NA			chr3:128399481-128400155	N_Shore	NA
cg26340050	-0.812542	1.34751e-09	5.62847e-06	14	NA			chr14:105766558-105767996	S_Shelf	NA
cg00945234	1.03281	1.38193e-09	5.65289e-06	1	NA	DMRTA2	Body	chr1:50884228-50891471	Island	NA	Unclassified_Cell_type_specific
cg20160035	-1.04183	1.39426e-09	5.65289e-06	10	NA					NA
cg01806192	-0.753448	1.48434e-09	5.71719e-06	3	NA	GXYLT2	Body			TRUE
cg02450267	-1.24413	1.43912e-09	5.71719e-06	6	NA	MOG;MOG;MOG;MOG;MOG;MOG;MOG;MOG;MOG;MOG;MOG	Body;Body;Body;Body;Body;Body;Body;Body;Body;Body;Body			NA
cg13181385	-0.979466	1.47638e-09	5.71719e-06	13	NA					NA
cg14495241	-0.976022	1.46194e-09	5.71719e-06	7	NA					TRUE
cg27109912	0.833016	1.45369e-09	5.71719e-06	17	NA					TRUE
cg02906407	0.801457	1.53486e-09	5.85323e-06	7	NA	SSPO	Body	chr7:149487283-149487769	N_Shore	NA
cg03676298	-1.36227	1.56632e-09	5.85722e-06	3	NA	MAP4;MAP4;MAP4	5'UTR;5'UTR;5'UTR			TRUE
cg09013655	-0.877935	1.56477e-09	5.85722e-06	1	NA	GLT25D2	Body	chr1:184005359-184006766	N_Shore	NA
cg27652490	0.848841	1.60586e-09	5.94737e-06	19	NA	KLHL26	Body	chr19:18761272-18761669	Island	TRUE
cg22822599	-1.11041	1.63872e-09	6.01123e-06	8	NA	CHD7	3'UTR			NA
cg00458754	-1.08288	1.74119e-09	6.15275e-06	10	NA	LDB3;LDB3;LDB3;LDB3;LDB3;LDB3	TSS1500;TSS1500;TSS1500;TSS1500;TSS1500;TSS1500			NA
cg00997054	-0.857391	1.71923e-09	6.15275e-06	3	NA	TRIM71	Body			TRUE
cg05645422	-0.86031	1.73625e-09	6.15275e-06	2	NA					NA	Unclassified_Cell_type_specific
cg19447962	1.19031	1.71553e-09	6.15275e-06	17	NA	RAI1	5'UTR	chr17:17625605-17628500	S_Shore	NA
cg26657018	-1.05135	1.76168e-09	6.16856e-06	5	NA			chr5:178801298-178801816	N_Shelf	NA
cg05876246	-1.11511	1.79679e-09	6.23482e-06	8	NA					NA	Unclassified_Cell_type_specific
cg11046864	-1.34874	1.84919e-09	6.30308e-06	10	NA	DIP2C	Body	chr10:669070-669336	S_Shelf	NA
cg24780966	-1.00727	1.84061e-09	6.30308e-06	18	NA	C18orf1;C18orf1;C18orf1;C18orf1;C18orf1;C18orf1	TSS1500;TSS1500;Body;Body;Body;Body			NA
cg15002362	-0.833632	1.96375e-09	6.57714e-06	6	NA	LAMA2;LAMA2	Body;Body			TRUE
cg20873416	0.893023	1.96128e-09	6.57714e-06	6	NA					TRUE	Unclassified_Cell_type_specific
cg04237666	-1.03043	1.98848e-09	6.60254e-06	4	NA	SCD5;MIR575;SCD5	Body;TSS200;Body			NA
cg02362848	-1.14937	2.07686e-09	6.75441e-06	1	NA					TRUE
cg03255440	-1.01863	2.10436e-09	6.75441e-06	6	NA			chr6:112683759-112683979	N_Shore	NA
cg13682912	-1.26994	2.10007e-09	6.75441e-06	6	NA	MOG;MOG;MOG;MOG;MOG;MOG;MOG;MOG;MOG;MOG;MOG	Body;Body;Body;Body;Body;Body;Body;Body;Body;Body;Body			NA
cg25241559	-0.965594	2.07461e-09	6.75441e-06	2	NA	SNED1	Body	chr2:241989164-241989461	Island	NA
cg05002800	-1.10657	2.20725e-09	7.02611e-06	20	NA	CBFA2T2;CBFA2T2;CBFA2T2	Body;Body;Body	chr20:32232170-32232403	N_Shore	NA
cg21406144	-0.939141	2.31201e-09	7.29925e-06	2	NA					TRUE
cg20271361	0.818076	2.33155e-09	7.3011e-06	17	NA	CACNA1G;CACNA1G;CACNA1G;CACNA1G;CACNA1G;CACNA1G;CACNA1G;CACNA1G;CACNA1G;CACNA1G;CACNA1G;CACNA1G;CACNA1G;CACNA1G;CACNA1G	Body;Body;Body;Body;Body;Body;Body;Body;Body;Body;Body;Body;Body;Body;Body			TRUE
cg14652773	0.851606	2.38291e-09	7.40177e-06	5	NA	COL23A1	Body			NA
cg05145297	-1.01699	2.48326e-09	7.56173e-06	7	NA	HIP1	Body	chr7:75268004-75268871	N_Shelf	NA
cg13909076	-1.05424	2.51294e-09	7.56173e-06	18	NA	CTDP1;CTDP1	Body;Body	chr18:77464324-77464945	S_Shelf	NA
cg16348962	-0.701303	2.50815e-09	7.56173e-06	16	NA	FUK	5'UTR	chr16:70488358-70488814	S_Shelf	NA
cg16766325	0.89099	2.46964e-09	7.56173e-06	13	NA	SPRY2	5'UTR	chr13:80913157-80913461	N_Shore	NA	Promoter_Associated
cg19860734	-1.21093	2.56732e-09	7.6127e-06	6	NA	PACRG;PACRG;PACRG	Body;Body;Body			NA
cg23588713	0.907285	2.56941e-09	7.6127e-06	12	NA	ESYT1	Body	chr12:56522943-56523285	Island	NA	Promoter_Associated
cg00995893	-0.801272	2.63949e-09	7.65802e-06	13	NA					TRUE
cg02343275	-0.997457	2.86306e-09	7.65802e-06	1	NA	TMEM206	TSS1500	chr1:212587591-212588284	S_Shore	NA
cg03785076	0.853501	2.82472e-09	7.65802e-06	2	NA	SNED1	TSS1500	chr2:241937716-241938468	N_Shore	TRUE
cg04139359	-0.885041	2.67412e-09	7.65802e-06	1	NA	RNF220	Body	chr1:45082739-45083285	S_Shelf	NA
cg04899153	-0.714657	2.86215e-09	7.65802e-06	15	NA	GOLGA6B	3'UTR			NA
cg10024583	0.75547	2.73784e-09	7.65802e-06	17	NA	TBKBP1;TBKBP1	1stExon;5'UTR	chr17:45771107-45772993	Island	NA
cg12499572	-1.03627	2.79932e-09	7.65802e-06	10	NA	INPP5A	Body	chr10:134460274-134460479	S_Shelf	NA
cg15687600	0.833519	2.8606e-09	7.65802e-06	1	NA			chr1:59280951-59281194	Island	TRUE	Promoter_Associated
cg18669406	-1.15893	2.817e-09	7.65802e-06	6	NA					TRUE	Promoter_Associated
cg19403610	-1.25998	2.6172e-09	7.65802e-06	10	NA					NA
cg19760410	0.639901	2.66954e-09	7.65802e-06	1	NA	ATP8B2;ATP8B2	TSS200;5'UTR	chr1:154300975-154301528	N_Shore	TRUE
cg24163242	1.16207	2.79628e-09	7.65802e-06	8	NA			chr8:48649766-48651653	N_Shore	NA
cg25840378	-1.22477	2.76916e-09	7.65802e-06	2	NA					TRUE
cg26720010	-1.05821	2.84922e-09	7.65802e-06	7	NA	TBRG4;SNORA5B;TBRG4;TBRG4	Body;TSS1500;Body;Body	chr7:45150987-45151554	N_Shelf	NA
cg17935811	0.776265	2.90012e-09	7.70367e-06	1	NA	DHRS3	TSS1500	chr1:12676983-12678642	Island	NA
cg25793736	-1.05656	2.92968e-09	7.72889e-06	4	NA					TRUE
cg21609808	-0.860296	2.95322e-09	7.73797e-06	4	NA					TRUE
cg00468670	-1.29873	2.98663e-09	7.77265e-06	3	NA	FRMD4B	Body			NA
cg16731811	0.877283	3.01039e-09	7.78189e-06	20	NA			chr20:21086139-21087175	N_Shore	NA
cg00977293	-0.841985	3.1199e-09	8.01121e-06	17	NA	COX10	Body			TRUE
cg01980735	-0.833711	3.19537e-09	8.02293e-06	1	NA	SPSB1	5'UTR			NA
cg03224163	-1.002	3.20778e-09	8.02293e-06	7	NA	HIPK2;HIPK2	Body;Body	chr7:139416286-139416522	S_Shelf	TRUE
cg13363823	-0.948354	3.19543e-09	8.02293e-06	1	NA	MYCL1;MYCL1	3'UTR;3'UTR	chr1:40366595-40368213	N_Shelf	NA
cg22910769	-0.824476	3.18952e-09	8.02293e-06	10	NA			chr10:72647738-72648317	S_Shelf	NA
cg11137160	1.00649	3.30999e-09	8.17047e-06	12	NA			chr12:125670117-125672112	S_Shelf	NA
cg20800117	-1.39753	3.33041e-09	8.17047e-06	1	NA	CAMTA1	Body			NA
cg24953633	-0.760464	3.30718e-09	8.17047e-06	1	NA	TMEM9	Body			TRUE
cg03762242	-0.938866	3.62521e-09	8.53347e-06	17	NA	GAS7;GAS7;GAS7	Body;1stExon;5'UTR			NA
cg06850315	-1.20776	3.5536e-09	8.53347e-06	13	NA					TRUE
cg08489883	0.898279	3.52427e-09	8.53347e-06	20	NA			chr20:21485932-21496714	S_Shore	NA
cg08762628	-1.08055	3.60009e-09	8.53347e-06	15	NA					TRUE
cg11776930	-0.880868	3.63346e-09	8.53347e-06	10	NA	LDB3;LDB3;LDB3;LDB3;LDB3;LDB3	TSS1500;TSS1500;TSS1500;TSS1500;TSS1500;TSS1500			NA
cg23093404	-1.12576	3.53238e-09	8.53347e-06	2	NA	FAM178B	Body			TRUE
cg25191628	1.41059	3.62421e-09	8.53347e-06	1	NA	DMRTA2	Body	chr1:50884228-50891471	Island	NA
cg05153550	-0.847227	3.69797e-09	8.63235e-06	1	NA					TRUE	Unclassified
cg09659803	-0.888919	3.77405e-09	8.65333e-06	11	NA	RNH1;RNH1;RNH1;RNH1;RNH1;RNH1;RNH1;RNH1	Body;Body;Body;Body;Body;Body;Body;Body	chr11:494853-495156	S_Shore	NA	Gene_Associated_Cell_type_specific
cg24787238	0.861567	3.74852e-09	8.65333e-06	7	NA	MAD1L1;MAD1L1;MAD1L1	Body;Body;Body			TRUE
cg27284627	0.896547	3.77436e-09	8.65333e-06	11	NA	NTM	Body	chr11:131780328-131781532	N_Shelf	NA
cg14885762	0.831198	3.87827e-09	8.83894e-06	17	NA	SEPT9;SEPT9;SEPT9;SEPT9;SEPT9;SEPT9	TSS200;Body;Body;Body;Body;Body	chr17:75447477-75447821	N_Shore	NA
cg01977209	-0.706187	3.97169e-09	8.86221e-06	2	NA			chr2:236293300-236293569	Island	TRUE
cg10537277	-1.04691	3.92684e-09	8.86221e-06	15	NA	PDE8A;PDE8A	Body;Body			TRUE
cg10812717	-1.07573	3.98051e-09	8.86221e-06	2	NA	ERMN;ERMN	TSS1500;Body			NA	Unclassified
cg17032990	-1.05895	3.94922e-09	8.86221e-06	2	NA	MAP4K4;MAP4K4;MAP4K4	Body;Body;Body			TRUE
cg00660765	-1.14996	4.20003e-09	8.98923e-06	3	NA	FRMD4B	Body			NA
cg02127209	-0.765392	4.12492e-09	8.98923e-06	19	NA	MAG;MAG	Body;Body	chr19:35786551-35786962	Island	NA	Unclassified
cg08603449	-0.983429	4.29429e-09	8.98923e-06	8	NA	LRP12;LRP12	Body;Body			NA
cg10211414	-0.951646	4.159e-09	8.98923e-06	1	NA	RERE;RERE	5'UTR;5'UTR	chr1:8877012-8877283	N_Shore	NA	Unclassified_Cell_type_specific
cg11751613	-1.11014	4.26095e-09	8.98923e-06	2	NA	FARP2	Body			TRUE
cg14362814	-0.791165	4.26083e-09	8.98923e-06	11	NA	VPS11	3'UTR	chr11:118955574-118955832	N_Shelf	NA
cg14383549	0.759508	4.13785e-09	8.98923e-06	9	NA	DAB2IP;DAB2IP	TSS1500;Body			NA
cg15949845	-1.11431	4.18836e-09	8.98923e-06	14	NA	PLEKHH1	5'UTR	chr14:67999568-68000440	S_Shelf	NA
cg19690711	-0.643203	4.27852e-09	8.98923e-06	1	NA	KIF26B	Body			TRUE
cg22971402	-0.935116	4.24061e-09	8.98923e-06	6	NA	GRM4	Body	chr6:33995938-33996164	N_Shelf	NA
cg24027780	-0.93863	4.08221e-09	8.98923e-06	7	NA	LOC728743	Body	chr7:150104704-150105530	S_Shelf	NA	Unclassified_Cell_type_specific
cg10403394	0.923386	4.32668e-09	8.99244e-06	15	NA	TPM1;TPM1;TPM1;TPM1;TPM1;TPM1;TPM1	Body;Body;Body;Body;Body;Body;Body			NA
cg17400381	-0.87952	4.34252e-09	8.99244e-06	22	NA	SBF1	Body	chr22:50892836-50893042	N_Shore	NA	Unclassified_Cell_type_specific
cg17590234	-1.01026	4.40474e-09	9.07252e-06	1	NA	PDE4B;PDE4B;PDE4B	Body;TSS1500;Body			NA
cg24620709	-1.05028	4.46624e-09	9.15026e-06	5	NA	TMEM161B	Body			TRUE
cg00687444	-1.08947	4.51656e-09	9.16262e-06	16	NA					NA
cg15227610	-0.857881	4.51985e-09	9.16262e-06	11	TRUE	HSPB2;CRYAB	TSS1500;Body			NA
cg20230569	1.05705	4.59081e-09	9.25773e-06	10	NA	DIP2C	Body			NA
cg04341454	-1.02433	4.76861e-09	9.46758e-06	2	NA	SAG	3'UTR			NA
cg17301216	1.02417	4.74615e-09	9.46758e-06	15	NA	LOC254559	TSS1500	chr15:89920793-89922768	N_Shore	NA
cg22585786	-0.911754	4.74991e-09	9.46758e-06	2	NA	STK39	Body			TRUE
cg14409104	-0.953019	4.85528e-09	9.5413e-06	9	NA	FAM125B;FAM125B	Body;Body			TRUE
cg18554976	0.960068	4.84215e-09	9.5413e-06	19	NA	FXYD1;FXYD1	TSS1500;TSS1500	chr19:35632356-35632572	N_Shelf	NA
cg09389280	-0.954718	4.90638e-09	9.54433e-06	3	NA	CLDN11	Body	chr3:170136242-170137886	S_Shelf	NA
cg16452651	0.919183	4.89209e-09	9.54433e-06	21	NA	ITSN1;ITSN1	5'UTR;5'UTR	chr21:35014823-35015792	S_Shore	NA
cg14188346	-0.744394	4.93157e-09	9.54511e-06	9	NA					NA
cg05036892	-0.968223	4.98529e-09	9.58769e-06	22	NA	CABIN1	TSS1500	chr22:24407673-24408060	N_Shore	NA	Promoter_Associated
cg24527452	-0.982443	5.00335e-09	9.58769e-06	13	NA	LOC220115	TSS1500	chr13:53063034-53063436	N_Shore	NA
cg08599437	-0.915092	5.04894e-09	9.62716e-06	22	NA			chr22:28034987-28035310	N_Shore	NA
cg02517342	-1.12286	5.11995e-09	9.69926e-06	8	NA	CPA6;CPA6	Body;5'UTR			TRUE
cg25017994	-1.0987	5.13712e-09	9.69926e-06	6	NA	MOG;MOG;MOG;MOG;MOG;MOG;MOG;MOG;MOG;MOG;MOG	Body;Body;Body;Body;Body;Body;Body;Body;Body;Body;Body			NA
cg03905442	-1.09851	5.24643e-09	9.76208e-06	6	NA	MOG;MOG;MOG;MOG;MOG;MOG;MOG;MOG;MOG;MOG;MOG	Body;Body;Body;Body;Body;Body;Body;Body;Body;Body;Body			NA
cg13444151	-1.42823	5.2332e-09	9.76208e-06	11	NA	DSCAML1	Body			TRUE
cg15335334	-1.13779	5.23191e-09	9.76208e-06	17	NA	RECQL5;LOC100130933	Body;TSS200			NA
cg10191240	0.746834	5.27453e-09	9.76719e-06	8	NA	WISP1;WISP1	Body;Body			TRUE	Unclassified_Cell_type_specific
cg03967798	-1.04411	5.50463e-09	9.87565e-06	4	NA					TRUE
cg05410536	0.929819	5.53015e-09	9.87565e-06	14	NA	GALNTL1;GALNTL1	Body;Body			TRUE	Unclassified_Cell_type_specific
cg07287508	-0.750418	5.43158e-09	9.87565e-06	17	NA			chr17:59473060-59483266	N_Shore	NA	Unclassified
cg08027810	1.09729	5.49431e-09	9.87565e-06	6	NA	GABBR1;GABBR1;GABBR1	Body;Body;Body	chr6:29595298-29595795	N_Shore	NA	Unclassified_Cell_type_specific
cg09503608	0.682567	5.50176e-09	9.87565e-06	6	NA	C6orf26	3'UTR			NA
cg13992008	-0.908775	5.47606e-09	9.87565e-06	9	NA	FAM102A	Body	chr9:130742515-130743486	N_Shelf	NA
cg14794936	1.19101	5.5522e-09	9.87565e-06	10	NA	LDB3;LDB3;LDB3	Body;Body;Body	chr10:88470905-88471934	Island	NA	Promoter_Associated
cg16781880	-1.09262	5.56386e-09	9.87565e-06	16	NA	KLKBL4	TSS200			NA
cg17214023	-0.707484	5.40741e-09	9.87565e-06	2	NA					TRUE	Unclassified
cg00008971	-1.05053	5.74106e-09	9.89774e-06	1	NA	MMACHC;CCDC163P	Body;TSS1500	chr1:45965586-45966049	S_Shore	NA
cg03495053	-0.984841	5.6673e-09	9.89774e-06	6	NA	THBS2	Body	chr6:169648546-169649047	S_Shore	NA
cg05083852	0.945439	5.78417e-09	9.89774e-06	16	NA	CMIP	Body	chr16:81478214-81479350	S_Shore	NA
cg06470951	-1.29312	5.80758e-09	9.89774e-06	2	NA					TRUE
cg08022044	-0.97729	5.78359e-09	9.89774e-06	11	NA	DSCAML1	Body			TRUE	Unclassified_Cell_type_specific
cg10195567	-1.03602	5.73913e-09	9.89774e-06	7	NA	TBL2	Body	chr7:72984990-72985208	S_Shelf	NA
cg14714629	-0.939112	5.67182e-09	9.89774e-06	7	NA	TRIM4;TRIM4	Body;Body			NA
cg17175364	-1.41558	5.74676e-09	9.89774e-06	17	NA					NA
cg17736821	-1.41669	5.76994e-09	9.89774e-06	2	NA					TRUE
cg05245416	-1.27104	5.83931e-09	9.90798e-06	2	NA	LOC150568	Body			TRUE
cg20352178	-1.04744	5.89555e-09	9.95952e-06	15	NA	C15orf28;ANP32A	Body;Body			TRUE
cg17759475	-0.778567	5.96736e-09	9.99318e-06	1	NA	SELENBP1	TSS1500			NA
cg25507845	0.845598	5.96103e-09	9.99318e-06	5	NA	CAMK2A;CAMK2A	Body;Body			TRUE
cg21621538	0.944334	6.16367e-09	1.02772e-05	7	NA	MPP6	5'UTR			NA
cg05436845	-0.729778	6.22193e-09	1.02853e-05	11	NA	MAP3K11	Body	chr11:65381582-65381872	N_Shelf	NA
cg11600991	-0.797377	6.21019e-09	1.02853e-05	7	NA	ADAP1	Body	chr7:965987-966266	Island	NA	Unclassified_Cell_type_specific
cg01092932	-1.15248	6.3244e-09	1.04101e-05	1	NA	MIR181B1	Body			NA
cg12008501	-1.11786	6.41423e-09	1.0513e-05	2	NA					TRUE
cg09100343	-0.840876	6.45917e-09	1.05418e-05	16	NA	CPNE2	Body			TRUE
cg01034813	0.802356	6.52154e-09	1.05987e-05	16	NA	GTF3C1	Body			TRUE
cg05149097	-0.862327	6.60505e-09	1.06621e-05	11	NA			chr11:59328137-59328507	N_Shelf	NA	Unclassified_Cell_type_specific
cg14963724	-1.26133	6.64355e-09	1.06621e-05	18	NA	CNDP2;CNDP2	TSS1500;5'UTR	chr18:72162935-72164039	S_Shelf	NA	Promoter_Associated
cg16733117	-0.898716	6.64363e-09	1.06621e-05	8	NA	LYPD2	TSS1500			NA
cg00978505	-0.917817	6.78416e-09	1.07532e-05	1	NA			chr1:65731411-65731849	N_Shelf	NA
cg20385395	-0.906482	6.78364e-09	1.07532e-05	5	NA	SNHG4;SNORA74A;MATR3	Body;TSS1500;5'UTR	chr5:138609320-138609851	S_Shelf	NA
cg24969820	-0.614015	6.74344e-09	1.07532e-05	3	NA	ST3GAL6	Body			TRUE
cg06122864	-1.05109	6.85643e-09	1.07695e-05	6	NA	MOG;MOG;MOG;MOG;MOG;MOG;MOG;MOG;MOG;MOG;MOG	Body;Body;Body;Body;Body;Body;Body;Body;Body;Body;Body			NA
cg08493463	-0.844724	6.87834e-09	1.07695e-05	4	TRUE	ENPP6;ENPP6	1stExon;5'UTR			NA	Unclassified_Cell_type_specific
cg14642395	0.854823	6.85326e-09	1.07695e-05	11	NA	SLC22A11	TSS1500			TRUE
cg03280622	0.584129	6.91676e-09	1.07859e-05	8	NA	PLEC1;PLEC1;PLEC1;PLEC1	Body;Body;Body;Body	chr8:145024449-145025179	N_Shore	TRUE	Unclassified_Cell_type_specific
cg00379619	-1.06075	7.38288e-09	1.08079e-05	19	NA	UNC13A	Body	chr19:17791067-17791301	S_Shelf	NA
cg01002030	1.47487	7.43037e-09	1.08079e-05	1	NA	RAVER2	Body	chr1:65210282-65211238	S_Shore	NA
cg01784548	-1.31313	7.34506e-09	1.08079e-05	7	NA	RAC1;RAC1	3'UTR;3'UTR	chr7:6441809-6442042	S_Shore	NA
cg02402843	-0.756396	7.46243e-09	1.08079e-05	12	NA	SOX5	5'UTR			TRUE
cg04642669	-1.01926	7.28988e-09	1.08079e-05	6	NA	WDR46;WDR46	Body;Body	chr6:33256539-33256973	N_Shore	NA
cg05461734	-1.16923	7.21806e-09	1.08079e-05	10	NA			chr10:122708510-122708899	N_Shelf	NA
cg05777357	0.865191	7.05861e-09	1.08079e-05	9	NA	LHX2	Body	chr9:126773246-126780953	Island	NA
cg07764113	-0.904874	7.23534e-09	1.08079e-05	10	NA					TRUE
cg07957035	-0.933698	7.32114e-09	1.08079e-05	16	NA	ZNF423	Body			TRUE
cg11414263	-1.22217	7.13726e-09	1.08079e-05	21	NA	C21orf58	Body	chr21:47722622-47722900	S_Shelf	NA
cg14787880	1.29811	7.30765e-09	1.08079e-05	2	NA	BMPR2	Body	chr2:203239865-203242418	S_Shore	NA
cg15697575	-1.01712	7.39301e-09	1.08079e-05	3	NA					TRUE	Unclassified
cg16325174	-1.16744	6.98783e-09	1.08079e-05	13	NA	FAM155A	Body			TRUE
cg23047203	-1.0786	7.33764e-09	1.08079e-05	15	NA	RASGRF1;RASGRF1	Body;Body			NA
cg23886978	0.805988	7.45183e-09	1.08079e-05	8	NA					NA
cg24989193	-0.927815	7.42374e-09	1.08079e-05	10	NA	SH3PXD2A	Body			TRUE
cg26879339	-0.842511	7.41592e-09	1.08079e-05	16	NA			chr16:89985913-89986356	N_Shelf	NA
cg27083329	1.0113	7.4249e-09	1.08079e-05	15	NA					TRUE
cg27411906	-1.28048	7.46403e-09	1.08079e-05	17	NA					NA
cg14218223	-1.24555	7.57871e-09	1.08921e-05	9	NA			chr9:115512611-115513757	N_Shelf	NA
cg14448116	-0.933429	7.55454e-09	1.08921e-05	1	TRUE	NDUFS2;ADAMTS4	5'UTR;TSS1500	chr1:161171809-161172256	N_Shore	TRUE	Unclassified_Cell_type_specific
cg01657744	1.1638	7.64451e-09	1.08961e-05	10	NA	LDB3;LDB3;LDB3	Body;Body;Body	chr10:88470905-88471934	Island	NA	Promoter_Associated
cg01735049	1.03988	7.64856e-09	1.08961e-05	16	NA	C16orf72	Body	chr16:9184146-9186689	S_Shore	NA
cg13158604	-0.860643	7.66638e-09	1.08961e-05	7	NA	EMID2	3'UTR			NA
cg17899492	-1.12852	7.72885e-09	1.08983e-05	19	NA	MAN2B1	Body	chr19:12767749-12767980	S_Shelf	NA
cg25555505	-1.0528	7.74581e-09	1.08983e-05	7	NA	FOXK1	Body	chr7:4794117-4794525	N_Shelf	NA
cg25654517	-1.1323	7.75285e-09	1.08983e-05	6	NA	MOG;MOG;MOG;MOG;MOG;MOG;MOG;MOG;MOG;MOG;MOG	Body;Body;Body;Body;Body;Body;Body;Body;Body;Body;Body			NA
cg08719515	-1.03245	7.81431e-09	1.09002e-05	5	NA	SEMA6A	5'UTR			TRUE
cg15572396	-1.26157	7.83905e-09	1.09002e-05	3	NA	PXK	Body	chr3:58318398-58319192	S_Shelf	NA	Promoter_Associated
cg18317531	-1.11279	7.83534e-09	1.09002e-05	1	NA	ENAH;ENAH	Body;Body			TRUE
cg07177437	-0.961738	7.88932e-09	1.09306e-05	1	NA	ITLN1	Body			NA
cg15962267	-0.804006	7.97182e-09	1.09338e-05	5	NA	SNHG4;SNORA74A;MATR3	Body;TSS1500;5'UTR	chr5:138609320-138609851	S_Shelf	NA
cg18261944	-0.777707	7.92909e-09	1.09338e-05	10	NA	ZCCHC24	Body	chr10:81204452-81204790	N_Shelf	TRUE
cg20349803	-1.24221	7.97681e-09	1.09338e-05	2	NA	RALB	Body			NA
cg13055709	-1.13335	8.0616e-09	1.09441e-05	1	NA					NA
cg18574499	-0.749101	8.06955e-09	1.09441e-05	21	NA	BRWD1;BRWD1;BRWD1	Body;Body;3'UTR			NA
cg22627427	-1.16203	8.06537e-09	1.09441e-05	11	TRUE	C11orf9;DKFZP434K028;C11orf9	Body;Body;TSS1500	chr11:61519741-61519972	S_Shelf	NA
cg04702872	0.876686	8.20537e-09	1.09483e-05	2	NA			chr2:45877178-45879685	N_Shore	NA
cg05638139	0.858297	8.11754e-09	1.09483e-05	17	NA					TRUE
cg15924102	-1.21653	8.23024e-09	1.09483e-05	1	NA					NA
cg15969431	-1.0066	8.16386e-09	1.09483e-05	3	NA					TRUE
cg22843146	-0.775246	8.27162e-09	1.09483e-05	15	NA	C15orf59	Body			TRUE
cg24885246	-1.21367	8.26258e-09	1.09483e-05	19	NA			chr19:17622317-17623316	N_Shelf	NA
cg26995083	-1.07608	8.23587e-09	1.09483e-05	6	NA	TJAP1;TJAP1;TJAP1;TJAP1;TJAP1;TJAP1;TJAP1;TJAP1	5'UTR;5'UTR;Body;5'UTR;5'UTR;5'UTR;1stExon;5'UTR			NA
cg03374976	-0.646708	8.46929e-09	1.09717e-05	1	NA	SLC45A3	Body	chr1:205631977-205632254	N_Shore	TRUE
cg05153781	-0.971615	8.51715e-09	1.09717e-05	14	NA					TRUE	Unclassified_Cell_type_specific
cg09262197	-1.10741	8.34166e-09	1.09717e-05	1	NA	C1orf174	Body	chr1:3808490-3809236	N_Shore	NA
cg09331545	0.874549	8.50991e-09	1.09717e-05	16	NA	LOC100129637	Body	chr16:87736652-87736907	N_Shore	NA	Promoter_Associated
cg15559674	0.841593	8.4966e-09	1.09717e-05	6	NA	ZC3H12D	5'UTR			NA	Promoter_Associated
cg22699768	-1.2464	8.48969e-09	1.09717e-05	1	NA					NA
cg26347632	-0.863113	8.4429e-09	1.09717e-05	22	NA	CDC42EP1	3'UTR	chr22:37962481-37962819	S_Shelf	NA
cg26839284	1.41923	8.37215e-09	1.09717e-05	1	NA	AMPD2;AMPD2	TSS1500;TSS1500	chr1:110162464-110162716	N_Shore	NA	Promoter_Associated
cg00624410	-0.851352	8.59269e-09	1.10321e-05	16	NA	CPNE2	5'UTR	chr16:57126044-57127110	S_Shore	NA	Unclassified_Cell_type_specific
cg13783653	1.02899	8.77243e-09	1.11883e-05	9	NA	NTNG2	5'UTR	chr9:135039673-135039978	Island	NA
cg26261873	-0.970342	8.75098e-09	1.11883e-05	3	NA	RYBP	Body			TRUE
cg20302069	-0.63877	8.83694e-09	1.12333e-05	2	NA	AGAP1;AGAP1	Body;Body			NA
cg07427605	-0.70231	8.95183e-09	1.13419e-05	16	NA	ZFHX3;ZFHX3	5'UTR;TSS1500	chr16:73081590-73082565	Island	NA
cg15300753	-1.26555	8.98631e-09	1.13483e-05	11	NA	PTPRJ;PTPRJ	Body;Body			TRUE
cg13204568	0.636172	9.0182e-09	1.13514e-05	1	NA	DHRS3	TSS1500	chr1:12676983-12678642	S_Shore	TRUE
cg09359064	1.41245	9.04818e-09	1.1352e-05	9	NA	NTNG2	5'UTR	chr9:135039673-135039978	Island	NA
cg02562579	-0.910176	9.24398e-09	1.1439e-05	15	NA	CORO2B	Body			TRUE
cg06405341	1.38496	9.16764e-09	1.1439e-05	17	NA	AXIN2	Body	chr17:63532955-63533933	S_Shore	NA	Unclassified_Cell_type_specific
cg09395195	-1.02372	9.21903e-09	1.1439e-05	17	NA	EVI2A;EVI2A;NF1;NF1	Body;Body;Body;Body			NA
cg11835619	-0.883065	9.22061e-09	1.1439e-05	12	NA	ERBB3;ERBB3	Body;Body	chr12:56472792-56474393	S_Shore	NA	Unclassified
cg16983084	-0.829607	9.26602e-09	1.1439e-05	7	NA					TRUE
cg09011316	-1.05689	9.31669e-09	1.14648e-05	1	NA			chr1:16543683-16544307	S_Shore	NA	Unclassified_Cell_type_specific
cg08677210	0.813503	9.41917e-09	1.1554e-05	17	NA	MSI2;MSI2	Body;Body			TRUE
cg18864926	1.10507	9.51505e-09	1.16346e-05	14	NA	CCDC85C	Body			TRUE
cg20754324	-1.00091	9.57899e-09	1.16757e-05	22	NA	SOX10	TSS1500	chr22:38379093-38379964	S_Shore	TRUE	Unclassified_Cell_type_specific
cg07944862	0.864977	9.60996e-09	1.16765e-05	17	NA	RARA;RARA;RARA;RARA	Body;Body;Body;Body	chr17:38501396-38501839	N_Shore	TRUE	Unclassified
cg01236734	-1.15608	9.71878e-09	1.17289e-05	7	NA	PON2;PON2	Body;Body			TRUE
cg07354440	-0.66286	9.78556e-09	1.17289e-05	1	TRUE	NDUFS2;ADAMTS4	TSS1500;TSS200	chr1:161171809-161172256	N_Shelf	NA
cg14418213	-1.18587	9.80538e-09	1.17289e-05	9	NA			chr9:33816798-33818300	N_Shelf	NA	Unclassified
cg19847945	-0.856373	9.80325e-09	1.17289e-05	17	NA	MARCH10;MARCH10	Body;Body	chr17:60781141-60781934	S_Shore	NA
cg26870936	-0.852375	9.70766e-09	1.17289e-05	17	NA	RECQL5;LOC643008;LOC643008	Body;TSS1500;5'UTR	chr17:73627542-73627824	S_Shelf	NA
cg00241281	-1.00307	9.87265e-09	1.17728e-05	14	NA	PACS2;PACS2	TSS1500;TSS1500	chr14:105780339-105782027	N_Shore	NA
cg22242614	-1.04443	9.92763e-09	1.17898e-05	6	NA	SYNJ2	Body	chr6:158402072-158403444	S_Shore	NA	Promoter_Associated
cg25769315	-0.642448	9.94813e-09	1.17898e-05	4	NA					TRUE
cg12150366	1.09949	1.00149e-08	1.18326e-05	14	NA	FOXG1;FOXG1	1stExon;3'UTR	chr14:29236835-29237832	S_Shore	NA
cg02460652	-0.742006	1.00593e-08	1.18486e-05	15	NA	C15orf27	Body			TRUE	Unclassified
cg03017850	-1.0919	1.009e-08	1.18486e-05	2	NA	SPTBN1;SPTBN1	Body;Body			TRUE	Unclassified
cg26206680	-0.868926	1.01515e-08	1.18738e-05	17	NA	CYTSB;CYTSB;CYTSB;CYTSB	Body;Body;Body;Body			TRUE
cg26942829	-1.32217	1.01731e-08	1.18738e-05	6	NA	GFOD1	Body			TRUE
cg00696323	-0.825945	1.02639e-08	1.19435e-05	3	NA	ITGB5	Body			TRUE
cg01643563	0.653858	1.05214e-08	1.19482e-05	16	NA	CACNA1H;CACNA1H	Body;Body	chr16:1207042-1208032	N_Shore	NA	Unclassified_Cell_type_specific
cg02592133	0.866941	1.04195e-08	1.19482e-05	2	NA	C2orf55	5'UTR			TRUE
cg02910987	-0.906862	1.04457e-08	1.19482e-05	10	NA					TRUE
cg05593669	-1.21505	1.05019e-08	1.19482e-05	12	NA					TRUE
cg05889171	1.12265	1.05894e-08	1.19482e-05	11	NA	GRAMD1B	Body	chr11:123448093-123448382	S_Shore	NA
cg07606495	-0.748559	1.07066e-08	1.19482e-05	19	NA	C19orf57	3'UTR	chr19:13991001-13991217	S_Shelf	NA	Unclassified_Cell_type_specific
cg09321238	0.6763	1.07324e-08	1.19482e-05	1	NA	PRDM16;PRDM16	Body;Body	chr1:3071899-3072239	Island	NA
cg09640621	-1.0555	1.07332e-08	1.19482e-05	10	NA	NPS	TSS1500			NA
cg12000131	-0.696088	1.07142e-08	1.19482e-05	17	NA	ANKRD13B;CORO6	3'UTR;3'UTR	chr17:27942532-27945388	N_Shore	TRUE
cg14604470	-0.893633	1.04974e-08	1.19482e-05	9	NA	FAM102A;FAM102A	TSS1500;Body			NA
cg15840151	-1.08894	1.07311e-08	1.19482e-05	10	NA	C10orf120	TSS1500			NA
cg18978680	-1.06729	1.06938e-08	1.19482e-05	6	NA	TULP4;TULP4;TULP4;TULP4	1stExon;5'UTR;5'UTR;1stExon			NA
cg20706778	0.943969	1.03258e-08	1.19482e-05	2	NA	FAM176A	TSS1500			TRUE
cg22325764	-0.857908	1.03647e-08	1.19482e-05	8	NA			chr8:1956926-1957177	S_Shelf	TRUE
cg26349299	-0.673318	1.0573e-08	1.19482e-05	14	NA	SAV1	TSS1500	chr14:51134480-51135304	S_Shore	TRUE
cg00960700	1.91505	1.08831e-08	1.19653e-05	17	NA	TBCD	TSS1500	chr17:80709052-80710843	Island	NA
cg06081917	-1.05752	1.09935e-08	1.19653e-05	16	NA	BFAR	3'UTR			NA
cg08067969	0.888111	1.10038e-08	1.19653e-05	14	NA	PPP1R13B	3'UTR	chr14:104205070-104205329	N_Shelf	NA
cg12366423	-1.07898	1.09369e-08	1.19653e-05	5	NA	EGFLAM;EGFLAM;EGFLAM	Body;TSS200;TSS200			NA
cg12772086	-1.10843	1.09916e-08	1.19653e-05	6	NA			chr6:107780235-107780456	S_Shelf	NA
cg14294859	1.40029	1.09121e-08	1.19653e-05	9	NA	SLC25A25;SLC25A25;SLC25A25;SLC25A25	Body;Body;Body;5'UTR			TRUE
cg18913923	-1.05183	1.10281e-08	1.19653e-05	7	NA	AOAH	Body			TRUE	Unclassified_Cell_type_specific
cg19771350	-0.93194	1.10189e-08	1.19653e-05	11	NA					TRUE
cg20522104	-0.957087	1.0826e-08	1.19653e-05	11	NA	DLG2;DLG2;DLG2;DLG2	Body;Body;Body;Body			TRUE
cg01185345	0.612453	1.10763e-08	1.19838e-05	13	NA	STK24	Body			TRUE
cg14219543	-1.21474	1.11704e-08	1.20181e-05	8	NA					TRUE
cg19408740	-0.803145	1.11545e-08	1.20181e-05	1	NA	IGSF8	Body	chr1:160068040-160068430	N_Shelf	NA
cg12092484	0.833177	1.12223e-08	1.20402e-05	19	NA	SAFB2	Body	chr19:5593709-5594194	N_Shelf	NA
cg18018581	-0.741768	1.13101e-08	1.21007e-05	15	NA			chr15:68155872-68156125	S_Shelf	NA
cg12616114	-0.936115	1.14167e-08	1.21473e-05	6	NA	HIVEP2	5'UTR			NA
cg15656257	0.965673	1.14017e-08	1.21473e-05	12	NA	ABCB9;ABCB9;ABCB9	5'UTR;5'UTR;5'UTR	chr12:123450868-123451207	N_Shore	NA
cg14211837	-1.12297	1.15391e-08	1.22438e-05	18	NA					NA
cg01419914	0.918421	1.16947e-08	1.2301e-05	17	NA	BAHCC1	Body	chr17:79366806-79374742	Island	NA
cg04348273	-0.683024	1.16754e-08	1.2301e-05	1	NA			chr1:54870853-54872476	S_Shelf	NA
cg13720362	0.560695	1.17839e-08	1.2301e-05	6	NA	NR2E1	Body	chr6:108485671-108490539	S_Shore	NA
cg18982587	0.59127	1.18094e-08	1.2301e-05	11	NA	FAM180B	TSS200	chr11:47611138-47612438	N_Shelf	NA
cg19052272	-1.04769	1.17566e-08	1.2301e-05	2	NA	ALLC	TSS1500			NA
cg19764295	-0.832334	1.18166e-08	1.2301e-05	7	NA	CALD1;CALD1;CALD1;CALD1;CALD1	Body;Body;Body;Body;Body			TRUE
cg26081974	1.09566	1.18101e-08	1.2301e-05	13	NA			chr13:114066946-114067488	N_Shore	TRUE
cg17618939	-1.0386	1.1858e-08	1.23108e-05	5	NA	FYB;FYB	Body;Body			TRUE	Unclassified_Cell_type_specific
cg05192293	-1.05417	1.20403e-08	1.24284e-05	10	NA			chr10:71930007-71930587	S_Shelf	NA	Unclassified_Cell_type_specific
cg06038180	-0.844955	1.21587e-08	1.24284e-05	17	NA	TMEM95	TSS200	chr17:7254622-7255808	S_Shelf	TRUE
cg08496523	-0.745974	1.20963e-08	1.24284e-05	11	NA	C11orf9;C11orf9	Body;Body	chr11:61544727-61545563	N_Shelf	NA
cg15374435	1.03603	1.213e-08	1.24284e-05	13	NA	SPRY2	Body	chr13:80913157-80913461	N_Shore	NA
cg18623216	-0.932117	1.20899e-08	1.24284e-05	3	NA	PLCH1;PLCH1	5'UTR;1stExon			TRUE
cg24346868	-1.29307	1.21649e-08	1.24284e-05	3	NA	UBE2E1;UBE2E1	Body;Body			TRUE	Unclassified_Cell_type_specific
cg03106717	-0.954819	1.22052e-08	1.24366e-05	1	NA	CLIC4	Body			TRUE
cg13263591	-1.24375	1.23062e-08	1.25064e-05	8	NA			chr8:102138593-102139108	S_Shelf	NA
cg00239915	0.897446	1.24187e-08	1.25257e-05	7	NA	PTPRN2;PTPRN2;PTPRN2	Body;Body;Body			TRUE
cg02238715	-0.766092	1.24552e-08	1.25257e-05	16	NA	METTL9;IGSF6;METTL9	Body;TSS1500;Body			NA
cg08056629	-1.04841	1.24444e-08	1.25257e-05	1	NA					NA	Promoter_Associated
cg10500737	0.73531	1.24501e-08	1.25257e-05	21	NA	C21orf34;C21orf34	Body;TSS1500			TRUE
cg04517079	-0.716064	1.27147e-08	1.26043e-05	6	NA	FOXP4;FOXP4;FOXP4	Body;Body;Body			TRUE
cg07185181	-1.1308	1.26712e-08	1.26043e-05	3	NA					TRUE
cg13647523	1.2121	1.26906e-08	1.26043e-05	9	NA	ASTN2;ASTN2;ASTN2	TSS1500;TSS1500;TSS1500	chr9:120175253-120177496	S_Shore	NA
cg15725046	-0.752016	1.27297e-08	1.26043e-05	1	NA	MTOR	Body			NA
cg22398259	-0.99697	1.26082e-08	1.26043e-05	8	NA					NA	Unclassified_Cell_type_specific
cg27280535	1.27075	1.26249e-08	1.26043e-05	8	NA	MFHAS1	Body	chr8:8748652-8751478	N_Shore	NA
cg09421589	-0.796485	1.27853e-08	1.26269e-05	7	NA			chr7:157320462-157320669	N_Shore	NA
cg11523221	-0.909652	1.2932e-08	1.26338e-05	6	NA	BACH2;BACH2	5'UTR;5'UTR			TRUE
cg13814351	0.91732	1.28962e-08	1.26338e-05	9	NA	FAM163B	TSS1500	chr9:136444127-136444604	S_Shelf	NA
cg15997315	-0.959777	1.29892e-08	1.26338e-05	12	NA	DNAH10	Body			TRUE
cg17375177	-1.313	1.29724e-08	1.26338e-05	6	NA	MOG;MOG;MOG;MOG;MOG;MOG;MOG;MOG;MOG;MOG;MOG	Body;Body;Body;Body;Body;Body;Body;Body;Body;Body;Body			NA
cg23024158	-0.956368	1.28609e-08	1.26338e-05	10	NA	C10orf11	Body			TRUE
cg27442839	-0.791754	1.29843e-08	1.26338e-05	1	NA	LRRC8D;LRRC8D	5'UTR;5'UTR			TRUE
cg02152631	-1.1165	1.32513e-08	1.27142e-05	8	NA					TRUE
cg09518969	-1.1358	1.32571e-08	1.27142e-05	11	NA	PLA2G16;PLA2G16	Body;Body	chr11:63381143-63382096	N_Shelf	TRUE
cg09976157	-1.04217	1.3207e-08	1.27142e-05	6	NA					TRUE
cg11006453	1.29737	1.31119e-08	1.27142e-05	8	NA	EIF2C2;EIF2C2	Body;Body			NA	Promoter_Associated
cg17545805	-0.781477	1.32026e-08	1.27142e-05	10	NA	INPP5A	Body	chr10:134549623-134549876	S_Shore	NA
cg17684207	-1.37141	1.32699e-08	1.27142e-05	6	NA	LOC285796	TSS1500			NA
cg08597682	-0.987885	1.33197e-08	1.2718e-05	10	NA	OPALIN;OPALIN;OPALIN	TSS200;TSS200;TSS200			NA
cg11626236	1.00132	1.33398e-08	1.2718e-05	8	NA			chr8:65290108-65290946	S_Shore	TRUE
cg01799507	-0.913656	1.343e-08	1.27189e-05	17	NA	TIMP2	Body			TRUE
cg05657213	-0.804741	1.34729e-08	1.27189e-05	16	NA	ZNF843	5'UTR	chr16:31453337-31453620	N_Shore	NA
cg06511274	-1.11634	1.3431e-08	1.27189e-05	16	NA	CHST6	5'UTR	chr16:75512545-75513716	S_Shore	NA
cg12486287	0.679733	1.34672e-08	1.27189e-05	16	NA	VASN;CORO7	TSS1500;Body	chr16:4421642-4422240	Island	NA	Unclassified_Cell_type_specific
cg19318801	-1.27176	1.35609e-08	1.27707e-05	1	NA			chr1:233121927-233122136	N_Shelf	NA
cg25311335	-1.10655	1.36442e-08	1.28178e-05	7	NA					TRUE
cg00213295	-0.964951	1.37468e-08	1.28515e-05	17	NA	TMEM132E	Body			TRUE
cg13306921	-0.846092	1.37164e-08	1.28515e-05	1	NA	SSBP3;SSBP3;SSBP3	Body;Body;Body			TRUE
cg01701837	0.78875	1.4002e-08	1.29453e-05	9	NA	PNPLA7;PNPLA7	Body;Body	chr9:140375366-140375581	N_Shore	NA
cg09019635	-1.22731	1.3953e-08	1.29453e-05	2	NA					TRUE
cg10645314	-1.3059	1.40152e-08	1.29453e-05	2	NA	ALLC	TSS1500			NA
cg12724221	-0.944817	1.39169e-08	1.29453e-05	10	NA	AVPI1	TSS1500	chr10:99446696-99447400	S_Shore	TRUE
cg26411436	-0.913919	1.3912e-08	1.29453e-05	7	NA	ADAP1	Body	chr7:993401-994574	N_Shore	NA
cg09450153	-1.01979	1.41259e-08	1.29853e-05	7	NA	CREB5;CREB5;CREB5;CREB5	Body;Body;Body;Body			TRUE
cg26902279	-0.828706	1.41045e-08	1.29853e-05	5	NA	H2AFY	TSS1500	chr5:134734096-134735261	S_Shore	NA	Unclassified_Cell_type_specific
cg04388970	-1.01628	1.42551e-08	1.30418e-05	7	NA	AVL9	Body			TRUE
cg05991333	-1.05746	1.4251e-08	1.30418e-05	16	NA					TRUE
cg14452619	-1.19112	1.44131e-08	1.30724e-05	9	NA	PTPRD;PTPRD;PTPRD;PTPRD;PTPRD;PTPRD	Body;Body;Body;Body;Body;Body			TRUE
cg18951543	-0.773978	1.44828e-08	1.30724e-05	7	NA	PTPRN2;PTPRN2;PTPRN2	Body;Body;Body	chr7:157631319-157631615	S_Shelf	NA
cg19927741	-0.805527	1.43269e-08	1.30724e-05	22	NA	USP18	Body			TRUE	Unclassified
cg22330763	0.932218	1.44149e-08	1.30724e-05	6	NA	SLC29A1;SLC29A1;SLC29A1;SLC29A1;SLC29A1	5'UTR;5'UTR;5'UTR;5'UTR;5'UTR	chr6:44191278-44191872	S_Shelf	NA	Unclassified_Cell_type_specific
cg26437697	0.956383	1.44733e-08	1.30724e-05	14	NA	SAMD4A;SAMD4A	Body;Body			TRUE
cg26718599	-0.669032	1.44922e-08	1.30724e-05	19	NA			chr19:49925626-49926012	N_Shelf	NA
cg04756279	1.04986	1.45385e-08	1.30751e-05	19	NA	VSTM2B	Body	chr19:30015781-30021367	Island	NA	Unclassified
cg12570716	0.763989	1.46174e-08	1.30751e-05	10	NA	KLF6;KLF6;KLF6;KLF6	Body;Body;Body;Body	chr10:3823789-3824017	N_Shore	NA
cg18277507	-1.075	1.45926e-08	1.30751e-05	5	NA	BRD9;BRD9;BRD9	Body;Body;Body	chr5:880980-881277	S_Shelf	NA	Unclassified_Cell_type_specific
cg18356276	-1.07519	1.4631e-08	1.30751e-05	7	NA	AHR	TSS1500	chr7:17338252-17339101	N_Shore	NA
cg03247301	-0.760709	1.48617e-08	1.32164e-05	2	NA					NA
cg11301281	-0.766488	1.4892e-08	1.32164e-05	7	NA	CREB5;CREB5;CREB5	5'UTR;5'UTR;Body			TRUE
cg16740157	-1.10908	1.48462e-08	1.32164e-05	6	NA					TRUE	Unclassified_Cell_type_specific
cg03787088	-1.26023	1.50295e-08	1.32514e-05	11	NA					TRUE
cg06294954	-1.2317	1.49871e-08	1.32514e-05	7	NA	CUX1;CUX1;CUX1	Body;Body;Body			NA
cg16238149	-0.977127	1.50483e-08	1.32514e-05	13	NA					TRUE
cg17775079	1.01007	1.50691e-08	1.32514e-05	10	NA	JMJD1C;LOC84989	Body;TSS1500	chr10:65224870-65225887	N_Shore	NA
cg13002809	-0.618592	1.51611e-08	1.3302e-05	4	NA	RBPJ;RBPJ;RBPJ;RBPJ	Body;Body;5'UTR;Body	chr4:26361172-26361411	S_Shore	NA	Unclassified
cg25145165	-0.978311	1.52584e-08	1.33569e-05	10	NA	MGMT	Body			NA
cg20402826	-1.43679	1.53156e-08	1.33766e-05	2	NA					TRUE
cg08865522	-0.857469	1.54248e-08	1.34414e-05	12	NA	RASAL1	TSS1500	chr12:113572977-113573758	S_Shore	NA	Promoter_Associated_Cell_type_specific
cg02482730	1.03523	1.56747e-08	1.34762e-05	17	NA	SEPT9;SEPT9;SEPT9;SEPT9;SEPT9;SEPT9;SEPT9	Body;5'UTR;Body;Body;Body;Body;Body			NA
cg09262171	1.41948	1.55194e-08	1.34762e-05	16	NA	ADCY9	Body			TRUE
cg12863927	-1.08206	1.55477e-08	1.34762e-05	7	NA	TMEM139	Body	chr7:142985047-142985810	N_Shore	NA
cg13226797	-1.22378	1.56508e-08	1.34762e-05	11	NA	GAB2;GAB2	TSS1500;Body			NA
cg16909084	-0.758221	1.56371e-08	1.34762e-05	2	NA	PXDN	Body			TRUE
cg18376817	-0.755183	1.56274e-08	1.34762e-05	15	NA					TRUE	Unclassified_Cell_type_specific
cg20617957	0.628915	1.57351e-08	1.34981e-05	13	NA					TRUE	Unclassified
cg14388601	1.03548	1.59203e-08	1.36036e-05	7	NA	CTTNBP2	Body			TRUE
cg20123637	-1.22427	1.59287e-08	1.36036e-05	3	NA	TF	Body	chr3:133464949-133465420	S_Shelf	NA
cg06577223	-0.802547	1.59963e-08	1.36311e-05	11	NA					NA
cg14210811	-0.763234	1.60728e-08	1.3666e-05	2	NA	GTF3C2;GTF3C2	Body;Body			NA
cg07362328	0.87589	1.61975e-08	1.37417e-05	1	NA	DMRTA2	Body	chr1:50884228-50891471	Island	NA	Unclassified_Cell_type_specific
cg00741695	-1.22926	1.62916e-08	1.37912e-05	6	NA	LOC285768;LOC285768	Body;Body			TRUE
cg10082445	-0.847524	1.63828e-08	1.38212e-05	16	NA			chr16:89299274-89299874	N_Shelf	NA
cg25740500	-0.770162	1.63988e-08	1.38212e-05	18	NA	FBXO15;FBXO15	Body;Body			TRUE	Unclassified_Cell_type_specific
cg02417473	-0.745286	1.65285e-08	1.38724e-05	22	NA			chr22:38434864-38435204	N_Shore	NA
cg23090824	1.29419	1.65316e-08	1.38724e-05	6	TRUE	PDE7B;PDE7B	1stExon;5'UTR			NA	Unclassified_Cell_type_specific
cg00665106	-0.701279	1.65955e-08	1.38958e-05	1	NA					TRUE
cg03765041	0.877669	1.66441e-08	1.39024e-05	7	NA	ESYT2	Body	chr7:158621005-158622747	N_Shore	NA	Promoter_Associated
cg17596359	0.781875	1.66756e-08	1.39024e-05	13	NA	RASA3	Body	chr13:114840918-114841580	S_Shelf	TRUE	Unclassified_Cell_type_specific
cg08392125	-0.710669	1.67372e-08	1.39236e-05	2	NA					TRUE
cg02486855	0.928107	1.71707e-08	1.39489e-05	15	NA	SMAD3	TSS1500	chr15:67357339-67359061	N_Shore	NA
cg05958352	-1.04397	1.73109e-08	1.39489e-05	14	TRUE	RNASE1;RNASE1;RNASE1;RNASE1	5'UTR;TSS1500;5'UTR;5'UTR			NA
cg06556244	0.830764	1.72542e-08	1.39489e-05	7	NA	EPHA1	Body			TRUE
cg10113589	-1.04625	1.69953e-08	1.39489e-05	10	NA	OPALIN;OPALIN;OPALIN;OPALIN;OPALIN;OPALIN	1stExon;5'UTR;1stExon;5'UTR;1stExon;5'UTR			NA
cg11602148	-0.729164	1.721e-08	1.39489e-05	3	NA	PLXNB1;PLXNB1	Body;Body			NA
cg12598235	0.950355	1.71819e-08	1.39489e-05	15	NA	LOC254559	TSS200	chr15:89920793-89922768	Island	NA	Unclassified_Cell_type_specific
cg14552732	1.37534	1.72001e-08	1.39489e-05	2	NA					NA
cg15685988	0.852276	1.72833e-08	1.39489e-05	1	NA	TMEM201;TMEM201	Body;3'UTR			NA
cg15862841	-1.22907	1.70814e-08	1.39489e-05	14	NA	SLC25A29	3'UTR	chr14:100758608-100759439	N_Shore	TRUE
cg20654468	-1.08923	1.69518e-08	1.39489e-05	11	TRUE	LPXN;LPXN	Body;Body	chr11:58345673-58347321	N_Shelf	NA
cg26052586	0.838796	1.70938e-08	1.39489e-05	18	NA	CABLES1;CABLES1	Body;Body	chr18:20714968-20717071	S_Shore	NA	Unclassified
cg26400275	-0.96065	1.71198e-08	1.39489e-05	3	NA	RBMS3;RBMS3;RBMS3	Body;Body;Body			TRUE
cg26555614	-1.24529	1.72621e-08	1.39489e-05	11	NA	PRR5L;PRR5L	5'UTR;1stExon			NA
cg26765599	-1.16229	1.71078e-08	1.39489e-05	16	NA	NMRAL1	Body	chr16:4524138-4524712	N_Shelf	NA
cg26829990	-0.821536	1.68878e-08	1.39489e-05	12	NA	GLTP	Body			TRUE
cg01484915	-1.0233	1.742e-08	1.3968e-05	10	NA	RASSF4	5'UTR	chr10:45454795-45455044	S_Shelf	NA	Unclassified_Cell_type_specific
cg02171804	-0.729066	1.7398e-08	1.3968e-05	14	NA			chr14:105144247-105144503	S_Shore	TRUE
cg15357022	0.707878	1.74434e-08	1.3968e-05	1	NA	PRDM16;PRDM16	Body;Body	chr1:3195376-3196052	N_Shelf	NA
cg19798702	-0.902875	1.76229e-08	1.40825e-05	3	NA	BDH1;BDH1;BDH1	Body;Body;Body			TRUE	Unclassified_Cell_type_specific
cg07164639	-0.824579	1.77775e-08	1.41766e-05	6	NA	DDO;DDO	TSS1500;TSS1500			NA
cg03687070	-1.08212	1.79342e-08	1.41841e-05	2	NA					TRUE
cg13382516	-1.19239	1.78642e-08	1.41841e-05	10	NA	SGMS1	5'UTR			TRUE
cg19274612	-1.14301	1.78717e-08	1.41841e-05	1	NA			chr1:106623393-106623854	S_Shelf	NA
cg25463399	-0.704704	1.79279e-08	1.41841e-05	1	NA			chr1:43824134-43825059	N_Shelf	NA
cg03722472	-0.911874	1.8111e-08	1.42946e-05	11	NA	ATPGD1;ATPGD1	TSS1500;TSS1500	chr11:67182965-67183393	N_Shore	NA
cg06931515	0.940872	1.82031e-08	1.43079e-05	1	NA	SGIP1	Body			TRUE
cg18815589	-0.711095	1.82196e-08	1.43079e-05	13	NA	PCDH9;PCDH9	Body;Body			TRUE
cg21641186	-0.717875	1.82393e-08	1.43079e-05	3	NA	UROC1;UROC1	3'UTR;3'UTR			NA
cg19375336	-1.24975	1.83385e-08	1.43565e-05	1	NA					TRUE
cg20754034	-1.00461	1.8489e-08	1.44157e-05	6	NA	TNXB	5'UTR	chr6:32063533-32065044	S_Shore	NA
cg25565203	-0.886832	1.84553e-08	1.44157e-05	5	NA					TRUE
cg02832915	-1.04266	1.85684e-08	1.44192e-05	2	NA	ASPRV1	1stExon	chr2:70188511-70188726	Island	NA
cg25226092	-0.742761	1.85438e-08	1.44192e-05	3	NA	MOBP;MOBP	TSS1500;TSS1500			TRUE
cg01065586	1.12559	1.88112e-08	1.44549e-05	5	NA	MOCS2;MOCS2	Body;5'UTR	chr5:52405269-52405767	N_Shore	NA	Promoter_Associated
cg05901522	0.807194	1.88536e-08	1.44549e-05	10	NA	C10orf58	5'UTR	chr10:82168064-82168917	S_Shore	NA
cg09199848	-0.838663	1.87354e-08	1.44549e-05	21	NA	SNORA80;URB1	TSS1500;Body			NA
cg10447222	-0.841755	1.88771e-08	1.44549e-05	8	NA	MATN2;MATN2	Body;Body			TRUE
cg16539741	-1.33775	1.87593e-08	1.44549e-05	7	NA	CHN2	Body			TRUE
cg20954893	-0.844188	1.88187e-08	1.44549e-05	2	NA	GREB1	Body	chr2:11758582-11759034	S_Shelf	NA
cg24624505	-1.45549	1.88238e-08	1.44549e-05	17	NA					TRUE
cg03497895	-1.39055	1.91028e-08	1.45435e-05	15	NA	MYO1E	Body			TRUE
cg06995967	-0.989408	1.92524e-08	1.45435e-05	10	NA	MRPS16;TTC18	TSS1500;3'UTR	chr10:75012126-75012531	S_Shore	NA
cg13866134	0.925804	1.92571e-08	1.45435e-05	1	NA	CAMTA1	Body			TRUE
cg15031753	-0.949629	1.91678e-08	1.45435e-05	4	NA	STOX2	Body			TRUE
cg16336494	1.11098	1.92141e-08	1.45435e-05	6	NA	MTHFD1L	Body	chr6:151186747-151188112	S_Shore	NA	Promoter_Associated
cg20821442	0.869379	1.91179e-08	1.45435e-05	7	NA	ATXN7L1;ATXN7L1	Body;Body			NA
cg22775123	-0.996136	1.90355e-08	1.45435e-05	6	NA	DAAM2	5'UTR	chr6:39760066-39760426	S_Shore	TRUE
cg01207684	-0.779104	1.94069e-08	1.45732e-05	16	NA	ADCY9	Body			TRUE
cg10238445	-0.904662	1.94467e-08	1.45732e-05	10	NA	LHPP;LHPP	Body;Body			NA
cg10589539	-0.744707	1.94478e-08	1.45732e-05	3	NA	NR1I2;NR1I2;NR1I2	5'UTR;Body;5'UTR			TRUE
cg13752749	-0.736625	1.94391e-08	1.45732e-05	9	NA	CRB2	Body	chr9:126129330-126129602	S_Shore	NA
cg23371436	0.769531	1.94901e-08	1.45766e-05	11	NA	NAV2;NAV2;NAV2;NAV2	Body;Body;Body;Body			TRUE
cg15106452	-0.925351	1.96352e-08	1.46299e-05	9	NA	RNF208	1stExon	chr9:140115986-140118466	N_Shore	NA
cg16096717	-0.88775	1.96373e-08	1.46299e-05	1	NA					TRUE
cg00912772	0.851101	1.97617e-08	1.46646e-05	12	NA	FGD6	Body			TRUE
cg05043716	-1.22701	1.98362e-08	1.46646e-05	8	NA	DOCK5	Body			TRUE
cg11911305	-1.14901	1.97469e-08	1.46646e-05	19	NA	APOC1P1;APOC1P1;APOC1P1	TSS1500;TSS1500;TSS1500			NA	Unclassified_Cell_type_specific
cg17651959	1.21489	1.98029e-08	1.46646e-05	20	NA			chr20:21485932-21496714	S_Shore	NA
cg02712303	-0.730316	2.01772e-08	1.484e-05	17	NA					NA
cg25447894	0.849612	2.0189e-08	1.484e-05	22	TRUE	CSDC2	5'UTR			TRUE
cg27423627	-0.927961	2.0185e-08	1.484e-05	3	NA	FRMD4B	Body			TRUE	Unclassified_Cell_type_specific
cg01190974	-0.774422	2.05162e-08	1.48733e-05	2	NA	FAM178B	5'UTR	chr2:97651764-97652441	N_Shore	TRUE
cg03989480	0.681335	2.03671e-08	1.48733e-05	1	NA	DMRTA2	Body	chr1:50884228-50891471	Island	NA
cg04915891	-1.00684	2.0533e-08	1.48733e-05	2	NA					TRUE
cg06189394	-1.18909	2.04059e-08	1.48733e-05	3	NA	LRIG1	Body			NA
cg11198589	1.05325	2.03989e-08	1.48733e-05	1	NA	ZNF362	TSS1500	chr1:33721448-33721703	N_Shore	NA
cg13373343	-0.826067	2.04299e-08	1.48733e-05	1	NA					TRUE
cg14660328	-0.964271	2.05433e-08	1.48733e-05	11	NA					TRUE
cg15087178	-0.796655	2.0511e-08	1.48733e-05	10	NA	ANK3	Body			TRUE
cg08271852	-0.899651	2.06307e-08	1.49086e-05	5	NA					TRUE
cg00049440	0.883661	2.09419e-08	1.49097e-05	9	NA	KLF9	Body	chr9:73027330-73029184	N_Shore	NA
cg03387092	-1.14687	2.07663e-08	1.49097e-05	3	NA	MYLK;MYLK;MYLK;MYLK	Body;Body;Body;Body			TRUE
cg08135718	-0.684862	2.09268e-08	1.49097e-05	7	NA	CUX1;CUX1;CUX1	Body;Body;Body			NA
cg10857905	-0.861988	2.09278e-08	1.49097e-05	10	NA					NA
cg11661512	-0.785045	2.09369e-08	1.49097e-05	5	NA	FGF18	Body			NA
cg13475995	-1.19345	2.07943e-08	1.49097e-05	10	NA			chr10:5882303-5882635	Island	NA
cg13657134	-0.924731	2.09398e-08	1.49097e-05	7	NA	USP42	Body	chr7:6198495-6198731	S_Shore	NA
cg15763670	-0.981688	2.06724e-08	1.49097e-05	10	NA	C10orf105;C10orf105;CDH23	3'UTR;3'UTR;Body			TRUE	Unclassified_Cell_type_specific
cg10236603	-0.930771	2.10104e-08	1.49143e-05	4	NA					TRUE
cg18405140	1.09081	2.10259e-08	1.49143e-05	19	NA	STK11	Body	chr19:1205368-1207422	S_Shore	NA	Promoter_Associated
cg01095658	-0.963762	2.11234e-08	1.49152e-05	14	NA	PLEKHH1	Body	chr14:68038798-68039013	N_Shelf	NA
cg03859846	-1.01717	2.11432e-08	1.49152e-05	13	NA	RASA3	Body	chr13:114813942-114814457	N_Shelf	NA
cg13776542	-1.01741	2.10735e-08	1.49152e-05	9	NA			chr9:99687155-99687587	S_Shore	NA
cg11417259	-0.691742	2.15015e-08	1.51236e-05	3	NA	LOC285370	TSS1500			NA
cg26331172	0.65788	2.15173e-08	1.51236e-05	1	NA	SEMA6C	5'UTR	chr1:151118049-151119373	Island	NA	Promoter_Associated
cg05184395	-1.35066	2.17625e-08	1.52573e-05	6	NA			chr6:169195967-169196186	N_Shelf	NA
cg08544453	-1.16685	2.18264e-08	1.52573e-05	1	NA					NA	Unclassified_Cell_type_specific
cg12069540	0.622497	2.18075e-08	1.52573e-05	10	NA	C10orf58;C10orf58	TSS200;5'UTR			TRUE
cg02794990	-1.15665	2.19112e-08	1.52731e-05	15	NA	MYO1E	Body	chr15:59663863-59665081	N_Shelf	NA
cg03484435	-0.988679	2.19546e-08	1.52731e-05	2	NA	PKP4;PKP4	Body;Body			TRUE
cg08858295	-1.1952	2.19679e-08	1.52731e-05	1	NA	OTUD7B	5'UTR	chr1:149982153-149982860	N_Shelf	NA
cg04277574	-1.16143	2.21041e-08	1.53401e-05	1	NA	NAV1	Body			TRUE
cg00900226	-1.10264	2.22771e-08	1.53797e-05	4	NA					TRUE
cg02083707	-1.04482	2.22809e-08	1.53797e-05	11	NA					TRUE
cg17325866	-1.04126	2.22705e-08	1.53797e-05	2	NA					TRUE
cg13679772	-1.12591	2.23457e-08	1.53841e-05	14	NA	FOXN3	5'UTR			TRUE
cg25310182	1.05284	2.23672e-08	1.53841e-05	2	NA	ZAK;ZAK	TSS1500;TSS1500	chr2:173940414-173941271	N_Shore	NA
cg03754098	-0.710665	2.2639e-08	1.54881e-05	16	NA					NA
cg08363074	-0.958743	2.25664e-08	1.54881e-05	22	NA	SLC16A8	TSS200	chr22:38476836-38478839	S_Shore	NA
cg18872420	-1.41027	2.26236e-08	1.54881e-05	14	NA	SPTLC2	Body			NA
cg26982321	-0.736425	2.26972e-08	1.55004e-05	6	NA					TRUE	Unclassified_Cell_type_specific
cg01749725	0.840189	2.29622e-08	1.55467e-05	8	NA					TRUE
cg02721065	-1.15225	2.29112e-08	1.55467e-05	8	NA	DEPDC6	Body			TRUE
cg02913511	-0.751833	2.28847e-08	1.55467e-05	2	NA	CNNM4	Body			TRUE
cg05157791	-1.0316	2.28171e-08	1.55467e-05	12	NA	RASAL1	Body	chr12:113549885-113550165	S_Shore	NA
ch.16.723175R	1.23517	2.29669e-08	1.55467e-05	16	NA	GGA2	Body			NA
cg21587319	-0.910252	2.30132e-08	1.55508e-05	7	NA	PTPRN2;PTPRN2;PTPRN2	Body;Body;Body	chr7:157631319-157631615	S_Shelf	NA
cg16004767	-0.800252	2.30589e-08	1.55543e-05	10	NA	SORBS1;SORBS1;SORBS1;SORBS1;SORBS1;SORBS1;SORBS1	Body;Body;Body;Body;Body;Body;Body			NA
cg14590098	0.737937	2.31348e-08	1.55783e-05	8	NA	MIR124-2	TSS1500	chr8:65290108-65290946	Island	NA
cg18882449	-1.07057	2.34011e-08	1.57301e-05	10	NA	NT5C2;NT5C2	Body;Body			TRUE	Gene_Associated_Cell_type_specific
cg10521450	-0.913937	2.34504e-08	1.57357e-05	10	NA	SH3PXD2A	Body			TRUE	Promoter_Associated
cg03302822	-0.820402	2.3595e-08	1.57505e-05	10	NA	C10orf28	5'UTR			TRUE
cg11902543	-1.20172	2.35513e-08	1.57505e-05	2	NA					TRUE
cg24760467	-0.93412	2.35717e-08	1.57505e-05	10	NA	LZTS2	5'UTR	chr10:102756834-102759798	S_Shore	NA	Unclassified_Cell_type_specific
cg02557652	-0.970011	2.36521e-08	1.57613e-05	15	NA	ABHD2;ABHD2	3'UTR;3'UTR			TRUE
cg01782247	-0.960056	2.39481e-08	1.58216e-05	16	NA			chr16:85317749-85318003	Island	NA
cg05730269	-0.844993	2.37844e-08	1.58216e-05	11	NA	PHLDB1;PHLDB1;PHLDB1	TSS200;TSS1500;TSS1500	chr11:118478235-118481896	N_Shore	TRUE
cg07492590	-0.827025	2.38339e-08	1.58216e-05	6	NA			chr6:27463176-27463379	N_Shelf	NA
cg11807188	-0.742452	2.39261e-08	1.58216e-05	1	NA	LEPR;LEPR;LEPR	5'UTR;5'UTR;5'UTR			TRUE
cg27535690	-1.07718	2.39127e-08	1.58216e-05	3	NA	SCHIP1	Body			TRUE
cg15569052	0.727231	2.41301e-08	1.59146e-05	4	NA	SH3BP2;SH3BP2;SH3BP2	1stExon;5'UTR;5'UTR			TRUE	Promoter_Associated
cg13963807	-0.638348	2.42255e-08	1.59502e-05	11	NA	PPP1CA;PPP1CA;PPP1CA;RAD9A	3'UTR;3'UTR;3'UTR;3'UTR	chr11:67166292-67166522	N_Shore	NA
cg00637745	0.769033	2.45875e-08	1.59722e-05	2	NA			chr2:121499228-121499578	N_Shore	NA
cg02131465	-0.86955	2.47578e-08	1.59722e-05	1	NA	RD3;RD3	TSS1500;TSS1500			NA
cg03924164	-0.599362	2.49639e-08	1.59722e-05	16	NA			chr16:88513273-88513514	S_Shore	NA
cg06246941	-1.06583	2.44037e-08	1.59722e-05	15	NA	LOC145663;GATM	Body;TSS1500	chr15:45669970-45671029	S_Shore	NA
cg10898058	-0.839409	2.4752e-08	1.59722e-05	3	NA					TRUE
cg11857142	-0.839235	2.47281e-08	1.59722e-05	7	NA	SND1	Body			TRUE
cg13074813	-0.69614	2.44781e-08	1.59722e-05	1	NA	TMCC2	Body	chr1:205210695-205210918	N_Shelf	TRUE
cg13691567	-1.38755	2.46125e-08	1.59722e-05	17	NA					NA
cg13761284	-0.751681	2.44753e-08	1.59722e-05	9	NA	FAM102A;FAM102A	Body;Body	chr9:130706912-130707273	S_Shore	NA
cg14151317	-1.25181	2.49524e-08	1.59722e-05	9	NA	ABCA2;ABCA2	Body;Body	chr9:139917178-139917492	N_Shore	NA	Unclassified
cg15790184	-0.713946	2.48609e-08	1.59722e-05	11	NA	RNH1;RNH1;RNH1;RNH1;RNH1;RNH1;RNH1;RNH1	Body;Body;Body;Body;Body;Body;Body;Body	chr11:494853-495156	Island	NA
cg16047828	-1.28938	2.49486e-08	1.59722e-05	12	NA	C12orf76	3'UTR			NA
cg18069268	-1.14663	2.47707e-08	1.59722e-05	12	NA	NUAK1	Body			NA
cg19862899	0.69985	2.45253e-08	1.59722e-05	10	NA	C10orf58;C10orf58	TSS200;5'UTR			TRUE
cg22550869	-1.41767	2.48348e-08	1.59722e-05	13	NA	ATP11A;ATP11A	Body;Body	chr13:113464191-113464413	N_Shore	NA
cg24705158	-0.931464	2.45205e-08	1.59722e-05	5	NA	COL23A1	Body			NA
cg27478224	-1.09382	2.45313e-08	1.59722e-05	10	NA	IFIT2	TSS1500			NA	Promoter_Associated_Cell_type_specific
cg00738345	-0.904891	2.51556e-08	1.60042e-05	17	NA	CUEDC1	3'UTR	chr17:55939088-55939591	S_Shore	NA
cg02062953	-0.639586	2.51476e-08	1.60042e-05	8	NA	CNOT7	3'UTR			NA
cg11140838	-0.688053	2.51357e-08	1.60042e-05	17	NA	SECTM1	5'UTR			TRUE	Unclassified
cg18488651	-0.964511	2.51801e-08	1.60042e-05	6	NA	MOG;MOG;MOG;MOG;MOG;MOG;MOG;MOG;MOG;MOG;MOG	3'UTR;Body;3'UTR;Body;Body;Body;Body;Body;Body;Body;Body			NA
cg06630988	-0.755279	2.54387e-08	1.60511e-05	12	NA	TMEM132B	Body			NA
cg10335067	-1.38606	2.55039e-08	1.60511e-05	14	NA	WDR89;WDR89	Body;Body	chr14:64061799-64062043	S_Shelf	NA
cg13918433	-1.17097	2.54393e-08	1.60511e-05	7	NA					TRUE
cg17751550	-0.856642	2.54734e-08	1.60511e-05	2	NA	ICOS	3'UTR			NA
cg23731805	-1.11097	2.54624e-08	1.60511e-05	12	NA	ERBB3;ERBB3	3'UTR;Body			NA
cg26456304	1.0422	2.53578e-08	1.60511e-05	15	NA					TRUE
cg11433659	-0.921992	2.56854e-08	1.61242e-05	2	NA	KLRAQ1;KLRAQ1;KLRAQ1;KLRAQ1	Body;Body;5'UTR;Body			TRUE
cg18741439	0.949001	2.57038e-08	1.61242e-05	8	NA	CSGALNACT1;CSGALNACT1;CSGALNACT1	Body;Body;Body			TRUE
cg00246969	0.9722	2.5804e-08	1.61315e-05	13	NA	STK24;STK24	Body;Body			TRUE
cg04458567	-0.931208	2.59248e-08	1.61315e-05	2	NA	TTL	3'UTR			NA
cg15764183	-1.09065	2.585e-08	1.61315e-05	4	NA	SH3D19;SH3D19;SH3D19	5'UTR;TSS1500;5'UTR			NA
cg17581065	-0.888292	2.59092e-08	1.61315e-05	17	NA	CCDC42;CCDC42	Body;Body			TRUE
cg22731763	-1.33192	2.58605e-08	1.61315e-05	1	NA	SLC26A9;SLC26A9;SLC26A9	Body;Body;TSS1500			NA
cg20832320	0.609835	2.61782e-08	1.62629e-05	3	NA	APEH	Body	chr3:49710968-49712279	S_Shore	NA	Promoter_Associated
cg00484122	-1.08378	2.63111e-08	1.63191e-05	2	NA					TRUE	Unclassified_Cell_type_specific
cg08458745	-0.875403	2.6422e-08	1.63353e-05	11	NA	ETS1	Body	chr11:128419198-128419513	S_Shelf	NA	Unclassified_Cell_type_specific
cg23387863	-1.10311	2.63859e-08	1.63353e-05	15	NA	SGK269	Body			TRUE
cg03721657	-0.831989	2.65428e-08	1.63575e-05	11	NA	HCCA2	Body	chr11:1567940-1568907	S_Shelf	NA	Unclassified_Cell_type_specific
cg20319604	-0.724017	2.65358e-08	1.63575e-05	2	NA	PPM1B;PPM1B;PPM1B;PPM1B;PPM1B	Body;Body;Body;Body;5'UTR			TRUE
cg26315984	-1.07616	2.67876e-08	1.6482e-05	1	NA	TNFSF4	TSS200			NA
cg20921659	-0.918132	2.70127e-08	1.65939e-05	2	NA	ALK	Body			TRUE
cg02124565	-1.11759	2.70825e-08	1.66001e-05	7	NA	CREB5;CREB5	5'UTR;Body			TRUE
cg10764918	0.889352	2.7152e-08	1.66001e-05	12	NA	RASAL1	Body	chr12:113541697-113542086	N_Shore	NA	Unclassified_Cell_type_specific
cg26693553	0.842354	2.71459e-08	1.66001e-05	10	NA	PFKP	Body	chr10:3148406-3148625	N_Shore	NA
cg01318461	-0.933734	2.73775e-08	1.66967e-05	1	NA	SNORA59A;VPS13D;SNORA59B;VPS13D	TSS1500;Body;TSS1500;Body			NA
cg24264962	-0.757722	2.73967e-08	1.66967e-05	3	NA	OSBPL10	Body			TRUE
cg06118056	-1.18102	2.75299e-08	1.67273e-05	6	NA			chr6:166711162-166711605	N_Shore	NA
cg16075649	-1.06081	2.75338e-08	1.67273e-05	15	NA	LOC283663	Body	chr15:57598538-57599313	N_Shelf	NA
cg01181105	0.657539	2.76514e-08	1.67723e-05	14	NA	XRCC3;XRCC3;XRCC3;KLC1;KLC1	Body;Body;Body;Body;Body	chr14:104165051-104165278	Island	NA
cg05103064	-0.806591	2.78717e-08	1.68314e-05	10	NA	SFMBT2	Body			TRUE	Unclassified_Cell_type_specific
cg10158681	-0.904957	2.79236e-08	1.68314e-05	10	NA	AKR1C2;AKR1C2	TSS1500;TSS1500			NA
cg12299478	-0.9582	2.78876e-08	1.68314e-05	10	NA					TRUE
cg27093242	-0.810998	2.78428e-08	1.68314e-05	3	NA	TRIM71	Body			TRUE
cg07611666	-0.98699	2.8197e-08	1.69168e-05	18	NA	MBP;MBP;MBP;MBP;MBP;MBP	TSS1500;TSS1500;Body;Body;TSS1500;TSS1500			NA
cg16490823	0.863373	2.81684e-08	1.69168e-05	6	NA	RPS6KA2	Body			TRUE
ch.2.2729437F	-1.02314	2.81408e-08	1.69168e-05	2	NA					NA
cg25061349	0.815788	2.82659e-08	1.69317e-05	6	NA	ZNF318	TSS1500	chr6:43336480-43337832	Island	NA	Promoter_Associated
cg10948630	-1.12028	2.83857e-08	1.69553e-05	14	NA	DICER1;DICER1	Body;Body			TRUE
cg19414040	-0.802282	2.83934e-08	1.69553e-05	5	NA	HMP19	TSS1500			NA
cg19515186	-1.05375	2.84913e-08	1.69875e-05	2	NA	CCT7;CCT7;CCT7;CCT7;CCT7;CCT7	Body;Body;Body;Body;Body;Body			NA	Gene_Associated_Cell_type_specific
cg00472879	-0.650278	2.8616e-08	1.70092e-05	10	NA	SORBS1;SORBS1;SORBS1;SORBS1;SORBS1;SORBS1;SORBS1	Body;Body;Body;Body;Body;Body;Body			NA
cg05700348	-0.6454	2.86005e-08	1.70092e-05	5	NA	FAM193B;FAM193B	Body;3'UTR	chr5:176943525-176944508	S_Shelf	NA	Gene_Associated_Cell_type_specific
cg02589899	-1.05449	2.88297e-08	1.70425e-05	6	NA	MOG;MOG;MOG;MOG;MOG;MOG;MOG;MOG;MOG;MOG;MOG	Body;Body;Body;Body;Body;Body;Body;Body;Body;Body;Body			NA
cg10433904	-1.06167	2.8849e-08	1.70425e-05	6	NA	EPB41L2;EPB41L2;EPB41L2	5'UTR;5'UTR;5'UTR			TRUE
cg13880868	-0.786927	2.88895e-08	1.70425e-05	9	NA	GLE1;GLE1	Body;Body			TRUE
cg15676015	1.18149	2.88933e-08	1.70425e-05	11	NA	PITPNM1;PITPNM1	5'UTR;5'UTR	chr11:67271659-67272942	Island	NA
cg18343556	-0.809643	2.88083e-08	1.70425e-05	3	NA	C3orf45	TSS200	chr3:50312687-50314419	S_Shore	NA
cg17151991	0.829362	2.89907e-08	1.70477e-05	19	NA	STK11	Body	chr19:1205368-1207422	Island	NA	Promoter_Associated
cg24670927	0.868509	2.89869e-08	1.70477e-05	15	NA	PTPLAD1	TSS1500	chr15:65822685-65823540	N_Shore	NA	Promoter_Associated
cg01587682	0.846741	2.97228e-08	1.71309e-05	11	NA	PAX6;PAX6;PAX6	Body;Body;Body	chr11:31820060-31821416	Island	TRUE
cg01949455	0.705401	2.96614e-08	1.71309e-05	9	NA			chr9:131936269-131941021	Island	NA	Promoter_Associated
cg05345876	0.707202	2.96063e-08	1.71309e-05	16	NA	ZNF423	Body	chr16:49732348-49732712	S_Shore	NA
cg07854457	-1.10328	2.92879e-08	1.71309e-05	5	NA					TRUE
cg08914150	-0.858821	2.9616e-08	1.71309e-05	11	NA	CTTN;CTTN	Body;Body	chr11:70257279-70257556	N_Shore	NA
cg10521852	-0.717065	2.96093e-08	1.71309e-05	19	TRUE	LPAR2	TSS1500	chr19:19738572-19739821	Island	NA	Promoter_Associated
cg12495731	-0.731295	2.96599e-08	1.71309e-05	17	NA	FN3K	Body	chr17:80693067-80693729	S_Shelf	NA
cg12663302	-1.22792	2.93862e-08	1.71309e-05	6	NA	TRIM26	5'UTR			TRUE
cg12856447	-0.755804	2.93126e-08	1.71309e-05	5	NA					TRUE
cg16744911	-0.89122	2.97993e-08	1.71309e-05	10	NA	SCD	Body	chr10:102106182-102107722	S_Shore	TRUE
cg19707004	-1.11411	2.9708e-08	1.71309e-05	1	NA	IARS2	Body	chr1:220267314-220267934	S_Shelf	NA
cg21944455	-0.745611	2.97627e-08	1.71309e-05	17	TRUE	GFAP;GFAP	TSS1500;TSS1500			TRUE
cg23768816	-0.828356	2.92391e-08	1.71309e-05	7	NA	SRCRB4D	3'UTR	chr7:76022369-76023172	N_Shelf	NA
cg26134619	1.0184	2.94936e-08	1.71309e-05	4	NA					TRUE
cg27436995	0.829776	2.92788e-08	1.71309e-05	16	NA	FBXL16	3'UTR	chr16:743924-745943	Island	NA
cg21355487	-0.814222	3.04601e-08	1.74847e-05	10	NA	ARHGAP22	Body	chr10:49687661-49687870	S_Shore	NA
cg00201468	1.32772	3.06202e-08	1.75267e-05	9	NA			chr9:88137609-88137985	Island	TRUE
cg06107137	0.716863	3.0648e-08	1.75267e-05	10	NA					NA	Unclassified
cg22369786	0.973927	3.07153e-08	1.75267e-05	13	NA	SPRY2	Body	chr13:80913157-80913461	N_Shore	NA
cg27573954	-1.07107	3.06735e-08	1.75267e-05	1	NA	TAF12;TAF12	Body;Body			NA	Gene_Associated
cg03770548	-0.987473	3.07617e-08	1.75272e-05	14	TRUE	CDH24;CDH24	5'UTR;5'UTR	chr14:23526481-23527360	N_Shore	NA
cg01328621	-0.63786	3.0921e-08	1.75676e-05	15	NA			chr15:68569974-68571058	N_Shelf	NA
cg11254726	-0.94637	3.09238e-08	1.75676e-05	1	NA	PIK3C2B	TSS1500	chr1:204463293-204464086	N_Shelf	NA
cg19366147	-1.00877	3.1036e-08	1.76054e-05	8	NA	CLN8	5'UTR			TRUE
cg14375205	-0.731954	3.1113e-08	1.76231e-05	6	NA					TRUE
cg11032810	-0.714921	3.12453e-08	1.7672e-05	4	NA	MAML3	Body			TRUE
cg06163701	-0.94716	3.13871e-08	1.77003e-05	3	NA	PCBP4;PCBP4;PCBP4	Body;Body;Body	chr3:51989763-51990639	S_Shelf	NA
cg08858245	-0.705104	3.13573e-08	1.77003e-05	2	NA	SH3BP4	5'UTR	chr2:235860117-235861716	S_Shelf	NA	Unclassified_Cell_type_specific
cg02210887	-0.931991	3.15758e-08	1.77073e-05	4	TRUE	GUCY1A3;GUCY1A3;GUCY1A3;GUCY1A3;GUCY1A3;GUCY1A3	TSS1500;TSS1500;TSS1500;TSS1500;TSS1500;TSS1500	chr4:156588297-156589292	N_Shore	NA
cg09021225	-1.08919	3.15836e-08	1.77073e-05	1	NA					NA
cg14085262	0.733046	3.14708e-08	1.77073e-05	1	NA	CHI3L1	TSS200			TRUE
cg16598679	0.703523	3.15159e-08	1.77073e-05	14	NA			chr14:90848994-90850381	S_Shore	NA	Promoter_Associated
cg05411594	1.3217	3.17193e-08	1.77576e-05	10	NA					TRUE
cg15855924	0.658934	3.18636e-08	1.78125e-05	13	NA	ANKRD10	Body	chr13:111566486-111568366	N_Shore	NA	Promoter_Associated_Cell_type_specific
cg13692972	0.768969	3.20173e-08	1.78725e-05	11	NA	OTUB1;OTUB1	TSS1500;TSS1500	chr11:63753414-63754454	N_Shore	NA	Promoter_Associated
cg01411652	-0.787934	3.21333e-08	1.78934e-05	1	NA	PRDM2;PRDM2;PRDM2;PRDM2	Body;3'UTR;Body;3'UTR			NA
cg06089606	-1.02048	3.21798e-08	1.78934e-05	3	NA					TRUE
cg18642425	-1.24492	3.21941e-08	1.78934e-05	7	NA	DAGLB;DAGLB	Body;Body			NA
cg19863426	-0.845985	3.22806e-08	1.79156e-05	10	NA	PLEKHA1	5'UTR	chr10:124134088-124134933	S_Shelf	NA	Unclassified_Cell_type_specific
cg11691189	-0.898587	3.23639e-08	1.7936e-05	2	NA					TRUE
cg09391066	0.880205	3.25043e-08	1.79879e-05	6	NA			chr6:3162832-3163523	S_Shore	NA	Unclassified
cg04337828	0.844265	3.26899e-08	1.80152e-05	16	NA	BANP;BANP	5'UTR;5'UTR	chr16:87991287-87991596	N_Shore	NA	Promoter_Associated
cg04777769	-1.22791	3.26467e-08	1.80152e-05	6	NA			chr6:170546535-170547104	N_Shelf	TRUE
cg14956201	0.715313	3.26939e-08	1.80152e-05	5	NA	TRIO	Body			NA
cg19320294	-0.912557	3.27914e-08	1.80431e-05	1	NA	CA14	TSS1500			TRUE
cg25728477	-0.855477	3.28575e-08	1.80537e-05	6	NA			chr6:170575833-170576800	N_Shore	NA
cg04496791	0.636557	3.30307e-08	1.80972e-05	6	NA			chr6:41395229-41396253	N_Shore	NA	Unclassified_Cell_type_specific
cg18167946	0.567039	3.30222e-08	1.80972e-05	12	NA					TRUE
cg02314782	-1.07025	3.34224e-08	1.8234e-05	17	NA	DNAJC7;DNAJC7;DNAJC7	Body;Body;5'UTR			TRUE
cg06609498	-1.00769	3.33459e-08	1.8234e-05	2	NA	HDAC4	Body			NA
cg27313642	0.904531	3.34076e-08	1.8234e-05	8	NA	MIR124-2	TSS200	chr8:65290108-65290946	S_Shore	NA
cg09430932	-0.567234	3.40084e-08	1.83973e-05	7	NA	POLD2;POLD2	3'UTR;3'UTR	chr7:44152227-44152505	S_Shore	NA
cg10477592	0.728025	3.39955e-08	1.83973e-05	21	NA			chr21:34405577-34406538	S_Shore	NA
cg18041960	-1.06145	3.38449e-08	1.83973e-05	11	NA	GRAMD1B	Body			TRUE
cg22068570	-1.16279	3.38856e-08	1.83973e-05	20	NA	NAA20;NAA20;NAA20	Body;Body;Body	chr20:19997704-19998559	S_Shelf	NA
cg24739407	-0.704766	3.39579e-08	1.83973e-05	2	NA	SPAG16	Body			TRUE
cg26222498	-0.800835	3.38797e-08	1.83973e-05	10	NA	INPP5A	Body	chr10:134460274-134460479	S_Shelf	NA
cg02426414	-1.05301	3.40952e-08	1.84185e-05	17	NA	SHMT1;SHMT1	5'UTR;5'UTR	chr17:18266422-18267007	N_Shore	NA	Promoter_Associated
cg04251828	-0.975489	3.43224e-08	1.84661e-05	16	NA	CTRB1	TSS200			NA
cg04391313	-1.21874	3.44505e-08	1.84661e-05	16	NA					TRUE
cg05876824	-1.09948	3.45105e-08	1.84661e-05	6	NA					TRUE
cg06708315	-0.64027	3.45671e-08	1.84661e-05	17	NA	SAP30BP	Body			TRUE
cg15457187	-0.776847	3.45603e-08	1.84661e-05	1	NA					TRUE
cg18430895	0.830227	3.45042e-08	1.84661e-05	5	NA					TRUE
cg22475071	0.754456	3.45536e-08	1.84661e-05	3	NA					TRUE
cg25950520	-1.30876	3.44533e-08	1.84661e-05	2	NA	RALB	Body			NA
cg01467532	-0.764066	3.46717e-08	1.84964e-05	10	NA					TRUE
cg26994099	-1.01916	3.47339e-08	1.85039e-05	19	NA			chr19:14639879-14641040	N_Shelf	NA
cg11453076	0.999534	3.47823e-08	1.85041e-05	6	NA			chr6:137814355-137815202	N_Shore	NA
cg00997998	-0.817647	3.49479e-08	1.85666e-05	14	NA					TRUE
cg14415629	-1.3482	3.514e-08	1.86173e-05	11	NA			chr11:33037206-33037917	N_Shelf	NA	Unclassified_Cell_type_specific
cg26740639	-0.603127	3.51389e-08	1.86173e-05	3	NA	LOC285370	TSS200			NA
cg18011760	-1.30486	3.52553e-08	1.86527e-05	2	NA					TRUE
cg26856257	-1.04593	3.53949e-08	1.87009e-05	1	NA			chr1:32800859-32802229	S_Shelf	NA	Unclassified_Cell_type_specific
cg04109382	-1.15585	3.55098e-08	1.87359e-05	20	TRUE	SYS1-DBNDD2;TP53TG5	Body;TSS200			NA
cg00187327	0.684461	3.56514e-08	1.87468e-05	22	NA	MN1	Body	chr22:28192793-28198592	N_Shore	NA
cg15985157	-0.800803	3.56757e-08	1.87468e-05	6	NA					TRUE
cg19620333	-0.846803	3.56765e-08	1.87468e-05	15	NA	IL16;IL16	Body;Body			TRUE	Unclassified_Cell_type_specific
cg02313013	-1.24556	3.62944e-08	1.87803e-05	12	NA	TMCC3	Body			TRUE
cg02573234	-0.754287	3.58059e-08	1.87803e-05	11	NA	CDC42EP2	5'UTR			NA
cg03440989	-0.796747	3.61971e-08	1.87803e-05	17	NA	DNAJC7;DNAJC7;DNAJC7	Body;Body;5'UTR			TRUE
cg05123333	0.771083	3.59801e-08	1.87803e-05	16	NA	GSG1L	Body	chr16:28073817-28075296	N_Shelf	NA
cg05972792	-1.00797	3.61948e-08	1.87803e-05	10	NA	MGMT	Body			NA
cg07374490	-1.00765	3.59625e-08	1.87803e-05	1	NA	TP53BP2;TP53BP2	3'UTR;3'UTR			NA
cg08137669	-0.952085	3.6238e-08	1.87803e-05	8	NA	LY6D	TSS200			NA
cg09614626	-0.974383	3.61884e-08	1.87803e-05	21	NA	C21orf131	Body			NA
cg10681992	-0.787448	3.60727e-08	1.87803e-05	4	NA	TBC1D14;TBC1D14	Body;Body			TRUE	Unclassified
cg15270350	-0.865553	3.61362e-08	1.87803e-05	17	NA	BIRC5;BIRC5;EPR1;BIRC5	Body;Body;Body;Body			TRUE
cg19131667	-1.02998	3.6089e-08	1.87803e-05	3	NA	TBC1D5;TBC1D5;TBC1D5	Body;Body;Body			TRUE	Unclassified_Cell_type_specific
cg19938167	-0.936584	3.63253e-08	1.87803e-05	1	NA					TRUE
cg06430772	-0.874543	3.64982e-08	1.88191e-05	2	NA	AGAP1;AGAP1	Body;Body	chr2:236443815-236444025	N_Shore	TRUE
cg21430752	-0.973911	3.64662e-08	1.88191e-05	17	NA			chr17:79360383-79361723	N_Shore	NA
cg13146674	-1.26739	3.66128e-08	1.88278e-05	11	NA	LRP5	Body			TRUE
cg25361506	-0.753164	3.6582e-08	1.88278e-05	1	NA					TRUE
cg11941015	-0.99834	3.66903e-08	1.88425e-05	2	NA	C2orf88;C2orf88;C2orf88;C2orf88	5'UTR;5'UTR;5'UTR;5'UTR	chr2:191044979-191045829	S_Shelf	NA
cg08270099	-0.75196	3.70197e-08	1.89706e-05	6	NA	FYN;FYN	5'UTR;5'UTR			TRUE
cg09975219	-1.11692	3.70381e-08	1.89706e-05	13	NA	ATP11A;ATP11A	Body;Body	chr13:113464191-113464413	N_Shelf	TRUE
cg09745430	1.28325	3.71255e-08	1.89901e-05	6	NA	BACH2;BACH2	5'UTR;5'UTR	chr6:91004795-91006944	N_Shore	NA
cg04813880	-0.844623	3.72958e-08	1.90519e-05	16	NA	TMEM159;DNAH3	5'UTR;TSS1500	chr16:21169810-21170278	S_Shore	NA	Promoter_Associated
cg00548098	-0.775148	3.76005e-08	1.90559e-05	16	NA					TRUE
cg06220618	-1.27015	3.75624e-08	1.90559e-05	11	NA	PRR5L	5'UTR			TRUE
cg09868768	-0.977557	3.7395e-08	1.90559e-05	2	NA	ASPRV1	1stExon	chr2:70188511-70188726	Island	NA
cg10933959	1.05054	3.75786e-08	1.90559e-05	15	NA	FLJ42289;FLJ42289	TSS1500;Body	chr15:100890242-100890494	S_Shore	NA	Promoter_Associated
cg10948088	-1.13405	3.75234e-08	1.90559e-05	17	NA	YPEL2	Body			TRUE
cg15401913	-0.827114	3.75728e-08	1.90559e-05	10	NA	CTBP2;CTBP2;CTBP2	Body;Body;Body			TRUE
cg00689835	-1.09883	3.78741e-08	1.91693e-05	2	NA	G6PC2;G6PC2	TSS200;TSS200			NA
cg00668890	0.832226	3.79797e-08	1.91724e-05	12	NA	TNFRSF1A	Body			TRUE	Promoter_Associated
cg01442068	-0.812154	3.79342e-08	1.91724e-05	17	NA			chr17:53638662-53638964	S_Shelf	NA
cg02837536	1.26473	3.82771e-08	1.91967e-05	1	NA	AJAP1;AJAP1	Body;Body	chr1:4771652-4772545	Island	NA
cg09024089	-0.758967	3.82769e-08	1.91967e-05	1	NA	KPNA6	3'UTR	chr1:32645154-32645814	N_Shelf	NA
cg11619216	-0.92838	3.81179e-08	1.91967e-05	17	NA	LOC100130933;RECQL5	TSS1500;Body			NA
cg15659527	-0.851649	3.81573e-08	1.91967e-05	2	NA	TTC7A	Body			TRUE	Gene_Associated_Cell_type_specific
cg21116457	-0.762528	3.82494e-08	1.91967e-05	18	NA	SLC14A1;SLC14A1;SLC14A1	TSS200;TSS200;TSS200			NA
cg18131582	-1.0733	3.83697e-08	1.92181e-05	1	NA	GLT25D2	Body			TRUE
cg12831208	-0.804964	3.84329e-08	1.92248e-05	14	NA					NA
cg09746992	-1.35159	3.86805e-08	1.92496e-05	17	NA	SLFN14	Body			NA
cg22316269	1.06275	3.85927e-08	1.92496e-05	4	NA			chr4:570950-571768	Island	NA
cg24200501	-1.01869	3.86701e-08	1.92496e-05	2	NA	CYBRD1;CYBRD1	TSS1500;TSS1500	chr2:172378822-172380189	N_Shore	NA
cg27371456	-0.883493	3.86825e-08	1.92496e-05	10	NA	FBXW4	Body			TRUE
cg26462130	-1.05698	3.87464e-08	1.92566e-05	7	NA	MAD1L1;MAD1L1;MAD1L1	Body;Body;Body	chr7:2054060-2054386	N_Shore	NA	Unclassified_Cell_type_specific
cg15676405	-1.09927	3.88456e-08	1.9281e-05	11	NA	C11orf9;C11orf9;DKFZP434K028	Body;Body;TSS1500			NA
cg02836833	-0.783596	3.88968e-08	1.92815e-05	6	NA	MTRF1L;MTRF1L	3'UTR;3'UTR	chr6:153303408-153304973	S_Shelf	NA
cg03320743	-1.1227	3.89598e-08	1.9288e-05	3	NA					NA
cg00058291	-1.03951	3.95175e-08	1.93158e-05	1	NA					TRUE
cg00489902	-0.722933	3.95096e-08	1.93158e-05	12	NA	POLE	Body	chr12:133263462-133264711	N_Shelf	NA
cg02760280	1.29853	3.92465e-08	1.93158e-05	1	NA	RAP1GAP;RAP1GAP	5'UTR;5'UTR	chr1:21995063-21995914	N_Shore	TRUE
cg05460486	-1.03014	3.92153e-08	1.93158e-05	2	NA					TRUE
cg10101109	-0.739071	3.93406e-08	1.93158e-05	12	NA	ERP29;ERP29	Body;Body	chr12:112450905-112451856	S_Shelf	NA
cg19795853	-0.960322	3.92517e-08	1.93158e-05	7	NA					TRUE	Unclassified
cg19974283	-0.756855	3.95086e-08	1.93158e-05	3	NA	C3orf16;C3orf16	5'UTR;1stExon			NA
cg21483860	-1.22736	3.94224e-08	1.93158e-05	2	NA					TRUE
cg23663547	-1.01781	3.93864e-08	1.93158e-05	17	NA	CCR7	3'UTR			NA
cg25952510	-1.06047	3.94371e-08	1.93158e-05	10	NA	AFAP1L2;AFAP1L2	3'UTR;3'UTR			NA
cg16349667	-0.878389	3.97495e-08	1.94046e-05	1	NA	C1orf174	Body	chr1:3808490-3809236	N_Shore	NA
cg14869949	-0.877958	3.98338e-08	1.94095e-05	6	NA	BVES;BVES	3'UTR;3'UTR			NA
cg16389345	-0.814709	3.98603e-08	1.94095e-05	11	NA					TRUE
cg11746048	-1.32191	3.99602e-08	1.94335e-05	11	NA			chr11:65222490-65222750	S_Shelf	NA
cg13982505	-0.884482	4.00294e-08	1.94426e-05	2	TRUE	GIGYF2;GIGYF2;GIGYF2;KCNJ13;GIGYF2	Body;Body;Body;TSS1500;Body			NA
cg20253855	-0.939106	4.01819e-08	1.94921e-05	7	NA	CUX1;CUX1;CUX1	Body;Body;Body			TRUE
cg03085719	-0.630742	4.04749e-08	1.95426e-05	11	NA	RHOG	5'UTR	chr11:3861855-3862996	N_Shore	NA
cg06128123	0.759812	4.05418e-08	1.95426e-05	6	NA	FLJ22536	Body			TRUE
cg12620935	-1.1049	4.05568e-08	1.95426e-05	5	NA	ARL15	Body	chr5:53605932-53606798	N_Shelf	NA	Unclassified_Cell_type_specific
cg15604241	-0.957413	4.05903e-08	1.95426e-05	11	NA					TRUE
cg17180284	0.777331	4.05868e-08	1.95426e-05	13	NA	B3GALTL	Body			TRUE
cg22907258	0.780565	4.0531e-08	1.95426e-05	17	NA	SEC14L1;SEC14L1;SEC14L1;SEC14L1	Body;Body;Body;Body	chr17:75136325-75137730	S_Shelf	NA
cg14927218	-1.11201	4.06832e-08	1.95629e-05	7	NA			chr7:128766335-128767982	S_Shelf	NA
cg01709589	-1.07108	4.07835e-08	1.95693e-05	16	NA	CRISPLD2	3'UTR			NA
cg23856293	-1.02856	4.07984e-08	1.95693e-05	20	NA	MYT1	TSS1500			NA
cg02603876	-1.11419	4.11462e-08	1.96472e-05	16	NA					NA
cg03340303	-0.977181	4.10592e-08	1.96472e-05	8	NA	VPS13B;VPS13B	Body;Body			TRUE
cg04554217	-0.666637	4.11647e-08	1.96472e-05	12	NA					TRUE
cg05949640	0.800944	4.10636e-08	1.96472e-05	4	NA	FAM193A	TSS200			NA
cg13644262	0.739515	4.15888e-08	1.98251e-05	4	NA	PPP2R2C	Body			NA
cg07818422	-1.18197	4.16806e-08	1.98315e-05	13	NA	WDFY2	Body			TRUE
cg08645207	-1.21217	4.17053e-08	1.98315e-05	2	NA	AOX1	Body			TRUE
cg25417335	-1.21276	4.18029e-08	1.98534e-05	17	NA					TRUE
cg03370330	-0.994132	4.19848e-08	1.99152e-05	2	NA					TRUE
cg02128191	-0.7596	4.22211e-08	1.99634e-05	10	NA	DIP2C	Body	chr10:669070-669336	Island	NA
cg02912371	-1.12464	4.2501e-08	1.99634e-05	1	NA	SLC26A9;SLC26A9	TSS1500;TSS1500			NA
cg05635923	-1.09631	4.25001e-08	1.99634e-05	13	NA	SPG20	TSS200			NA
cg08546707	-0.620224	4.22523e-08	1.99634e-05	1	NA			chr1:844299-845883	S_Shore	TRUE
cg11545110	-0.701063	4.24486e-08	1.99634e-05	19	NA	LOC100128675;LOC100128675	TSS200;TSS200			NA
cg16329842	-1.28072	4.24991e-08	1.99634e-05	7	NA	MAD1L1;MAD1L1;MAD1L1	Body;Body;Body			NA
cg23561531	-0.881569	4.23364e-08	1.99634e-05	11	NA					TRUE
cg25894019	-1.00468	4.23623e-08	1.99634e-05	10	NA					TRUE
cg24794433	1.0566	4.28201e-08	2.00888e-05	9	TRUE	DAB2IP	Body	chr9:124461797-124462190	Island	NA
cg01211852	-0.80312	4.28827e-08	2.00937e-05	8	NA					NA
cg20731469	0.675355	4.29927e-08	2.01207e-05	6	NA	NR2E1	Body	chr6:108495654-108495986	Island	NA	Unclassified_Cell_type_specific
cg07117402	-0.96396	4.32244e-08	2.01236e-05	10	NA					TRUE
cg13019306	-1.1708	4.31448e-08	2.01236e-05	5	NA	PRELID2;PRELID2;PRELID2	Body;Body;Body			TRUE
cg17432647	-0.832357	4.326e-08	2.01236e-05	5	NA					TRUE
cg23955417	-1.13591	4.32287e-08	2.01236e-05	1	NA	MIR1976;RPS6KA1;RPS6KA1	TSS200;Body;Body			NA
cg25710753	-0.62915	4.31588e-08	2.01236e-05	2	NA	DNAJB2;DNAJB2	3'UTR;3'UTR			TRUE
cg22523050	-0.982837	4.33126e-08	2.01237e-05	7	NA	CREB3L2	3'UTR			TRUE	Gene_Associated_Cell_type_specific
cg21211882	-0.740787	4.33814e-08	2.01314e-05	20	NA	EPB41L1;EPB41L1	Body;Body			TRUE
cg25590492	1.12306	4.34376e-08	2.01332e-05	3	NA	ZIC1	Body	chr3:147130342-147130577	N_Shore	TRUE
cg15637765	1.15214	4.36063e-08	2.01871e-05	5	NA	TRIO	Body	chr5:14143017-14145350	S_Shore	NA	Unclassified
cg00151124	-0.757014	4.37599e-08	2.0234e-05	15	NA					TRUE
cg18068683	-1.06317	4.39074e-08	2.02778e-05	2	NA	SCLY	Body			NA
cg25753722	-0.69123	4.3962e-08	2.02787e-05	17	NA					TRUE
cg00813162	0.636361	4.43434e-08	2.02831e-05	14	NA	ACTN1;ACTN1;ACTN1	Body;Body;Body	chr14:69444639-69446826	N_Shore	NA
cg03961481	0.885644	4.43928e-08	2.02831e-05	16	NA	SALL1;SALL1	Body;5'UTR	chr16:51183699-51188763	N_Shelf	NA
cg04550950	-1.00593	4.41846e-08	2.02831e-05	1	NA	LRRC8D;LRRC8D	5'UTR;5'UTR			TRUE
cg05985303	-0.63077	4.42932e-08	2.02831e-05	2	NA	WNT6	TSS1500	chr2:219723702-219725010	Island	TRUE
cg07900197	1.04018	4.42802e-08	2.02831e-05	2	NA	KIF5C	3'UTR			NA	Unclassified
cg11271546	-0.890543	4.43133e-08	2.02831e-05	15	NA	APBA2;APBA2	5'UTR;5'UTR			TRUE
cg11746996	-0.95314	4.41516e-08	2.02831e-05	13	NA					NA
cg15165084	-0.929535	4.4286e-08	2.02831e-05	5	TRUE	GRAMD3;GRAMD3;GRAMD3;GRAMD3;GRAMD3;GRAMD3;GRAMD3	5'UTR;1stExon;1stExon;1stExon;5'UTR;Body;5'UTR	chr5:125759047-125759298	Island	NA	Promoter_Associated
cg21129531	0.617863	4.44551e-08	2.02875e-05	7	TRUE	LRRC4;SND1	5'UTR;Body	chr7:127671158-127672853	N_Shore	NA
cg08059678	0.600091	4.46334e-08	2.03207e-05	16	NA	VAC14	Body			TRUE
cg12556802	-1.12777	4.4621e-08	2.03207e-05	4	NA	SH3D19;SH3D19	5'UTR;5'UTR			NA
cg24058386	0.671022	4.47498e-08	2.03496e-05	1	NA	C1orf61	5'UTR	chr1:156390403-156391581	S_Shelf	NA
cg05259303	-0.789027	4.48617e-08	2.03525e-05	6	NA			chr6:167507434-167507730	S_Shore	NA
cg07655487	0.677269	4.48547e-08	2.03525e-05	11	NA					TRUE	Unclassified
cg03369382	-0.822141	4.53133e-08	2.04899e-05	7	NA	HIPK2;HIPK2	Body;Body			NA
cg12043508	-0.958054	4.53242e-08	2.04899e-05	2	NA	CD8B;CD8B;CD8B	Body;Body;Body			TRUE
cg22999025	0.870252	4.53067e-08	2.04899e-05	17	NA					TRUE
cg02742281	-1.01824	4.5494e-08	2.05425e-05	16	NA	PKMYT1;PKMYT1	Body;Body	chr16:3029752-3030954	N_Shelf	NA
cg25490334	-0.962803	4.55871e-08	2.05605e-05	6	NA	ESR1;ESR1;ESR1;ESR1	Body;Body;Body;Body			TRUE
cg01094192	-0.679547	4.57849e-08	2.06255e-05	6	NA	COL11A2;COL11A2;COL11A2;COL11A2	Body;Body;Body;Body	chr6:33159991-33160263	N_Shore	NA
cg09884146	0.859366	4.5996e-08	2.06759e-05	2	NA	SPRED2;SPRED2;SPRED2	5'UTR;1stExon;Body			TRUE
cg11735427	-0.934948	4.6004e-08	2.06759e-05	11	NA					TRUE
cg00044505	1.06476	4.61396e-08	2.06884e-05	8	NA			chr8:48649766-48651653	N_Shore	NA	Promoter_Associated
cg02404489	-0.728939	4.62804e-08	2.06884e-05	16	NA	MGRN1;MGRN1;MGRN1;MGRN1	Body;Body;Body;Body			NA
cg05493001	0.663329	4.61959e-08	2.06884e-05	19	NA	MIR125A;MIR99B;NCRNA00085;MIRLET7E	TSS1500;TSS1500;TSS1500;TSS1500			NA
cg09410612	-0.936807	4.63327e-08	2.06884e-05	13	NA	SPG20	TSS1500			NA
cg09872088	-0.936342	4.61151e-08	2.06884e-05	10	NA	RGS10;RGS10	Body;Body			NA
cg12889817	-1.06336	4.63988e-08	2.06884e-05	17	NA					NA
cg18127680	0.892974	4.64126e-08	2.06884e-05	3	NA	LPP	TSS1500	chr3:187871478-187872354	N_Shore	NA
cg24475517	-1.09982	4.64616e-08	2.06884e-05	2	NA	CCDC93	Body			TRUE
cg02362017	-1.0036	4.68241e-08	2.07351e-05	9	NA			chr9:131154346-131155923	Island	NA
cg03726377	-1.27678	4.68894e-08	2.07351e-05	5	NA			chr5:132112448-132113621	S_Shelf	NA
cg03845837	-0.626297	4.67646e-08	2.07351e-05	16	NA	HSF4;HSF4	Body;Body	chr16:67204208-67204637	N_Shore	NA	Unclassified
cg07048592	-0.829476	4.67619e-08	2.07351e-05	2	NA	AGAP1;AGAP1	Body;Body			NA
cg09982224	-0.84669	4.68665e-08	2.07351e-05	11	NA	ALDH3B1	TSS200			NA
cg22768358	0.97087	4.68373e-08	2.07351e-05	11	NA	ZBTB16;ZBTB16	Body;Body			NA	Promoter_Associated
cg00790535	-0.862554	4.72982e-08	2.07923e-05	4	NA	NFKB1;NFKB1	Body;Body			TRUE
cg09638944	-0.931354	4.71367e-08	2.07923e-05	3	NA					TRUE
cg11786365	-0.738353	4.72702e-08	2.07923e-05	2	NA	FMNL2	Body			TRUE
cg12709880	-0.773647	4.73967e-08	2.07923e-05	18	NA	NPC1	Body	chr18:21166158-21167066	N_Shelf	NA
cg20505372	-1.12603	4.71562e-08	2.07923e-05	15	NA	NPTN;NPTN;NPTN;NPTN	Body;Body;Body;Body			TRUE
cg24910112	-0.655938	4.7374e-08	2.07923e-05	8	NA	GPR124	Body	chr8:37654048-37656100	S_Shore	NA
cg25460340	-1.02813	4.73416e-08	2.07923e-05	11	NA	TMPRSS5	TSS200			NA
cg21620540	0.799895	4.81205e-08	2.10858e-05	11	NA	DKK3;DKK3;DKK3	TSS1500;TSS1500;TSS1500	chr11:12029737-12030841	S_Shore	NA
cg24281697	-1.14441	4.82865e-08	2.11345e-05	13	NA	KIAA0564	Body			TRUE
cg16797514	-1.0406	4.87435e-08	2.13103e-05	2	NA					TRUE
cg01037683	-0.850574	4.90447e-08	2.13854e-05	17	NA	CYTSB;CYTSB	Body;Body	chr17:20059028-20060060	N_Shelf	NA
cg09508671	-0.939404	4.90819e-08	2.13854e-05	16	NA			chr16:85196735-85196992	N_Shelf	NA
cg27296341	1.14736	4.89877e-08	2.13854e-05	6	NA	IPCEF1;OPRM1;IPCEF1;IPCEF1	Body;Body;Body;Body			TRUE
cg01104306	-1.18898	4.94286e-08	2.15122e-05	11	NA	STIM1	Body			TRUE
cg01825921	-0.934418	4.95764e-08	2.15278e-05	11	NA	C11orf9;C11orf9;DKFZP434K028	Body;Body;TSS1500			NA
cg14375924	-0.867027	4.95628e-08	2.15278e-05	12	NA	SOX5	5'UTR			TRUE
cg00452755	-0.759408	5.00477e-08	2.16144e-05	1	NA	SNHG3-RCC1;RCC1;RCC1;RCC1;SNHG3-RCC1;SNHG3-RCC1	Body;3'UTR;3'UTR;3'UTR;Body;3'UTR			NA	Gene_Associated_Cell_type_specific
cg00770754	-0.852103	5.01125e-08	2.16144e-05	16	NA	ANKRD11	5'UTR	chr16:89438503-89438850	S_Shelf	NA
cg14983080	-0.968285	5.00656e-08	2.16144e-05	15	NA	C15orf26	Body	chr15:81426499-81426702	S_Shelf	NA
cg19260189	0.628705	4.99879e-08	2.16144e-05	12	NA	RFX4;RFX4;RFX4	Body;5'UTR;1stExon			TRUE
cg22129809	-1.08216	4.9982e-08	2.16144e-05	3	NA	RBP1;RBP1;RBP1	TSS1500;TSS1500;TSS1500	chr3:139258152-139258731	S_Shore	NA
cg23586440	-0.968353	4.98841e-08	2.16144e-05	20	NA	C20orf112	5'UTR	chr20:31070189-31072676	N_Shelf	NA	Unclassified_Cell_type_specific
cg19607387	-1.06666	5.03306e-08	2.16842e-05	5	NA					TRUE
cg10528218	-0.978027	5.04176e-08	2.16974e-05	4	NA	UNC5C	Body			TRUE
cg01295339	-1.00097	5.07234e-08	2.17561e-05	2	NA	LBX2;LOC151534	Body;TSS200	chr2:74729399-74731166	Island	NA	Unclassified
cg05101437	-0.910321	5.07027e-08	2.17561e-05	7	NA	CDK6;CDK6	Body;Body			TRUE
cg15026743	1.19287	5.06549e-08	2.17561e-05	1	NA	F3	Body	chr1:95006837-95008051	N_Shelf	NA
cg11124080	0.523678	5.07942e-08	2.17622e-05	10	NA	EMX2OS	Body	chr10:119293917-119297675	Island	NA	Unclassified_Cell_type_specific
cg08861493	-0.66317	5.08828e-08	2.17676e-05	11	NA	MCAM	TSS1500	chr11:119186947-119187894	S_Shore	TRUE
cg19246654	-0.832951	5.09198e-08	2.17676e-05	7	NA	HIPK2;HIPK2	Body;Body			NA	Unclassified_Cell_type_specific
cg03478719	-0.721533	5.10885e-08	2.18155e-05	9	NA	CRB2	Body	chr9:126128196-126128757	N_Shore	NA
cg10820376	1.04676	5.12674e-08	2.18435e-05	12	NA	SETD1B	Body	chr12:122240899-122243390	S_Shore	NA
cg21841409	-0.922523	5.12365e-08	2.18435e-05	14	NA	C14orf182	3'UTR			NA
cg08816023	-0.738937	5.15963e-08	2.19024e-05	5	TRUE	FGF1;FGF1;FGF1;FGF1;FGF1;FGF1;FGF1;FGF1	5'UTR;Body;Body;5'UTR;1stExon;5'UTR;5'UTR;1stExon			TRUE
cg10610648	-1.12036	5.16332e-08	2.19024e-05	10	NA	FBXO18;FBXO18	Body;Body			TRUE
cg16021217	-1.04334	5.16088e-08	2.19024e-05	3	NA					TRUE
cg16936561	0.88038	5.16031e-08	2.19024e-05	2	NA	RAB11FIP5	Body	chr2:73339292-73340733	N_Shore	TRUE
cg15554023	-0.69354	5.17811e-08	2.1941e-05	1	NA					TRUE	Unclassified
cg00008564	-1.18541	5.19451e-08	2.19759e-05	6	NA			chr6:27833120-27833406	N_Shelf	NA
cg01702055	-1.01508	5.1985e-08	2.19759e-05	6	NA					TRUE	Unclassified_Cell_type_specific
cg02268965	0.99438	5.20636e-08	2.19759e-05	2	NA	SLC8A1;SLC8A1	5'UTR;1stExon			TRUE
cg02272278	-0.950315	5.20917e-08	2.19759e-05	6	NA	SYNJ2	Body			TRUE
cg00421221	0.871491	5.24886e-08	2.21087e-05	2	NA	INHBB	Body	chr2:121106946-121107536	N_Shore	NA
cg08890627	-0.738946	5.27176e-08	2.21087e-05	17	NA	SEC14L1;SEC14L1;SEC14L1;SEC14L1;SEC14L1	Body;Body;Body;Body;Body			NA
cg10648960	0.825844	5.26336e-08	2.21087e-05	7	NA	TTYH3	Body			NA
cg14701108	1.30631	5.27007e-08	2.21087e-05	2	NA					NA
cg22581933	-0.635351	5.28084e-08	2.21087e-05	12	NA					NA
cg23410501	-0.80617	5.28063e-08	2.21087e-05	3	NA			chr3:12940753-12941134	N_Shelf	NA	Unclassified_Cell_type_specific
cg25703784	-0.73319	5.26567e-08	2.21087e-05	6	NA	WDR46;WDR46	Body;Body	chr6:33256539-33256973	N_Shore	NA
cg00947319	-0.712502	5.28866e-08	2.21175e-05	17	NA	UBE2Z	3'UTR			TRUE
cg26746469	-0.8144	5.2945e-08	2.21178e-05	20	TRUE	KIAA0406;RPRD1B	TSS1500;Body	chr20:36661834-36662495	S_Shore	NA
cg22400166	1.37111	5.30569e-08	2.21406e-05	14	NA	C14orf23;C14orf23	Body;Body	chr14:29243403-29243763	N_Shore	NA
cg05386769	0.692948	5.34391e-08	2.21585e-05	2	NA	TNS1	Body			TRUE
cg05629278	-1.14365	5.34005e-08	2.21585e-05	2	NA	DOCK10	Body			TRUE
cg10794374	-0.76629	5.32494e-08	2.21585e-05	12	NA					TRUE
cg14596312	-0.92941	5.35026e-08	2.21585e-05	11	NA	TRIM6-TRIM34;TRIM34	Body;TSS1500			NA
cg15953461	0.744594	5.328e-08	2.21585e-05	14	NA			chr14:77491938-77495276	N_Shelf	TRUE	Unclassified
cg24204951	-1.11992	5.31743e-08	2.21585e-05	2	NA	PER2	Body			TRUE	Gene_Associated
cg24345261	-1.0344	5.34854e-08	2.21585e-05	4	NA	TRIM2;TRIM2	Body;Body			TRUE
cg17943647	-0.986942	5.37034e-08	2.22178e-05	4	NA	TRIM2;TRIM2	TSS1500;5'UTR			NA
cg25247177	1.07021	5.37951e-08	2.22319e-05	19	NA	PIP5K1C	Body	chr19:3697837-3698378	Island	TRUE	Promoter_Associated_Cell_type_specific
cg00340958	0.791535	5.41619e-08	2.23594e-05	20	NA	B4GALT5	Body	chr20:48329645-48330682	N_Shore	NA
cg00595472	-1.27961	5.4727e-08	2.24245e-05	11	NA	DKFZP434K028;C11orf9;C11orf9	TSS200;Body;Body			NA
cg03065165	-0.782108	5.46878e-08	2.24245e-05	1	NA	GJC2	TSS200			NA
cg04273422	-0.69346	5.47251e-08	2.24245e-05	19	NA	TUBB4	Body	chr19:6502090-6502411	N_Shelf	NA
cg06528773	-0.662832	5.47011e-08	2.24245e-05	11	NA	B3GAT3	3'UTR	chr11:62379638-62380556	S_Shelf	NA
cg12217560	1.22958	5.45702e-08	2.24245e-05	13	NA	TNFRSF19;TNFRSF19	1stExon;5'UTR			TRUE
cg18512352	0.707171	5.46087e-08	2.24245e-05	11	NA					NA	Unclassified_Cell_type_specific
cg27063572	-0.689102	5.44436e-08	2.24245e-05	11	NA					TRUE
cg17851046	0.67857	5.48159e-08	2.24371e-05	12	NA	RFX4	Body	chr12:106979429-106981086	N_Shore	TRUE
cg00225196	0.853165	5.53532e-08	2.24679e-05	8	NA			chr8:37557927-37558887	N_Shore	NA	Unclassified_Cell_type_specific
cg02927058	-0.862803	5.51914e-08	2.24679e-05	1	NA	UBE4B;UBE4B	Body;Body			TRUE
cg03784611	-0.862554	5.50677e-08	2.24679e-05	3	NA	MFI2;MFI2	Body;Body	chr3:196754626-196754831	N_Shore	NA	Unclassified_Cell_type_specific
cg13948824	-1.39048	5.532e-08	2.24679e-05	12	NA	ITPR2	3'UTR			TRUE
cg17252528	-0.931202	5.513e-08	2.24679e-05	5	NA	C1QTNF2	Body	chr5:159797388-159797697	N_Shelf	NA
cg24691332	0.905661	5.52454e-08	2.24679e-05	10	NA	PARD3	Body			TRUE
cg26526503	-0.883047	5.49811e-08	2.24679e-05	7	NA	C7orf53;C7orf53	TSS200;TSS1500			NA	Unclassified_Cell_type_specific
cg26861460	-0.812245	5.5358e-08	2.24679e-05	22	TRUE	PARVG;PARVG;PARVG;PARVG	TSS1500;5'UTR;Body;TSS1500			NA
cg14269525	-0.964994	5.549e-08	2.24978e-05	14	NA					TRUE
cg02985540	-1.11414	5.57318e-08	2.25247e-05	13	NA			chr13:46960684-46961670	S_Shelf	NA	Unclassified_Cell_type_specific
cg04414767	0.666396	5.57096e-08	2.25247e-05	8	NA	TMEM74	5'UTR	chr8:109799429-109799847	N_Shelf	NA
cg05023214	-0.818222	5.56606e-08	2.25247e-05	8	NA	EIF2C2;EIF2C2	Body;Body	chr8:141559164-141559368	S_Shore	NA
cg02492818	0.735199	5.58289e-08	2.25403e-05	7	NA	MICALL2	Body	chr7:1491773-1491975	S_Shore	TRUE	Unclassified_Cell_type_specific
cg21427464	-0.843564	5.61185e-08	2.26335e-05	2	NA	BIN1;BIN1;BIN1;BIN1;BIN1;BIN1;BIN1;BIN1;BIN1;BIN1	Body;Body;Body;Body;Body;Body;Body;Body;Body;Body	chr2:127817994-127818231	Island	NA
cg02567958	-0.716327	5.65244e-08	2.27734e-05	22	NA	CDC42EP1	Body	chr22:37962481-37962819	Island	NA	Unclassified
cg04391205	-0.887844	5.70455e-08	2.2859e-05	2	NA	C2orf88;C2orf88;C2orf88;C2orf88	TSS1500;5'UTR;TSS1500;5'UTR	chr2:191044979-191045829	N_Shore	NA
cg04650676	0.898781	5.69425e-08	2.2859e-05	17	NA	SEPT9;SEPT9;SEPT9	5'UTR;TSS200;Body			TRUE	Promoter_Associated
cg07586345	-0.666486	5.70815e-08	2.2859e-05	19	NA	SGTA	5'UTR	chr19:2774196-2774550	Island	NA
cg07860645	-1.08875	5.70372e-08	2.2859e-05	6	NA	DAAM2	5'UTR			NA
cg13995516	1.37937	5.7093e-08	2.2859e-05	6	NA	SOX4;SOX4	3'UTR;1stExon	chr6:21596731-21597091	S_Shore	NA	Promoter_Associated
cg27550918	-0.902275	5.69708e-08	2.2859e-05	10	TRUE	SYNPO2L;SYNPO2L;SYNPO2L	1stExon;5'UTR;Body	chr10:75407413-75407706	S_Shelf	NA
cg13877999	-0.888159	5.72351e-08	2.28683e-05	20	NA	SGK2;SGK2	5'UTR;TSS200			NA
cg15988320	1.07462	5.72236e-08	2.28683e-05	5	NA	PCDHGA4;PCDHGC3;PCDHGA12;PCDHGA11;PCDHGA11;PCDHGA9;PCDHGA1;PCDHGB1;PCDHGB6;PCDHGB3;PCDHGB7;PCDHGC5;PCDHGC5;PCDHGA6;PCDHGA8;PCDHGA10;PCDHGA5;PCDHGB4;PCDHGC4;PCDHGA3;PCDHGA2;PCDHGA7;PCDHGB2;PCDHGB5;PCDHGC3	Body;Body;Body;Body;Body;Body;Body;Body;Body;Body;Body;TSS1500;TSS1500;Body;Body;Body;Body;Body;Body;Body;Body;Body;Body;Body;Body	chr5:140871064-140872335	N_Shelf	TRUE
cg08653904	-0.823711	5.73147e-08	2.28764e-05	1	NA	RERE;RERE	Body;Body			TRUE
cg05515099	-0.831225	5.75809e-08	2.29589e-05	3	NA					TRUE
cg26612165	0.794136	5.77228e-08	2.29916e-05	1	NA	IER5;IER5	3'UTR;1stExon	chr1:181057503-181059176	S_Shore	NA	Promoter_Associated
cg18460830	-1.39873	5.78115e-08	2.30032e-05	21	NA	PCBP3;PCBP3	Body;Body	chr21:47343715-47345139	N_Shore	TRUE	Unclassified
cg01602666	-0.979205	5.83468e-08	2.31711e-05	12	NA	TMTC2	Body			TRUE
cg05695762	0.841759	5.83538e-08	2.31711e-05	4	NA			chr4:2059928-2063181	N_Shore	NA
cg06372223	0.788191	5.8443e-08	2.31826e-05	16	NA	SLC7A5	Body	chr16:87902454-87903460	N_Shelf	NA
cg02549628	-0.921233	5.86924e-08	2.32337e-05	4	NA	SPP1;SPP1;SPP1	TSS1500;TSS1500;TSS1500			NA
cg24302683	-0.996868	5.86607e-08	2.32337e-05	2	NA					TRUE
cg00263248	-1.1288	5.89067e-08	2.32606e-05	14	NA	C14orf64	Body			NA	Unclassified_Cell_type_specific
cg01385669	-0.996289	5.896e-08	2.32606e-05	2	NA					TRUE
cg13266188	-1.18839	5.89176e-08	2.32606e-05	3	NA	UBE2E2	Body			TRUE
cg13657970	-0.691723	5.90019e-08	2.32606e-05	12	NA	HIP1R	Body			NA
cg24587185	0.902397	5.9102e-08	2.32762e-05	2	NA	SH3RF3	Body			TRUE
cg19476622	1.09861	5.92765e-08	2.33211e-05	18	NA	CABLES1;CABLES1	TSS1500;TSS200	chr18:20714968-20717071	N_Shore	NA	Unclassified
cg25148341	-0.961411	5.94516e-08	2.33661e-05	5	NA	ANKH	Body			TRUE
cg14603620	1.34887	5.95541e-08	2.33825e-05	17	NA	RAPGEFL1	TSS200	chr17:38333605-38334795	Island	NA	Gene_Associated_Cell_type_specific
cg23633210	0.764763	6.00462e-08	2.35518e-05	2	NA	NPAS2	Body			TRUE	Unclassified
cg16899354	0.742415	6.02746e-08	2.36173e-05	6	NA					NA
cg11698445	-0.94155	6.06123e-08	2.37255e-05	5	NA					TRUE
cg02076598	1.00226	6.08524e-08	2.37837e-05	22	NA	KIAA1671	TSS200	chr22:25423973-25424230	N_Shore	TRUE
cg09505233	-1.06317	6.08845e-08	2.37837e-05	10	NA					NA
cg17709464	-0.649319	6.09873e-08	2.37997e-05	6	NA	TULP4;TULP4	3'UTR;3'UTR			NA	Unclassified_Cell_type_specific
cg06721601	-1.10147	6.12539e-08	2.38072e-05	7	NA	CUX1;CUX1;CUX1	Body;Body;Body			NA
cg08016257	-0.88536	6.12313e-08	2.38072e-05	7	NA	TMEM140	5'UTR			TRUE	Promoter_Associated
cg10155304	-0.962834	6.11057e-08	2.38072e-05	12	NA	CORO1C	5'UTR			TRUE
cg10298187	0.629673	6.12381e-08	2.38072e-05	16	NA	TPPP3;TPPP3	TSS1500;TSS1500	chr16:67427284-67428950	Island	NA
cg19439071	0.847638	6.13339e-08	2.38143e-05	17	NA	SNORD1A	TSS200	chr17:74553220-74553912	S_Shelf	NA	Promoter_Associated_Cell_type_specific
cg05813818	1.05513	6.13971e-08	2.38148e-05	16	NA			chr16:874280-874895	S_Shore	NA
cg26814100	-0.982946	6.16385e-08	2.38844e-05	6	NA	MAP7	Body			TRUE
cg01650245	-0.775051	6.18239e-08	2.39162e-05	12	NA	APPL2	Body	chr12:105629690-105630099	N_Shelf	NA
cg13909895	-1.32148	6.19069e-08	2.39162e-05	22	NA	ARSA;ARSA;ARSA;ARSA;ARSA	1stExon;Body;Body;Body;5'UTR	chr22:51066107-51067051	Island	NA	Promoter_Associated
cg19512969	-0.987551	6.18573e-08	2.39162e-05	14	NA	PRKCH	Body			TRUE
cg05509359	0.960789	6.24915e-08	2.3957e-05	11	NA	SHANK2;SHANK2	Body;Body			NA
cg06060874	0.87157	6.23185e-08	2.3957e-05	1	NA	PRDM16;PRDM16	Body;Body			TRUE
cg10406360	-0.754475	6.24238e-08	2.3957e-05	10	NA	INPP5A	Body	chr10:134527742-134528091	S_Shore	TRUE
cg11888085	-1.07604	6.22674e-08	2.3957e-05	5	NA	NIPAL4	TSS1500	chr5:156886969-156887440	N_Shore	TRUE	Unclassified_Cell_type_specific
cg17683336	0.87911	6.21709e-08	2.3957e-05	19	NA	KANK2;KANK2	5'UTR;TSS1500	chr19:11307495-11308276	N_Shore	TRUE	Unclassified_Cell_type_specific
cg17842822	-0.761952	6.25044e-08	2.3957e-05	6	NA			chr6:1311068-1314220	N_Shore	NA
cg18567268	-1.09305	6.25099e-08	2.3957e-05	19	NA	LIPE	Body	chr19:42914500-42914889	S_Shelf	NA
cg21589375	-0.880746	6.2442e-08	2.3957e-05	5	NA	MYOT;MYOT	TSS200;TSS200			NA
cg00873953	-1.00423	6.26326e-08	2.39801e-05	12	NA	TMCC3	Body			TRUE
cg06770683	-0.538564	6.27666e-08	2.39885e-05	17	NA					TRUE
cg18502238	-1.5903	6.27789e-08	2.39885e-05	10	NA	DIP2C	Body	chr10:652259-652528	N_Shore	NA
cg09335613	1.26453	6.29082e-08	2.4014e-05	6	NA	OGFRL1	Body	chr6:71998106-71999109	S_Shore	NA	Promoter_Associated
cg15426660	-0.980747	6.32545e-08	2.41223e-05	7	NA					TRUE	Unclassified_Cell_type_specific
cg13758780	0.743189	6.33456e-08	2.41332e-05	9	NA	DAB2IP	Body			TRUE
cg15941159	0.72783	6.34724e-08	2.41576e-05	22	NA	GRAMD4	3'UTR	chr22:47074658-47074879	S_Shore	TRUE
cg23000806	-1.05724	6.35736e-08	2.41722e-05	8	NA	PRKDC;PRKDC	Body;Body			TRUE
cg19861486	-1.26721	6.37436e-08	2.4213e-05	13	NA			chr13:99228319-99229576	S_Shelf	NA
cg00711291	-0.955398	6.38207e-08	2.42184e-05	17	NA	SDK2	Body			TRUE
cg23381646	-0.64419	6.39392e-08	2.42395e-05	7	NA	GCK;GCK;GCK	Body;Body;Body	chr7:44184770-44185695	S_Shore	NA	Unclassified_Cell_type_specific
cg02928928	-0.753876	6.42058e-08	2.43149e-05	11	NA	MRPL23	Body	chr11:1974039-1974333	S_Shore	NA	NonGene_Associated
cg06397427	-1.22752	6.42644e-08	2.43149e-05	18	NA			chr18:72123606-72124717	S_Shelf	NA
cg14802771	-1.02897	6.4338e-08	2.43188e-05	2	NA	DIS3L2	Body			TRUE
cg18378955	1.15156	6.44373e-08	2.4321e-05	1	NA					NA	Gene_Associated
cg22317846	-0.695159	6.447e-08	2.4321e-05	19	NA	FCHO1;FCHO1;FCHO1;FCHO1;FCHO1;FCHO1	5'UTR;5'UTR;1stExon;5'UTR;5'UTR;1stExon	chr19:17858371-17858891	S_Shelf	NA	Promoter_Associated
cg03293765	-0.782547	6.47134e-08	2.43889e-05	3	NA					NA
cg13767768	-0.999289	6.47788e-08	2.43897e-05	9	NA	SLC31A2	Body	chr9:115913081-115913807	S_Shore	NA
cg03341748	-0.938597	6.49501e-08	2.44279e-05	3	NA	KCNAB1;KCNAB1;KCNAB1	Body;Body;Body			TRUE
cg16421653	-0.836377	6.50071e-08	2.44279e-05	18	NA	NFATC1;NFATC1;NFATC1;NFATC1	Body;Body;Body;Body	chr18:77253182-77255003	N_Shore	NA	Unclassified_Cell_type_specific
cg10985970	-0.873545	6.51442e-08	2.44381e-05	11	NA			chr11:130318234-130320198	N_Shelf	NA
cg22631350	-0.768848	6.51612e-08	2.44381e-05	8	NA			chr8:22547486-22553427	S_Shore	NA
cg10583414	0.638392	6.53987e-08	2.45033e-05	12	NA	HDAC7;HDAC7	Body;Body	chr12:48206721-48207126	Island	TRUE	Promoter_Associated
cg11156702	-0.826496	6.59352e-08	2.46804e-05	5	NA	SEMA5A	5'UTR			TRUE
cg04843046	0.673035	6.60264e-08	2.46905e-05	9	NA	C9orf4	TSS1500	chr9:111929197-111929587	S_Shore	NA
cg10091144	-0.552848	6.63301e-08	2.478e-05	14	NA			chr14:105964988-105965304	S_Shore	NA
cg00120948	1.19566	6.65723e-08	2.48419e-05	1	NA	RERE;RERE;RERE	Body;TSS1500;Body	chr1:8483389-8484339	S_Shore	NA	Promoter_Associated
cg08462941	-0.94502	6.66854e-08	2.48419e-05	19	NA	PTPRS;PTPRS;PTPRS;PTPRS	5'UTR;5'UTR;5'UTR;5'UTR	chr19:5290403-5290605	N_Shore	TRUE
cg23058673	0.665194	6.66987e-08	2.48419e-05	7	NA	TNRC18	Body			TRUE
cg25680629	-0.997876	6.67538e-08	2.48419e-05	3	NA	CRTAP	3'UTR			TRUE
cg01785719	-0.961375	6.68949e-08	2.48704e-05	8	NA	TSNARE1	Body	chr8:143407246-143408048	N_Shelf	NA
cg05441830	-0.988503	6.70543e-08	2.4891e-05	6	NA					NA
cg05612966	-0.833548	6.73382e-08	2.4891e-05	5	NA					TRUE
cg08934830	-1.04424	6.71509e-08	2.4891e-05	3	NA	BBX;BBX	Body;Body			TRUE
cg13068215	1.2052	6.71591e-08	2.4891e-05	1	NA	FMN2	Body			NA
cg16229161	0.857076	6.72191e-08	2.4891e-05	3	NA	TNK2;TNK2	Body;5'UTR	chr3:195613588-195613966	S_Shelf	TRUE
cg24935556	-0.794783	6.73197e-08	2.4891e-05	2	NA					TRUE	Unclassified_Cell_type_specific
cg11808677	-0.684531	6.74073e-08	2.48927e-05	12	NA	USP5;USP5;CDCA3	TSS1500;TSS1500;Body	chr12:6961005-6961873	N_Shore	NA
cg13868216	0.656519	6.74774e-08	2.48947e-05	22	NA	BAIAP2L2	Body	chr22:38484615-38485721	Island	TRUE
cg16510440	-0.963377	6.76425e-08	2.49317e-05	20	NA			chr20:56963998-56964804	N_Shelf	NA
cg12086464	0.886383	6.80516e-08	2.50109e-05	4	NA	SH3BP2;SH3BP2;SH3BP2	1stExon;5'UTR;5'UTR			TRUE	Promoter_Associated
cg17427926	-1.0536	6.81819e-08	2.50109e-05	17	NA	LOC283999	TSS200	chr17:76228110-76228380	N_Shore	NA
cg19223579	0.840571	6.81252e-08	2.50109e-05	10	NA	NRAP;NRAP	Body;Body			NA
cg19758859	-1.12349	6.80348e-08	2.50109e-05	6	NA	SASH1	Body			TRUE
cg25748136	0.916518	6.81402e-08	2.50109e-05	17	NA	AXIN2	5'UTR	chr17:63555902-63557362	N_Shore	NA
cg18704363	-1.00398	6.82692e-08	2.50191e-05	10	NA			chr10:75385082-75385994	S_Shore	NA	Unclassified_Cell_type_specific
cg19917714	-0.862872	6.83368e-08	2.502e-05	1	NA	CNTN2	TSS1500			NA
cg03069731	0.928993	6.84292e-08	2.50301e-05	7	NA	ST7;ST7	Body;Body			TRUE
cg05091736	-0.956193	6.86e-08	2.50687e-05	17	NA					TRUE
cg02904344	-0.920448	6.90344e-08	2.51321e-05	6	NA	SGK1;SGK1;SGK1	Body;1stExon;5'UTR	chr6:134497536-134497756	S_Shore	NA	Promoter_Associated
cg07138686	-0.985621	6.88944e-08	2.51321e-05	14	NA					TRUE
cg23761497	0.78944	6.89042e-08	2.51321e-05	2	NA	TSSC1	Body	chr2:3291107-3291503	S_Shore	NA
cg24283093	0.575711	6.89806e-08	2.51321e-05	3	NA	SLC6A6;SLC6A6;SLC6A6	5'UTR;5'UTR;5'UTR			TRUE
cg19022978	-0.84208	6.92207e-08	2.51761e-05	1	NA	C1orf106;C1orf106	Body;Body	chr1:200880593-200881270	S_Shore	NA
cg06960794	-1.15316	6.94164e-08	2.51825e-05	6	NA					TRUE	Unclassified
cg07727425	-0.948694	6.9565e-08	2.51825e-05	22	NA			chr22:45636070-45636606	S_Shelf	NA	Unclassified_Cell_type_specific
cg10815152	-0.892958	6.9559e-08	2.51825e-05	6	NA	GRIK2;GRIK2;GRIK2	Body;Body;Body			TRUE
cg12958778	-0.561489	6.93241e-08	2.51825e-05	4	TRUE	TBC1D14;TBC1D14	5'UTR;5'UTR	chr4:6910935-6912310	S_Shore	NA
cg24924577	-0.990195	6.9562e-08	2.51825e-05	15	NA	SEMA4B	5'UTR			NA	Unclassified
cg08908131	-0.939666	6.97822e-08	2.51946e-05	10	NA	KIAA1598;KIAA1598	Body;Body			TRUE
cg12020794	-1.04761	6.97948e-08	2.51946e-05	12	NA	RBM19;RBM19;RBM19	Body;Body;Body			TRUE
cg25348323	-0.644609	6.96808e-08	2.51946e-05	7	NA			chr7:45127979-45128263	S_Shelf	NA
cg12470092	-0.713552	6.9933e-08	2.52209e-05	21	NA	CLDN14;CLDN14	1stExon;5'UTR			NA
cg14438325	-0.983822	7.02174e-08	2.52997e-05	9	NA					TRUE
cg13359689	-0.833623	7.05856e-08	2.54086e-05	2	NA	CCDC88A;CCDC88A	Body;Body			TRUE
cg15443791	-1.20881	7.07387e-08	2.54119e-05	7	NA					TRUE
cg19807286	0.9028	7.07927e-08	2.54119e-05	5	NA					TRUE
cg21387604	1.06265	7.07004e-08	2.54119e-05	1	NA	TGFB2;TGFB2	TSS1500;TSS1500	chr1:218519057-218519674	N_Shore	NA	Unclassified
cg12166080	-1.2339	7.08587e-08	2.54119e-05	12	NA	PPFIBP1;PPFIBP1	5'UTR;5'UTR			NA
cg01077354	0.654521	7.10577e-08	2.54596e-05	10	NA	KNDC1	Body	chr10:135018677-135019084	N_Shore	NA
cg14651504	-0.903831	7.16678e-08	2.56544e-05	13	NA					TRUE	Unclassified_Cell_type_specific
cg16360668	-0.733868	7.2005e-08	2.57511e-05	1	NA	IFFO2	Body			TRUE
cg00549398	-1.14794	7.21855e-08	2.57772e-05	17	NA	RPTOR;RPTOR	Body;Body			TRUE	Unclassified_Cell_type_specific
cg06298346	0.917324	7.22991e-08	2.57772e-05	5	NA	ANKRD33B	Body	chr5:10562816-10565680	Island	NA
cg17421417	0.975756	7.23457e-08	2.57772e-05	5	NA			chr5:92930529-92930830	S_Shelf	TRUE
cg24038192	-0.719804	7.23085e-08	2.57772e-05	7	NA	HIPK2;HIPK2	Body;Body			NA	Unclassified_Cell_type_specific
cg23183069	0.781711	7.24377e-08	2.57861e-05	6	NA					NA
cg22900681	1.1365	7.26054e-08	2.5822e-05	2	NA	EFR3B	Body			TRUE
cg18080303	-0.820962	7.27726e-08	2.58576e-05	6	NA	LAMA4;LAMA4;LAMA4;LAMA4;LAMA4	TSS1500;TSS1500;TSS1500;TSS1500;TSS1500	chr6:112575091-112575483	S_Shore	NA
cg09549949	-1.08778	7.32483e-08	2.5871e-05	2	NA	HDAC4	Body			NA
cg10099813	-0.70486	7.30669e-08	2.5871e-05	4	NA	CPEB2;CPEB2	Body;Body			TRUE
cg12462074	1.01097	7.32805e-08	2.5871e-05	10	NA	FAM196A;DOCK1	5'UTR;Body	chr10:128973590-128974064	S_Shore	NA
cg12498181	-0.949884	7.29189e-08	2.5871e-05	13	NA	ATP11A;ATP11A	Body;Body	chr13:113440233-113441057	N_Shelf	NA
cg19747992	0.649776	7.32522e-08	2.5871e-05	1	NA	FBXO44;FBXO2;FBXO44;FBXO44;FBXO44	TSS1500;Body;TSS1500;TSS1500;TSS1500	chr1:11714217-11715304	N_Shore	NA
cg25081552	-0.897787	7.31464e-08	2.5871e-05	10	NA					NA
cg26108120	-1.03522	7.31488e-08	2.5871e-05	3	NA	RYBP	Body			TRUE
cg25367559	-0.804924	7.35316e-08	2.59121e-05	12	NA					NA
cg26655873	-0.83972	7.34668e-08	2.59121e-05	3	NA	SHQ1	Body			TRUE
cg19159964	-0.87862	7.36153e-08	2.59162e-05	17	NA	C17orf54	TSS1500			NA
cg22949345	-0.673464	7.36777e-08	2.59162e-05	12	NA			chr12:132956310-132956928	S_Shelf	NA
cg24049880	-0.975113	7.41978e-08	2.60753e-05	1	NA	NDUFS2;NDUFS2	5'UTR;TSS1500	chr1:161171809-161172256	N_Shore	NA
cg01360605	-0.998188	7.4287e-08	2.60829e-05	20	NA					NA
cg20706536	-1.08902	7.45655e-08	2.61568e-05	7	NA	KIAA1147	Body			TRUE
cg11218434	-0.700667	7.50227e-08	2.62605e-05	13	NA	SNORA31;TPT1	TSS200;Body	chr13:45914617-45915656	N_Shelf	NA
cg11917750	-0.956009	7.50074e-08	2.62605e-05	5	NA	ZNF608	Body			TRUE
cg20267932	-0.749971	7.50657e-08	2.62605e-05	14	NA	INF2;INF2;INF2	5'UTR;5'UTR;5'UTR	chr14:105155520-105156573	S_Shelf	NA	Promoter_Associated_Cell_type_specific
cg10143067	1.65708	7.51873e-08	2.62675e-05	10	NA	VAX1	Body	chr10:118892161-118892639	Island	NA
cg16056148	-0.654016	7.5222e-08	2.62675e-05	3	NA	PCBP4;PCBP4;PCBP4	3'UTR;3'UTR;3'UTR	chr3:51989763-51990639	S_Shore	NA
cg02555204	0.732678	7.58464e-08	2.64615e-05	5	NA			chr5:87985470-87985810	N_Shore	NA
cg02746110	-0.672304	7.59782e-08	2.64835e-05	2	NA	DNMT3A;DNMT3A;MIR1301;DNMT3A	5'UTR;5'UTR;TSS1500;5'UTR			NA
cg09107344	0.799181	7.61585e-08	2.65114e-05	12	NA	RARG;RARG	Body;Body	chr12:53613716-53615103	N_Shore	NA
cg17026838	0.923669	7.61958e-08	2.65114e-05	10	NA	VTI1A	Body			TRUE
cg02601475	1.05808	7.66584e-08	2.65838e-05	5	NA					TRUE
cg14636261	-0.661778	7.66799e-08	2.65838e-05	9	NA	ABO	Body	chr9:136131001-136131831	S_Shore	TRUE
cg19881032	-0.818843	7.65952e-08	2.65838e-05	22	NA	SLC16A8	TSS200	chr22:38476836-38478839	S_Shore	NA
cg25835936	-0.848194	7.64851e-08	2.65838e-05	3	NA	FRMD4B	Body			TRUE
cg25152404	0.678823	7.71128e-08	2.67098e-05	1	NA	EPHX1	5'UTR	chr1:225997646-225998233	S_Shore	TRUE	Unclassified
cg01132064	0.654026	7.7239e-08	2.67295e-05	11	NA	DGKZ;DGKZ;DGKZ;DGKZ	Body;TSS1500;Body;Body			NA	Promoter_Associated
ch.1.59074111F	-0.500367	7.74822e-08	2.67896e-05	1	NA					NA
cg04200627	-0.947541	7.7635e-08	2.68183e-05	8	NA					TRUE
cg03195147	-0.979749	7.7811e-08	2.68434e-05	3	NA			chr3:75444712-75445611	N_Shelf	NA
cg06904649	-0.861815	7.78468e-08	2.68434e-05	15	NA	DAPK2	Body			TRUE
cg21646471	-0.703024	7.79521e-08	2.68556e-05	2	NA	THAP4;THAP4	3'UTR;3'UTR			NA
cg05311626	0.817009	7.83055e-08	2.69529e-05	11	NA	TOLLIP	Body	chr11:1315467-1317115	S_Shelf	NA	Unclassified_Cell_type_specific
cg08639339	-0.60803	7.83746e-08	2.69529e-05	1	NA	SLC45A3	5'UTR	chr1:205648975-205649903	N_Shore	TRUE
cg01377200	-0.838111	7.86751e-08	2.70306e-05	4	NA	STOX2	Body			TRUE
cg23878831	-1.04167	7.87408e-08	2.70306e-05	11	NA			chr11:93394678-93395273	N_Shelf	NA
cg18025831	-0.602964	7.88161e-08	2.70324e-05	3	NA	DCP1A	3'UTR			TRUE
cg00308503	-0.971002	7.89632e-08	2.70588e-05	5	NA	ATP10B	5'UTR			TRUE
cg17950169	-0.949889	7.91296e-08	2.70917e-05	1	NA	TMEM63A	5'UTR	chr1:226069605-226070898	N_Shore	NA	Promoter_Associated_Cell_type_specific
cg19414630	0.978151	7.92704e-08	2.71158e-05	8	NA			chr8:48649766-48651653	N_Shore	NA
cg23173301	-0.574058	7.93835e-08	2.71303e-05	11	NA	DCHS1	Body	chr11:6650905-6652079	N_Shelf	NA
cg03127370	-0.634375	8.01299e-08	2.73369e-05	16	NA	NTN3	TSS1500	chr16:2521086-2525929	N_Shore	TRUE
cg13284574	-0.682238	8.01269e-08	2.73369e-05	1	NA	ESPN	Body	chr1:6520584-6521955	N_Shore	NA	Promoter_Associated_Cell_type_specific
cg00654637	-0.79443	8.06061e-08	2.73781e-05	9	NA	MIR219-2	TSS1500	chr9:131154346-131155923	S_Shore	NA
cg07710335	-0.798191	8.05236e-08	2.73781e-05	17	NA	PMP22;PMP22;PMP22	Body;Body;Body			TRUE	Unclassified_Cell_type_specific
cg13790618	-0.821722	8.04284e-08	2.73781e-05	19	NA			chr19:30715549-30715753	N_Shore	TRUE
cg15789789	-0.743716	8.03272e-08	2.73781e-05	22	NA	TMEM184B	5'UTR	chr22:38668385-38669223	N_Shelf	NA
cg19192065	-1.10921	8.05981e-08	2.73781e-05	10	NA	LOC100188947	Body			NA
cg26569315	0.632144	8.07539e-08	2.74042e-05	16	NA	SLC7A5	Body			TRUE	Promoter_Associated
cg14434398	-0.791812	8.10317e-08	2.74742e-05	12	NA	GRIN2B	Body			TRUE
cg01178188	-1.08892	8.12936e-08	2.74904e-05	11	NA	C11orf9;C11orf9;DKFZP434K028	Body;Body;Body	chr11:61519741-61519972	S_Shelf	TRUE
cg07297322	-0.714228	8.12301e-08	2.74904e-05	16	NA	RFWD3	Body			TRUE
cg27364319	-0.528998	8.11667e-08	2.74904e-05	12	NA	RARG	TSS1500	chr12:53625629-53625993	S_Shore	TRUE	Promoter_Associated
ch.9.84051654F	-1.11803	8.13855e-08	2.74974e-05	9	NA					NA
cg04147593	0.762243	8.18413e-08	2.75066e-05	17	NA	SLC16A3;SLC16A3;SLC16A3	Body;Body;Body	chr17:80194424-80194777	S_Shore	TRUE	Promoter_Associated_Cell_type_specific
cg04825276	-0.706849	8.1614e-08	2.75066e-05	10	NA	DIP2C	Body	chr10:530713-531099	N_Shore	NA
cg05055150	-0.769225	8.17304e-08	2.75066e-05	19	TRUE	MAG;MAG	5'UTR;5'UTR	chr19:35786551-35786962	N_Shelf	NA
cg10307052	0.769419	8.16398e-08	2.75066e-05	17	NA	DHRS7B	Body			TRUE
cg14591001	-0.694038	8.18147e-08	2.75066e-05	12	NA	GALNT9;GALNT9	Body;TSS200	chr12:132689880-132690197	S_Shore	NA	Unclassified_Cell_type_specific
cg21234471	-0.991667	8.15361e-08	2.75066e-05	9	NA	SEMA4D;SEMA4D	5'UTR;5'UTR			TRUE	Unclassified
cg12435059	-1.05694	8.20463e-08	2.75515e-05	3	NA	GOLGA4	Body			TRUE
cg00776364	-0.676987	8.27043e-08	2.76302e-05	16	NA	SH2B1;SH2B1;SH2B1;SH2B1;SH2B1	Body;Body;Body;Body;Body	chr16:28874665-28875558	S_Shelf	NA
cg01135464	-0.887855	8.27113e-08	2.76302e-05	17	NA					TRUE
cg03992651	0.478269	8.2635e-08	2.76302e-05	17	NA					NA	Unclassified_Cell_type_specific
cg06560379	0.683106	8.25027e-08	2.76302e-05	6	NA	NFKBIE	Body	chr6:44232880-44233447	N_Shore	TRUE	Promoter_Associated
cg10870165	-0.836169	8.23598e-08	2.76302e-05	8	NA	NRG1	Body			TRUE
cg24216770	0.729405	8.24344e-08	2.76302e-05	20	NA	DLGAP4;DLGAP4;DLGAP4	Body;5'UTR;Body	chr20:35089448-35089998	S_Shore	NA	Unclassified_Cell_type_specific
cg06370855	-0.827669	8.27995e-08	2.76357e-05	6	NA	RXRB	Body	chr6:33159991-33160263	S_Shelf	NA
cg14177914	0.669461	8.29829e-08	2.7673e-05	1	NA	C1orf61	TSS1500			TRUE
cg12326965	-1.33819	8.31114e-08	2.76919e-05	17	NA			chr17:76228110-76228380	N_Shelf	NA
cg00226849	-1.03417	8.33804e-08	2.77429e-05	18	NA	CNDP1;CNDP1	1stExon;5'UTR			NA
cg01636354	-0.875151	8.38009e-08	2.77429e-05	3	NA	AMOTL2	Body	chr3:134080390-134080596	N_Shore	NA
cg04194821	-1.00149	8.40767e-08	2.77429e-05	14	NA	EGLN3	Body			TRUE
cg04209913	0.949358	8.40492e-08	2.77429e-05	5	NA	GDNF;GDNF;GDNF	TSS1500;5'UTR;TSS1500	chr5:37836747-37840726	N_Shore	NA
cg04273148	0.634294	8.41318e-08	2.77429e-05	16	NA	KIFC3;KIFC3;KIFC3	Body;Body;5'UTR			TRUE
cg05568549	0.564702	8.42009e-08	2.77429e-05	6	NA	CCND3;CCND3;CCND3;CCND3	Body;Body;5'UTR;Body	chr6:41908745-41909711	N_Shore	TRUE
cg08029299	-0.855179	8.37752e-08	2.77429e-05	1	NA					TRUE
cg08788681	-0.775615	8.35937e-08	2.77429e-05	16	NA	TEPP;TEPP	TSS1500;TSS1500			NA
cg12222277	0.757903	8.37703e-08	2.77429e-05	1	NA	SKI	Body			NA
cg13261883	0.721256	8.41345e-08	2.77429e-05	7	NA	SDK1	Body			TRUE
cg24712290	-0.729921	8.40138e-08	2.77429e-05	22	NA			chr22:42305617-42307254	Island	TRUE
cg25248045	-0.911202	8.39378e-08	2.77429e-05	2	NA	MAP4K4;MAP4K4;MAP4K4	Body;Body;Body			TRUE
cg26925644	-0.875133	8.36298e-08	2.77429e-05	11	NA	PHLDB1	TSS1500	chr11:118478235-118481896	N_Shore	TRUE
cg00028429	-1.06827	8.47052e-08	2.77761e-05	15	NA					TRUE
cg01758106	-0.743825	8.48065e-08	2.77761e-05	16	NA	SNX29	Body			TRUE
cg01966801	-0.5248	8.45219e-08	2.77761e-05	6	NA	VARS	Body			NA	Gene_Associated_Cell_type_specific
cg03082741	-0.670203	8.4735e-08	2.77761e-05	16	NA	KLHDC4	Body	chr16:87754008-87754285	S_Shore	TRUE	Unclassified_Cell_type_specific
cg03139053	0.759769	8.46891e-08	2.77761e-05	2	NA	SATB2	Body	chr2:200320502-200329681	N_Shore	NA	Promoter_Associated_Cell_type_specific
cg11673687	0.660463	8.4616e-08	2.77761e-05	1	NA	SLC9A1	3'UTR			TRUE
cg13913011	-1.17854	8.45477e-08	2.77761e-05	9	NA	FNBP1	Body			TRUE
cg01098939	-0.9373	8.50384e-08	2.78284e-05	7	NA	AMZ1	Body	chr7:2742273-2742546	Island	NA
cg15135286	-0.902411	8.51182e-08	2.78308e-05	2	NA	LTBP1;LTBP1;LTBP1;LTBP1;LTBP1	Body;TSS1500;TSS1500;TSS1500;TSS1500			NA	Unclassified_Cell_type_specific
cg13487183	-0.958995	8.55592e-08	2.79513e-05	13	NA					TRUE
cg13531387	-0.590297	8.56752e-08	2.79573e-05	9	NA			chr9:136075388-136075701	S_Shelf	NA
cg24201510	0.781462	8.57226e-08	2.79573e-05	3	NA	SLC6A1	3'UTR			NA	Unclassified_Cell_type_specific
cg01741616	-0.843342	8.60426e-08	2.79746e-05	17	NA	ARHGAP23	TSS1500	chr17:36609705-36610320	S_Shore	TRUE
cg02501746	-0.950149	8.61966e-08	2.79746e-05	7	NA					TRUE
cg12946440	-0.707173	8.62116e-08	2.79746e-05	7	NA	ELFN1	5'UTR	chr7:1753446-1753706	Island	NA
cg14032261	-0.827821	8.58751e-08	2.79746e-05	1	NA					TRUE
cg14953730	-1.03888	8.61502e-08	2.79746e-05	10	NA	INPP5A	Body			TRUE
cg21121257	-0.930816	8.61935e-08	2.79746e-05	11	NA					TRUE
cg01205058	-0.738915	8.66219e-08	2.80133e-05	6	NA			chr6:167507434-167507730	S_Shore	NA
cg03435439	-0.804474	8.65311e-08	2.80133e-05	1	NA	PDE4B;PDE4B;PDE4B	TSS200;Body;Body			NA
cg09699787	-1.03697	8.65597e-08	2.80133e-05	2	NA	PXDN	Body			TRUE
cg27203895	-1.00376	8.64881e-08	2.80133e-05	11	NA	NTM	Body			TRUE
cg01944288	1.08643	8.68699e-08	2.8023e-05	9	NA	NTNG2	TSS1500	chr9:135036713-135038933	N_Shore	NA
cg03420144	0.667016	8.68049e-08	2.8023e-05	1	NA	KCNN3;KCNN3	Body;Body			TRUE
cg07837433	-0.861782	8.68525e-08	2.8023e-05	19	NA	KLK6;KLK6;KLK6	TSS1500;TSS200;TSS1500			NA
cg13087761	0.866438	8.71681e-08	2.80761e-05	7	NA	FSCN1	3'UTR	chr7:5647104-5647340	N_Shore	NA
cg14215515	-0.971153	8.72532e-08	2.80761e-05	9	NA	FAM125B;FAM125B	Body;Body	chr9:129100371-129100574	S_Shore	NA
cg17514353	-0.689408	8.71861e-08	2.80761e-05	11	NA	UCP3;UCP3	3'UTR;Body			NA
cg01961252	0.552597	8.76204e-08	2.81707e-05	12	NA	PDE1B;PDE1B;PDE1B	1stExon;Body;5'UTR			NA
cg09589308	-0.721578	8.76945e-08	2.8171e-05	3	NA	KCNH8	Body			TRUE
cg00551609	-1.24428	8.78565e-08	2.81995e-05	2	NA			chr2:74211214-74212314	S_Shelf	TRUE	Promoter_Associated
cg14519323	-0.786761	8.8492e-08	2.83167e-05	9	NA	GRHPR	Body			TRUE
cg15371617	-0.894576	8.85156e-08	2.83167e-05	5	NA	HAVCR2;HAVCR2	5'UTR;1stExon			NA	Unclassified
cg18003659	-0.86459	8.84331e-08	2.83167e-05	2	NA	CHRNA1;CHRNA1	TSS200;TSS200			NA
cg23511824	0.842076	8.83339e-08	2.83167e-05	14	NA					TRUE
cg18208842	0.95162	8.88376e-08	2.83878e-05	2	NA	FAM150B	Body	chr2:287353-290099	Island	NA	Unclassified_Cell_type_specific
cg25630910	-0.68994	8.88852e-08	2.83878e-05	12	NA	CDK2AP1	Body	chr12:123754049-123754373	N_Shore	TRUE
cg02520399	-1.11107	8.91628e-08	2.84446e-05	8	NA					TRUE
cg15441535	-1.10533	8.92108e-08	2.84446e-05	18	NA	CNDP1;CNDP1	1stExon;5'UTR			NA
cg00735329	-1.06908	8.94271e-08	2.849e-05	18	NA	MBP;MBP	Body;Body			NA
cg16049367	-0.864746	8.96682e-08	2.85196e-05	22	NA	ZC3H7B	5'UTR	chr22:41697388-41698601	S_Shelf	NA
cg26069093	0.856482	8.96591e-08	2.85196e-05	12	NA					TRUE
cg00889709	-0.720358	9.08793e-08	2.8606e-05	8	NA	FAM110B	5'UTR			TRUE
cg01206705	0.734597	9.10538e-08	2.8606e-05	15	NA	PTPLAD1	TSS1500	chr15:65822685-65823540	N_Shore	NA	Promoter_Associated
cg01456030	-0.995146	9.052e-08	2.8606e-05	3	NA	PTPLB	Body			TRUE
cg04977856	-1.27812	9.06163e-08	2.8606e-05	14	NA	FOXN3	5'UTR	chr14:89882421-89884278	S_Shelf	NA
cg06082883	-0.580538	9.07297e-08	2.8606e-05	16	NA	DPEP1;DPEP1	5'UTR;TSS1500			NA
cg06516769	-0.660158	9.09891e-08	2.8606e-05	3	NA	PCBP4;PCBP4;PCBP4	5'UTR;5'UTR;TSS1500			TRUE
cg06798749	-0.794521	9.0934e-08	2.8606e-05	11	NA	TUT1	TSS1500	chr11:62358813-62359674	S_Shore	TRUE	Promoter_Associated
cg09167414	0.582445	9.03929e-08	2.8606e-05	1	NA			chr1:16073318-16073521	S_Shelf	TRUE
cg12940747	-0.955885	9.0763e-08	2.8606e-05	11	NA	FLI1;FLI1	Body;5'UTR			TRUE	Promoter_Associated
cg15999796	-0.669126	9.01403e-08	2.8606e-05	6	NA	MOG;MOG;MOG;MOG;MOG;MOG;MOG;MOG;MOG;MOG;MOG	TSS1500;TSS1500;TSS1500;TSS1500;TSS1500;TSS1500;TSS1500;TSS1500;TSS1500;TSS1500;TSS1500			TRUE
cg17052170	0.888242	9.04575e-08	2.8606e-05	8	NA	LY6E;LY6E;LOC100133669	TSS1500;TSS1500;Body	chr8:144099456-144099731	Island	NA
cg21949305	0.636079	9.07965e-08	2.8606e-05	22	TRUE	C22orf45;ADORA2A	Body;5'UTR			NA
cg22608534	-0.596335	9.05544e-08	2.8606e-05	22	NA	CHADL	Body	chr22:41633520-41634842	S_Shore	NA	Unclassified_Cell_type_specific
cg22609908	-1.12304	9.10286e-08	2.8606e-05	12	NA			chr12:861442-863413	N_Shelf	NA
cg25030832	-0.700445	9.10094e-08	2.8606e-05	2	NA	NEU4;NEU4;NEU4;NEU4;NEU4	TSS200;5'UTR;TSS200;TSS200;5'UTR	chr2:242754323-242754629	N_Shelf	NA
cg09548780	-1.01284	9.13177e-08	2.86541e-05	2	NA	TNS1	5'UTR			NA
cg25801976	1.13826	9.13559e-08	2.86541e-05	8	NA	KIAA0146	3'UTR	chr8:48649766-48651653	N_Shore	NA	Promoter_Associated_Cell_type_specific
cg14467281	1.62452	9.14775e-08	2.86668e-05	9	NA	SMU1	3'UTR	chr9:33044245-33044612	Island	NA	Promoter_Associated
cg24032190	0.862714	9.15451e-08	2.86668e-05	15	NA	SMAD3;SMAD3;SMAD3	Body;Body;5'UTR			NA
cg03063277	0.671227	9.18245e-08	2.86691e-05	7	NA	ADAP1	3'UTR	chr7:936385-936592	S_Shore	NA	Unclassified_Cell_type_specific
cg06924873	0.592571	9.16992e-08	2.86691e-05	2	NA	MAP1D	Body	chr2:172944988-172945384	N_Shore	NA
cg15417875	-1.19978	9.18503e-08	2.86691e-05	12	NA	WDR66	Body			TRUE	Unclassified_Cell_type_specific
cg17410660	-0.859261	9.17019e-08	2.86691e-05	11	NA	HEPACAM	TSS1500			NA
cg05606455	0.68048	9.21752e-08	2.8724e-05	7	NA	HECW1	Body	chr7:43288634-43288948	Island	TRUE
cg20847746	-0.810952	9.21352e-08	2.8724e-05	1	TRUE	S100A13;S100A13;S100A13;S100A1;S100A13;S100A13	TSS1500;TSS200;TSS1500;TSS200;5'UTR;TSS1500			TRUE
cg09725874	0.81314	9.23045e-08	2.8741e-05	1	NA	SLC9A1	Body	chr1:27481345-27481742	N_Shore	TRUE
cg27236096	0.923756	9.253e-08	2.8788e-05	16	NA	PDPK1;PDPK1	Body;Body	chr16:2633479-2633920	S_Shore	TRUE
cg19770472	-0.815105	9.26763e-08	2.88102e-05	22	NA					NA
cg07420274	1.0263	9.29509e-08	2.88634e-05	2	NA	GAD1;GAD1	Body;Body	chr2:171676552-171676980	N_Shore	NA	Unclassified_Cell_type_specific
cg15514896	-1.15543	9.29971e-08	2.88634e-05	1	NA					TRUE	Unclassified_Cell_type_specific
cg02821871	0.752836	9.3233e-08	2.88668e-05	19	NA	SPHK2	3'UTR	chr19:49132603-49134291	Island	NA	Gene_Associated
cg12039766	0.653809	9.31864e-08	2.88668e-05	2	NA			chr2:109647955-109648230	S_Shore	TRUE	Unclassified_Cell_type_specific
cg24060173	-0.632568	9.31264e-08	2.88668e-05	1	NA	CDK18;CDK18;CDK18	5'UTR;5'UTR;5'UTR			TRUE
cg02060689	0.745628	9.37293e-08	2.8895e-05	10	NA			chr10:122739052-122739391	N_Shore	NA
cg09636245	-1.06814	9.40099e-08	2.8895e-05	11	NA			chr11:7694711-7695685	S_Shelf	NA
cg11584921	-0.954252	9.41628e-08	2.8895e-05	1	NA					TRUE	Unclassified
cg11692124	1.20277	9.38087e-08	2.8895e-05	17	NA			chr17:79314962-79320653	Island	NA
cg16744996	-1.05055	9.38162e-08	2.8895e-05	14	NA	KIAA0247	Body			TRUE
cg16749785	-0.919196	9.34696e-08	2.8895e-05	8	NA	DLC1;DLC1;DLC1	Body;Body;Body			NA
cg21004104	-1.1445	9.42493e-08	2.8895e-05	1	NA	DDI2	Body			TRUE
cg21244322	-0.948278	9.4121e-08	2.8895e-05	15	NA	DAPK2	Body			TRUE	Promoter_Associated
cg22315048	-0.546972	9.42392e-08	2.8895e-05	17	NA	MYO15A;MYO15A	1stExon;5'UTR			NA
cg22450878	-1.10003	9.4276e-08	2.8895e-05	5	NA					NA	Unclassified_Cell_type_specific
cg24077277	-1.0542	9.42038e-08	2.8895e-05	1	NA	TMCC2	Body	chr1:205197632-205197959	S_Shelf	NA
cg25097610	-0.924753	9.42993e-08	2.8895e-05	4	NA					NA	Unclassified_Cell_type_specific
cg25900085	1.15974	9.38457e-08	2.8895e-05	8	NA	MIR124-2	TSS200	chr8:65290108-65290946	S_Shore	NA
cg01140244	-0.661713	9.45432e-08	2.89467e-05	10	NA	INPP5A	Body			TRUE
cg26069037	-0.989065	9.46738e-08	2.89637e-05	22	NA	SLC16A8	TSS200	chr22:38476836-38478839	S_Shore	NA
cg13508949	-1.09251	9.50613e-08	2.90591e-05	4	NA	KLHL2;KLHL2;KLHL2;KLHL2	1stExon;1stExon;5'UTR;Body	chr4:166128385-166129255	S_Shelf	NA
cg14585371	0.493295	9.5215e-08	2.9083e-05	16	NA			chr16:51168266-51169110	Island	TRUE
cg15417654	-0.925795	9.54227e-08	2.91234e-05	3	NA	LPP;LPP;LPP	5'UTR;5'UTR;5'UTR			TRUE
cg02808257	-0.927897	9.55883e-08	2.91508e-05	20	NA	DBNDD2;DBNDD2;DBNDD2;DBNDD2;DBNDD2;SYS1-DBNDD2;DBNDD2;DBNDD2;DBNDD2	1stExon;5'UTR;5'UTR;1stExon;5'UTR;Body;5'UTR;5'UTR;5'UTR	chr20:44034458-44035954	S_Shore	NA
cg15685811	1.17401	9.57998e-08	2.91849e-05	3	NA	C3orf37;C3orf37	Body;Body	chr3:128997382-128997600	S_Shore	NA	Promoter_Associated
cg24770408	-0.826773	9.58516e-08	2.91849e-05	4	NA					TRUE
cg19023977	-0.801185	9.59381e-08	2.91881e-05	5	NA	ELL2	Body			TRUE
cg10431265	-0.746802	9.62381e-08	2.92456e-05	5	NA	FABP6;FABP6	5'UTR;TSS200			TRUE	Unclassified
cg12093060	0.968493	9.62787e-08	2.92456e-05	1	NA	RAP1GAP;RAP1GAP	5'UTR;5'UTR	chr1:21995063-21995914	N_Shore	TRUE
cg11904435	-1.14711	9.64582e-08	2.92611e-05	10	NA					NA
cg16895672	-1.04331	9.64818e-08	2.92611e-05	10	NA	PARD3	Body			TRUE
cg14067761	1.10776	9.66662e-08	2.9294e-05	2	NA	KLHL29	Body			TRUE	Unclassified_Cell_type_specific
cg05663558	-0.610224	9.69525e-08	2.93576e-05	19	NA	MAG;MAG	TSS1500;TSS1500			NA	Unclassified_Cell_type_specific
cg05399718	0.626852	9.72101e-08	2.94125e-05	12	NA	PITPNM2	5'UTR			TRUE
cg15048832	1.04359	9.74195e-08	2.94527e-05	3	NA	TSC22D2	Body	chr3:150125972-150128689	S_Shelf	NA
cg10797552	-1.18741	9.81133e-08	2.96392e-05	8	NA					TRUE
cg09357462	0.652833	9.84397e-08	2.97145e-05	10	NA	DUSP5	Body	chr10:112257163-112258684	S_Shore	TRUE	Promoter_Associated
cg04039799	0.977662	9.86897e-08	2.9735e-05	11	NA	NAV2;NAV2;NAV2	Body;Body;Body			NA	Unclassified_Cell_type_specific
cg15117516	0.711172	9.8739e-08	2.9735e-05	10	NA	SGPL1	5'UTR	chr10:72575513-72576302	S_Shore	NA	Promoter_Associated
cg22616933	-0.7959	9.87191e-08	2.9735e-05	7	NA	KIAA1324L;KIAA1324L;KIAA1324L	Body;Body;Body			TRUE
cg04173816	-0.798276	9.89007e-08	2.97392e-05	5	NA					TRUE
cg04904388	-0.892413	9.90006e-08	2.97392e-05	2	NA	LOXL3	Body	chr2:74776016-74776897	N_Shelf	NA
cg13664588	0.795162	9.92176e-08	2.97392e-05	17	NA	SNORD1A	TSS1500	chr17:74553220-74553912	S_Shelf	NA
cg18009621	0.591939	9.92936e-08	2.97392e-05	11	NA					TRUE
cg18531146	0.811754	9.91913e-08	2.97392e-05	11	NA	TEAD1	5'UTR			TRUE
cg21199120	-0.634735	9.9163e-08	2.97392e-05	22	NA			chr22:21537575-21538849	S_Shelf	NA
cg24728281	-0.615648	9.90138e-08	2.97392e-05	16	NA			chr16:86411154-86411457	Island	NA
cg01093696	0.869471	9.9403e-08	2.97488e-05	5	NA			chr5:92939795-92940216	N_Shelf	NA
cg07077978	0.780599	9.96234e-08	2.97685e-05	1	NA			chr1:38510102-38513642	N_Shore	NA
cg08473752	-1.14198	9.95754e-08	2.97685e-05	17	NA	NLK	Body			TRUE
cg21415292	-0.658377	9.99916e-08	2.98554e-05	3	NA	PLXNB1;PLXNB1	5'UTR;5'UTR	chr3:48470230-48471389	N_Shelf	TRUE
cg23806727	-0.775373	1.00095e-07	2.98632e-05	2	NA	MGAT5	Body			TRUE	Promoter_Associated_Cell_type_specific
cg11638399	-0.952168	1.00462e-07	2.99493e-05	8	NA					TRUE
cg00185066	1.0449	1.0143e-07	2.99997e-05	13	NA	SPRY2	3'UTR	chr13:80913157-80913461	N_Shelf	NA
cg00321619	-1.07793	1.01198e-07	2.99997e-05	9	NA			chr9:131154346-131155923	N_Shore	NA
cg00853733	0.97805	1.00827e-07	2.99997e-05	12	NA	SETD1B	Body	chr12:122240899-122243390	S_Shore	NA	Promoter_Associated
cg04977618	0.794842	1.01143e-07	2.99997e-05	16	NA	CDH11	5'UTR			TRUE
cg05336051	0.937103	1.01394e-07	2.99997e-05	4	NA	SH3BP2;SH3BP2	TSS1500;5'UTR			TRUE	Promoter_Associated
cg06909254	-0.826416	1.01495e-07	2.99997e-05	2	NA	ST3GAL5;ST3GAL5	Body;Body			TRUE	Unclassified_Cell_type_specific
cg11423680	-0.752677	1.01136e-07	2.99997e-05	5	NA			chr5:72715407-72715997	N_Shelf	NA
cg13126652	-0.998681	1.01643e-07	2.99997e-05	8	NA	TM7SF4	3'UTR			NA
cg13466917	-1.18115	1.0158e-07	2.99997e-05	17	NA	TRIM37;TRIM37	Body;Body			TRUE
cg19477674	-0.835309	1.01486e-07	2.99997e-05	11	NA			chr11:33721713-33721978	N_Shelf	NA	Unclassified_Cell_type_specific
cg20453845	0.697703	1.01074e-07	2.99997e-05	4	NA	ABLIM2;ABLIM2;ABLIM2;ABLIM2;ABLIM2;ABLIM2;ABLIM2	Body;Body;Body;Body;Body;Body;Body			NA
cg23031141	-0.770062	1.0097e-07	2.99997e-05	1	NA	OPTC	5'UTR			NA
ch.12.2061504F	-1.05719	1.01305e-07	2.99997e-05	12	NA	TXNRD1;TXNRD1;TXNRD1;TXNRD1;TXNRD1	Body;Body;Body;Body;Body			NA
cg14818279	-0.969796	1.01863e-07	3.00415e-05	5	TRUE	SH3TC2	1stExon			TRUE
cg03171419	0.763641	1.02323e-07	3.01101e-05	8	NA	GPR124	3'UTR	chr8:37698846-37699931	S_Shore	TRUE	Unclassified_Cell_type_specific
cg04103645	-0.710013	1.02351e-07	3.01101e-05	13	NA					TRUE
cg05851240	-0.920594	1.02283e-07	3.01101e-05	18	NA	CNDP1	TSS200			NA
cg08016336	-1.23812	1.02408e-07	3.01101e-05	4	NA	APBB2;APBB2;APBB2	5'UTR;5'UTR;5'UTR			TRUE
cg05144814	-0.843331	1.02628e-07	3.01125e-05	11	NA					TRUE	Unclassified
cg18888671	-1.00275	1.02514e-07	3.01125e-05	1	NA	PRKCZ;PRKCZ	Body;5'UTR			NA
cg21569398	-1.13544	1.02651e-07	3.01125e-05	5	NA	ADAMTS12	Body			TRUE
cg06908202	1.06547	1.03008e-07	3.01714e-05	11	NA	OPCML	Body			NA
cg09040896	0.590326	1.02975e-07	3.01714e-05	16	NA	TELO2	3'UTR	chr16:1559965-1560194	Island	NA
cg10173586	0.442847	1.03217e-07	3.02096e-05	8	NA	PLEC1;PLEC1;MIR661;PLEC1;PLEC1	Body;Body;TSS1500;Body;Body	chr8:145018815-145019214	S_Shore	TRUE
cg03697881	-0.995506	1.03578e-07	3.02691e-05	7	NA	C7orf10	Body			TRUE	Unclassified_Cell_type_specific
cg24430703	0.69262	1.03506e-07	3.02691e-05	7	NA	VOPP1	Body			TRUE
cg03211864	-0.636529	1.03678e-07	3.02755e-05	10	NA	BTBD16	Body			TRUE
cg09506001	-1.37444	1.04247e-07	3.04186e-05	1	NA	ADPRHL2	3'UTR			NA
cg01145686	-1.10748	1.04356e-07	3.04275e-05	2	NA			chr2:502994-503502	N_Shore	NA	Unclassified_Cell_type_specific
cg26840590	1.22906	1.04502e-07	3.04469e-05	6	NA	PHF1;PHF1;PHF1	5'UTR;5'UTR;Body	chr6:33377929-33379167	S_Shore	NA	Promoter_Associated
cg17069473	0.998256	1.04923e-07	3.05234e-05	11	NA	ZBTB16;ZBTB16	Body;Body			TRUE	Promoter_Associated
cg22522920	-0.451958	1.04855e-07	3.05234e-05	12	NA	FAIM2	Body			TRUE
cg05393733	0.629478	1.05084e-07	3.0524e-05	16	NA	SLC7A5	Body			TRUE
cg25429672	-0.920577	1.0504e-07	3.0524e-05	11	NA	UCP2	5'UTR	chr11:73693702-73694802	N_Shore	NA
cg02698576	0.949286	1.05281e-07	3.05428e-05	1	NA	SEMA6C	3'UTR	chr1:151103685-151106100	Island	NA	Unclassified_Cell_type_specific
cg23235384	-0.827519	1.05307e-07	3.05428e-05	5	NA	MYOT;MYOT	Body;5'UTR			NA
cg19852204	-0.783168	1.05878e-07	3.06621e-05	5	NA					NA
cg23684410	-0.710277	1.058e-07	3.06621e-05	11	NA	SIK3	Body			TRUE
cg20690420	0.595715	1.06054e-07	3.06671e-05	6	NA	NR2E1	Body	chr6:108485671-108490539	Island	NA
cg21250100	0.835976	1.05977e-07	3.06671e-05	22	NA	CSDC2	TSS200			TRUE
cg14903689	-0.525848	1.06518e-07	3.07781e-05	21	NA	COL18A1;COL18A1;COL18A1	TSS1500;Body;TSS1500	chr21:46876168-46876752	N_Shore	TRUE
cg13700094	-1.00465	1.06609e-07	3.07813e-05	9	NA					TRUE
cg03742724	0.58838	1.0682e-07	3.0788e-05	6	NA	PARK2;PARK2;PARK2	Body;Body;Body			TRUE
cg10864200	0.961928	1.06872e-07	3.0788e-05	4	NA	PCGF3	5'UTR	chr4:724335-726070	N_Shelf	TRUE
cg20234060	-0.59277	1.06785e-07	3.0788e-05	11	NA	ATPGD1;ATPGD1	5'UTR;5'UTR	chr11:67182965-67183393	S_Shore	TRUE
cg23926436	-1.00139	1.06958e-07	3.07897e-05	17	NA					TRUE
cg09445803	-1.18815	1.07057e-07	3.07953e-05	17	NA	LOC283999	TSS1500	chr17:76228110-76228380	N_Shore	NA
cg08872703	-0.566498	1.07462e-07	3.08428e-05	1	NA	MYBPHL	TSS200			TRUE
cg17780092	-0.838771	1.07456e-07	3.08428e-05	6	NA					TRUE	Unclassified_Cell_type_specific
cg24376434	0.608848	1.07358e-07	3.08428e-05	1	NA	PRRX1;PRRX1	Body;Body	chr1:170633274-170634178	S_Shore	NA
cg26723054	0.788249	1.07595e-07	3.08577e-05	16	NA	KIAA0182;KIAA0182	5'UTR;Body	chr16:85644947-85649027	S_Shore	NA	Promoter_Associated
cg03431727	0.841726	1.0817e-07	3.09678e-05	2	NA	2004-03-01	Body	chr2:217236025-217237129	N_Shore	TRUE
cg06672250	0.770965	1.08381e-07	3.09678e-05	8	NA	EPB49;EPB49;EPB49;EPB49	TSS1500;5'UTR;5'UTR;5'UTR	chr8:21914275-21914525	S_Shore	NA
cg09467433	0.895658	1.08231e-07	3.09678e-05	3	NA					TRUE
cg23271998	0.83275	1.08311e-07	3.09678e-05	2	NA	TSSC1	Body			NA
cg27316754	-1.03735	1.08295e-07	3.09678e-05	3	NA					TRUE
cg01454752	0.934154	1.09067e-07	3.11177e-05	8	NA	LOC157627	Body	chr8:9760750-9761643	N_Shore	TRUE
cg05232694	0.801736	1.08989e-07	3.11177e-05	20	NA			chr20:48806598-48809022	S_Shore	NA
cg18061579	-1.02189	1.09772e-07	3.12958e-05	8	NA	ST18	5'UTR			NA
cg03128167	0.653213	1.10021e-07	3.12972e-05	11	NA	INS-IGF2;INS-IGF2	Body;Body	chr11:2176839-2177043	Island	NA
cg08024822	-1.17229	1.09937e-07	3.12972e-05	2	NA	STEAP3;STEAP3;STEAP3	5'UTR;5'UTR;5'UTR			TRUE
cg24557917	-0.870878	1.09989e-07	3.12972e-05	4	NA	TRIM75	TSS200			NA
cg01804134	-0.785978	1.10594e-07	3.13322e-05	1	NA	RNF220	Body			TRUE
cg05066178	-0.782377	1.1084e-07	3.13322e-05	12	NA	GLTP	Body	chr12:110318011-110318778	N_Shore	TRUE
cg07304315	0.566838	1.10426e-07	3.13322e-05	10	NA	GPR123	Body	chr10:134937966-134938481	N_Shore	NA	Unclassified_Cell_type_specific
cg08621076	0.863048	1.1065e-07	3.13322e-05	12	NA					TRUE	Unclassified
cg13011003	-1.20381	1.10719e-07	3.13322e-05	12	NA					NA
cg15516835	-1.17153	1.10876e-07	3.13322e-05	10	NA	DIP2C;C10orf108	Body;Body	chr10:711896-712395	N_Shore	NA
cg16029351	-1.00348	1.1037e-07	3.13322e-05	18	NA	CNDP1	TSS200			NA
cg22348992	1.28867	1.10517e-07	3.13322e-05	20	NA	CHRNA4	Body	chr20:61979255-61979573	Island	NA
cg27116114	-0.74261	1.10834e-07	3.13322e-05	11	NA					TRUE
cg25444002	0.897988	1.11373e-07	3.14496e-05	13	NA	FGF14;FGF14	Body;Body			TRUE
cg01359469	0.707011	1.11467e-07	3.14531e-05	15	NA	TRIP4	TSS1500	chr15:64679907-64680233	N_Shore	NA	Unclassified_Cell_type_specific
cg04844207	-0.8776	1.11762e-07	3.15132e-05	11	NA	LDLRAD3	Body			TRUE
cg00601042	0.678202	1.11963e-07	3.15264e-05	12	NA	GALNT9	Body	chr12:132900224-132901089	Island	NA	Unclassified_Cell_type_specific
cg16228077	-0.893825	1.11973e-07	3.15264e-05	2	NA	INO80D	Body			TRUE
cg01307174	1.13608	1.12133e-07	3.15485e-05	3	NA	ARPP-21;ARPP-21;ARPP-21;ARPP-21;ARPP-21	5'UTR;1stExon;5'UTR;5'UTR;5'UTR			NA
cg27583534	0.758426	1.12393e-07	3.15986e-05	7	NA			chr7:131630174-131630496	S_Shelf	NA
cg24168991	0.867464	1.12598e-07	3.16102e-05	10	NA	ITPRIP	5'UTR	chr10:106074965-106075368	S_Shelf	NA
cg24676612	0.923447	1.12527e-07	3.16102e-05	1	NA	KCNA2;KCNA2	5'UTR;1stExon	chr1:111148983-111150186	N_Shore	NA
cg07291836	-1.09926	1.13171e-07	3.17478e-05	20	NA	TP53RK	TSS1500	chr20:45317691-45318458	S_Shore	NA
cg10883542	1.10403	1.13293e-07	3.17588e-05	10	NA					TRUE
cg26681847	1.02062	1.14389e-07	3.20427e-05	11	NA	ARHGEF12	Body	chr11:120206460-120207649	S_Shore	NA	Unclassified_Cell_type_specific
cg13218739	-0.993825	1.14575e-07	3.20484e-05	2	NA	PPP1R1C;PPP1R1C	1stExon;5'UTR			TRUE
cg23683012	0.832858	1.14569e-07	3.20484e-05	15	NA	TBC1D2B;TBC1D2B	Body;Body	chr15:78369517-78369906	N_Shore	NA	Promoter_Associated
cg18411043	-0.714065	1.15036e-07	3.21538e-05	1	NA	LAPTM5	Body			TRUE	Promoter_Associated
cg20818806	0.84876	1.15228e-07	3.21842e-05	13	NA	COL4A1	Body			NA
cg26336701	0.852217	1.15367e-07	3.21997e-05	12	NA	MANSC1	Body			TRUE
cg08729686	1.23316	1.15526e-07	3.22207e-05	15	NA	IGF1R	Body	chr15:99190446-99194559	S_Shore	NA	Promoter_Associated
cg13926553	-1.00639	1.15742e-07	3.22342e-05	15	NA	GLDN	TSS1500	chr15:51633724-51634318	N_Shore	NA
cg24867247	-1.22196	1.15679e-07	3.22342e-05	13	NA			chr13:46960684-46961670	S_Shelf	NA	Unclassified_Cell_type_specific
cg02904800	-1.08954	1.16636e-07	3.22755e-05	7	NA	TSPAN12	Body			NA
cg04350571	0.567902	1.16204e-07	3.22755e-05	8	NA	LYNX1;LYNX1;LYNX1;LYNX1	3'UTR;3'UTR;3'UTR;Body	chr8:143858279-143859411	N_Shelf	NA	Unclassified_Cell_type_specific
cg04438064	-0.662724	1.16365e-07	3.22755e-05	2	NA	HDAC4	Body			TRUE
cg04875128	0.669434	1.16381e-07	3.22755e-05	15	NA	OTUD7A	Body	chr15:31775540-31776988	Island	NA
cg05305327	-0.819282	1.16551e-07	3.22755e-05	20	NA	CBFA2T2;CBFA2T2;CBFA2T2	Body;5'UTR;5'UTR			NA
cg10572188	1.20965	1.16093e-07	3.22755e-05	3	NA	CCDC52	Body			NA	Gene_Associated_Cell_type_specific
cg15994604	-0.800102	1.16608e-07	3.22755e-05	11	NA	EHF	Body			TRUE
cg17777592	-0.861702	1.16863e-07	3.22755e-05	13	TRUE	CAB39L;CAB39L;CAB39L	5'UTR;5'UTR;1stExon			TRUE
cg22977481	-0.980961	1.16843e-07	3.22755e-05	2	NA					TRUE
cg23352424	-0.707751	1.15991e-07	3.22755e-05	13	NA					TRUE
cg26140790	-0.67389	1.16895e-07	3.22755e-05	10	NA	LHPP;LHPP	Body;Body	chr10:126303794-126304213	N_Shelf	NA	Unclassified
cg26488999	0.624505	1.16896e-07	3.22755e-05	5	NA	PCDH1	Body	chr5:141233566-141233894	S_Shore	NA	Unclassified_Cell_type_specific
cg01526748	-0.766821	1.1709e-07	3.23061e-05	3	NA	FGF12;FGF12	Body;Body			TRUE
cg01079164	0.90654	1.17299e-07	3.23304e-05	1	NA	HAPLN2	3'UTR	chr1:156593657-156595283	S_Shore	NA
cg01389386	0.733624	1.17346e-07	3.23304e-05	16	NA	ST3GAL2	5'UTR	chr16:70472588-70473649	N_Shore	NA	Unclassified
cg02343604	0.487667	1.17875e-07	3.24296e-05	1	NA	ID3	3'UTR	chr1:23884842-23885087	N_Shore	NA	Unclassified
cg27657983	0.773931	1.17822e-07	3.24296e-05	16	NA	SNX29	Body			TRUE	Promoter_Associated_Cell_type_specific
cg00907267	-0.759068	1.18271e-07	3.24393e-05	12	NA	ERBB3;ERBB3	Body;Body	chr12:56472792-56474393	S_Shore	NA	Unclassified
cg04813697	-1.29778	1.18337e-07	3.24393e-05	10	NA	PIP4K2A	Body			TRUE
cg09477232	-1.04437	1.18455e-07	3.24393e-05	7	NA					TRUE
cg10422334	-0.462488	1.18747e-07	3.24393e-05	11	NA	ATPGD1;ATPGD1	5'UTR;5'UTR	chr11:67182965-67183393	S_Shore	TRUE
cg12446447	-0.963106	1.18655e-07	3.24393e-05	1	NA	PARK7;PARK7	Body;Body			NA
cg12501142	0.973108	1.1862e-07	3.24393e-05	2	NA	KCNF1	1stExon	chr2:11053661-11053952	Island	NA	Unclassified_Cell_type_specific
cg15924738	-1.02558	1.18752e-07	3.24393e-05	14	NA	AKAP6	3'UTR			TRUE
cg16100530	-0.592222	1.18637e-07	3.24393e-05	15	NA	SH3GL3;SH3GL3	Body;Body			TRUE
cg16891318	-0.920992	1.18713e-07	3.24393e-05	18	NA	CNDP1	TSS200			NA
cg25416067	0.766167	1.1837e-07	3.24393e-05	17	NA	SEPT9;SEPT9;SEPT9;SEPT9	5'UTR;5'UTR;Body;1stExon			TRUE	Promoter_Associated
cg01259423	0.892892	1.18968e-07	3.24522e-05	2	NA	ASAP2;ASAP2	Body;Body	chr2:9533572-9533807	Island	TRUE
cg06710195	-0.962966	1.18893e-07	3.24522e-05	1	NA	VAV3	Body			TRUE	Unclassified_Cell_type_specific
cg00237010	-1.09722	1.19125e-07	3.24719e-05	12	TRUE	NINJ2	TSS200			TRUE
cg20786131	1.35609	1.19211e-07	3.24725e-05	18	NA	CABLES1;CABLES1	TSS1500;TSS200	chr18:20714968-20717071	N_Shore	NA	Unclassified
cg08223225	-1.02453	1.19478e-07	3.24991e-05	3	NA	FHIT;FHIT	5'UTR;5'UTR			TRUE
cg16515546	-0.736084	1.19441e-07	3.24991e-05	16	NA	LMF1	TSS1500	chr16:1020219-1021303	S_Shore	NA
cg02030275	-0.795489	1.20162e-07	3.25793e-05	20	NA			chr20:31170740-31173640	N_Shore	NA	Unclassified
cg06159394	0.608352	1.20105e-07	3.25793e-05	1	NA	DMRTA2	5'UTR	chr1:50884228-50891471	Island	NA
cg08500172	-0.88268	1.20195e-07	3.25793e-05	8	NA					TRUE
cg10597661	-0.886736	1.20022e-07	3.25793e-05	8	NA					TRUE	Unclassified_Cell_type_specific
cg19842134	1.06434	1.19879e-07	3.25793e-05	12	NA	ATP5G2;ATP5G2	TSS1500;TSS200	chr12:54071053-54071265	N_Shore	NA	Promoter_Associated
cg21908420	-0.988834	1.20315e-07	3.2589e-05	1	NA	DUSP10;DUSP10;DUSP10	TSS1500;Body;5'UTR	chr1:221915474-221916804	N_Shelf	NA
cg13471336	-0.654156	1.20428e-07	3.25966e-05	10	NA	DIP2C	Body	chr10:669070-669336	Island	NA
cg20367923	-0.762413	1.20896e-07	3.26772e-05	6	NA	THBS2	Body	chr6:169622297-169622520	S_Shore	TRUE
cg23281972	-0.963489	1.20869e-07	3.26772e-05	2	NA					TRUE
cg01712737	1.02794	1.21344e-07	3.27341e-05	2	NA	MIR149;PP14571;GPC1	TSS1500;Body;Body	chr2:241395248-241395802	N_Shore	NA
cg06213317	-0.570314	1.21361e-07	3.27341e-05	19	NA	PTPRS;PTPRS;PTPRS;PTPRS	Body;Body;Body;Body	chr19:5250458-5250668	Island	NA
cg09418852	-0.988261	1.21355e-07	3.27341e-05	15	NA					TRUE
cg19712573	-1.14478	1.2147e-07	3.27407e-05	11	NA	JAM3	Body	chr11:133938850-133939681	S_Shore	NA
cg27644715	0.998046	1.21615e-07	3.27566e-05	11	NA	NTM;NTM;NTM;NTM	TSS1500;TSS1500;TSS1500;Body	chr11:131780328-131781532	N_Shore	NA	Unclassified_Cell_type_specific
cg02493986	0.645512	1.22128e-07	3.2872e-05	9	NA	NACC2	Body	chr9:138941470-138944021	N_Shore	NA
cg15414028	-0.674764	1.22336e-07	3.29049e-05	10	NA	FAM107B	Body	chr10:14645752-14646705	N_Shore	NA	Promoter_Associated
cg06096913	-0.768017	1.22578e-07	3.29246e-05	13	NA					TRUE
cg23925513	0.616833	1.2258e-07	3.29246e-05	17	NA			chr17:6925400-6927527	N_Shore	NA
cg01208787	-0.93361	1.23131e-07	3.29348e-05	7	NA	CHN2;CHN2	Body;Body			TRUE
cg04772947	-0.935466	1.22969e-07	3.29348e-05	11	NA	SERPING1	TSS1500			NA
cg09095914	-0.942064	1.23104e-07	3.29348e-05	4	NA	PDE6B;PDE6B;PDE6B	Body;Body;Body	chr4:650278-651114	N_Shore	NA
cg13375905	-0.789504	1.22784e-07	3.29348e-05	18	NA	MBP;MBP;MBP;MBP;MBP	3'UTR;3'UTR;3'UTR;3'UTR;3'UTR	chr18:74691262-74691466	S_Shore	NA
cg22713958	-0.874199	1.22887e-07	3.29348e-05	17	NA	LGALS3BP	TSS200			TRUE	Unclassified_Cell_type_specific
cg26841647	1.02896	1.22849e-07	3.29348e-05	17	NA	BAIAP2;BAIAP2;BAIAP2;BAIAP2	Body;Body;Body;Body	chr17:79008929-79009762	S_Shore	NA
cg20240791	-0.995644	1.23337e-07	3.29508e-05	1	NA	TMEM63A	5'UTR	chr1:226069605-226070898	N_Shore	TRUE
cg20667664	0.714006	1.23362e-07	3.29508e-05	17	NA	NR1D1	Body	chr17:38255274-38255896	N_Shore	TRUE
cg06452419	0.795012	1.23548e-07	3.29548e-05	17	NA			chr17:55939088-55939591	N_Shore	TRUE	Unclassified
cg09010707	-0.749667	1.23516e-07	3.29548e-05	12	NA					TRUE
cg01916743	1.09466	1.2387e-07	3.30177e-05	1	NA	SKI	3'UTR	chr1:2236442-2239069	Island	NA
cg06979680	-1.15978	1.24302e-07	3.30466e-05	10	NA	GRID1	Body			TRUE
cg07591921	-0.866221	1.24207e-07	3.30466e-05	13	NA					TRUE
cg10806197	-0.717714	1.24321e-07	3.30466e-05	14	NA					TRUE
cg25386579	-0.633906	1.2413e-07	3.30466e-05	6	NA	TXLNB	Body			NA	Unclassified
cg00210562	0.577858	1.2596e-07	3.31073e-05	15	NA			chr15:89914363-89915061	N_Shore	NA
cg00327697	-0.990325	1.25255e-07	3.31073e-05	8	NA					TRUE
cg00486358	-0.953237	1.25888e-07	3.31073e-05	18	NA			chr18:54305419-54306087	S_Shelf	NA
cg00579868	0.672957	1.25313e-07	3.31073e-05	7	NA	WIPI2;WIPI2;WIPI2;WIPI2;WIPI2	3'UTR;3'UTR;3'UTR;3'UTR;3'UTR	chr7:5267748-5268110	S_Shelf	NA	Gene_Associated
cg02566775	-0.590786	1.25763e-07	3.31073e-05	6	NA	PLAGL1;PLAGL1	5'UTR;5'UTR	chr6:144384894-144385888	N_Shore	TRUE
cg08467103	0.985469	1.25751e-07	3.31073e-05	2	NA	SPRED2;SPRED2	TSS200;Body			TRUE
cg11868940	1.04039	1.24943e-07	3.31073e-05	17	NA	ABR;ABR;ABR	Body;Body;Body	chr17:926234-926439	N_Shelf	NA	Unclassified_Cell_type_specific
cg11959316	-1.05965	1.25607e-07	3.31073e-05	1	NA	PPAP2B;PPAP2B	Body;Body			TRUE
cg12873454	0.824277	1.25389e-07	3.31073e-05	1	NA	KIAA1026;KIAA1026	TSS1500;TSS1500	chr1:14924610-14925993	Island	NA
cg13209683	-0.605553	1.25891e-07	3.31073e-05	12	NA	DDX55	3'UTR			NA
cg21211253	-0.62892	1.25966e-07	3.31073e-05	5	NA			chr5:139167176-139168030	S_Shore	NA	Unclassified
cg21285555	-0.598514	1.24935e-07	3.31073e-05	8	NA	PCMTD1	Body			TRUE	Gene_Associated_Cell_type_specific
cg21301258	0.641344	1.25729e-07	3.31073e-05	21	NA	RCAN1;RCAN1;RCAN1	5'UTR;Body;Body			TRUE
cg26273417	0.754281	1.25177e-07	3.31073e-05	13	NA	EFNB2	Body	chr13:107145408-107145787	S_Shore	NA
cg26493224	0.899727	1.26011e-07	3.31073e-05	13	NA	THSD1;THSD1	TSS200;TSS200	chr13:52979999-52980586	S_Shore	NA	Unclassified_Cell_type_specific
cg26695387	1.35384	1.25449e-07	3.31073e-05	17	NA	MAP2K3	Body	chr17:21187552-21188443	S_Shore	NA
cg27331554	0.738551	1.25608e-07	3.31073e-05	5	NA	CYFIP2;CYFIP2;CYFIP2	Body;Body;Body			TRUE
cg13668207	-0.801586	1.26161e-07	3.31241e-05	12	NA					TRUE
cg00257893	-0.892964	1.26685e-07	3.31487e-05	6	NA	NHSL1;NHSL1	TSS1500;Body			NA
cg03217729	0.579203	1.26623e-07	3.31487e-05	16	NA	CLEC16A	Body			TRUE	Unclassified_Cell_type_specific
cg07992484	0.634742	1.26493e-07	3.31487e-05	2	NA	UXS1	Body			TRUE
cg11476241	0.912161	1.26445e-07	3.31487e-05	17	NA	RPTOR;RPTOR	Body;Body	chr17:78870137-78870443	N_Shelf	TRUE	Unclassified
cg23361764	-1.07019	1.26667e-07	3.31487e-05	11	NA	ODZ4	Body			TRUE
cg25562031	-1.06249	1.26775e-07	3.31496e-05	6	NA	MOG;MOG;MOG;MOG;MOG;MOG;MOG;MOG;MOG;MOG;MOG;MOG;MOG;MOG;MOG;MOG;MOG;MOG;MOG;MOG;MOG;MOG	1stExon;1stExon;5'UTR;1stExon;1stExon;1stExon;5'UTR;1stExon;5'UTR;5'UTR;5'UTR;1stExon;5'UTR;5'UTR;1stExon;1stExon;1stExon;5'UTR;5'UTR;5'UTR;1stExon;5'UTR			NA
cg27664390	-0.713405	1.26921e-07	3.31654e-05	15	NA	SLTM;SLTM	3'UTR;3'UTR			NA
cg22734014	-0.914184	1.27022e-07	3.31694e-05	6	NA	LOC154449	TSS200			NA
cg26446071	-0.865077	1.27182e-07	3.31885e-05	13	NA	ATP4B	Body			NA	Unclassified_Cell_type_specific
cg17500703	-0.808785	1.27494e-07	3.32474e-05	8	NA					TRUE
cg26570804	-0.960751	1.2758e-07	3.32474e-05	1	NA	ACOT7;ACOT7;ACOT7;ACOT7	Body;Body;Body;Body			NA	Unclassified_Cell_type_specific
cg15715477	0.935851	1.27682e-07	3.32504e-05	8	NA			chr8:65281903-65283043	Island	NA
cg18404706	1.20213	1.27764e-07	3.32504e-05	19	NA	KLHL26	Body	chr19:18761272-18761669	Island	TRUE
cg08758352	-0.805953	1.27886e-07	3.32597e-05	17	NA					TRUE
cg20564259	-0.75471	1.28192e-07	3.33167e-05	5	NA	CSNK1A1;CSNK1A1	3'UTR;3'UTR			NA
cg03889507	-0.733724	1.28329e-07	3.33299e-05	5	NA					TRUE
cg05535809	-0.926361	1.28711e-07	3.33508e-05	5	NA					TRUE
cg08572315	1.54537	1.28924e-07	3.33508e-05	2	NA			chr2:85131950-85132234	S_Shore	NA	Promoter_Associated
cg10020890	-0.705844	1.28929e-07	3.33508e-05	16	NA					TRUE
cg17200441	-1.02915	1.28791e-07	3.33508e-05	12	NA	KRT83	TSS200	chr12:52714800-52715051	S_Shore	NA
cg19805748	-0.733257	1.28695e-07	3.33508e-05	17	NA	SLC39A11;SLC39A11	Body;Body			TRUE
cg23270712	-0.940868	1.28912e-07	3.33508e-05	2	NA	PARD3B;PARD3B;PARD3B	Body;Body;Body			TRUE
cg27230594	-0.981767	1.29451e-07	3.34632e-05	1	NA					TRUE	Unclassified
cg07709358	-1.0295	1.2963e-07	3.34866e-05	8	NA	MYOM2	Body	chr8:2003809-2004059	N_Shore	NA
cg20836412	-0.759118	1.29715e-07	3.34866e-05	8	NA			chr8:82542798-82543475	Island	NA	Promoter_Associated
cg16904348	-0.792301	1.30048e-07	3.35051e-05	1	NA			chr1:2374818-2375814	S_Shore	NA
cg18534312	0.787467	1.2995e-07	3.35051e-05	8	NA	KCNK9	Body			NA	Unclassified
cg18660345	0.542941	1.30037e-07	3.35051e-05	20	NA	MYL9;MYL9	TSS1500;TSS1500	chr20:35169189-35169540	Island	NA
cg03476007	0.929984	1.30359e-07	3.3562e-05	4	NA	INPP4B;INPP4B	TSS1500;TSS1500	chr4:143766940-143768413	S_Shore	NA	Unclassified_Cell_type_specific
cg21599748	-0.62671	1.30443e-07	3.3562e-05	15	NA					TRUE
cg02309868	-0.555835	1.30863e-07	3.3612e-05	19	NA	LSR;LSR;LSR	Body;Body;Body	chr19:35738790-35740550	S_Shore	NA	Promoter_Associated
cg06518884	0.910913	1.31008e-07	3.3612e-05	3	NA	ETV5	Body	chr3:185825462-185827003	N_Shelf	NA
cg09383907	0.93345	1.31074e-07	3.3612e-05	8	NA			chr8:65290108-65290946	S_Shore	TRUE
cg17306637	-1.08167	1.30768e-07	3.3612e-05	6	TRUE	TFB1M;CLDN20	Body;TSS1500			NA
cg24347098	-0.619412	1.30912e-07	3.3612e-05	1	NA	SLC16A1;SLC16A1	Body;Body			NA	Gene_Associated_Cell_type_specific
cg09293792	-0.859668	1.31257e-07	3.36367e-05	6	NA	PACRG;PACRG;PACRG	Body;Body;Body			NA	Unclassified_Cell_type_specific
cg09076584	0.805735	1.31449e-07	3.36572e-05	17	TRUE	FLJ25006	TSS200			TRUE	Gene_Associated
cg13584258	-1.03366	1.31949e-07	3.36572e-05	9	NA	SEMA4D;SEMA4D	5'UTR;5'UTR			TRUE
cg13685506	0.876802	1.31636e-07	3.36572e-05	5	NA	CTNND2	Body			TRUE
cg14456395	-0.744944	1.31829e-07	3.36572e-05	5	NA	ELL2	Body			TRUE
cg20438687	-0.868259	1.3154e-07	3.36572e-05	17	NA	MINK1;MINK1;MINK1;MINK1	Body;Body;Body;Body			TRUE
cg21028981	-1.0786	1.31769e-07	3.36572e-05	3	NA					TRUE
cg23158754	0.939877	1.31949e-07	3.36572e-05	8	NA			chr8:9762661-9764748	S_Shore	NA
cg14883291	0.889102	1.32232e-07	3.37071e-05	11	NA	ME3;ME3;ME3	TSS1500;TSS200;TSS1500	chr11:86382695-86383586	S_Shore	NA
cg01466491	-0.926503	1.3245e-07	3.37404e-05	19	NA			chr19:10526982-10527755	N_Shelf	NA
cg02357541	-0.953371	1.32795e-07	3.37836e-05	3	NA			chr3:127770741-127771624	N_Shore	NA
cg21411008	-0.933932	1.32786e-07	3.37836e-05	7	NA	C7orf31	Body	chr7:25219408-25219962	N_Shelf	NA
cg22926824	-1.11716	1.32917e-07	3.37923e-05	2	NA	AGAP1;AGAP1	Body;Body			NA
cg01516737	-1.1434	1.33594e-07	3.38303e-05	8	NA	PPP2R2A	Body			TRUE
cg08154101	0.939697	1.33363e-07	3.38303e-05	17	NA	NTN1	Body			NA	Unclassified_Cell_type_specific
cg13246468	-0.907877	1.33528e-07	3.38303e-05	1	NA	LAPTM5	3'UTR			NA
cg14475859	-0.729021	1.33332e-07	3.38303e-05	9	NA	GFI1B;GFI1B	Body;Body	chr9:135865057-135865264	N_Shore	NA
cg15403968	-1.33147	1.33329e-07	3.38303e-05	6	NA					TRUE
cg24110396	-1.074	1.33459e-07	3.38303e-05	10	NA	CCNY	5'UTR			NA
cg03580272	-0.765858	1.34286e-07	3.39833e-05	19	NA	CYP4F8	TSS1500			NA
cg04951476	-1.0429	1.34459e-07	3.40046e-05	6	NA	FAM50B	TSS1500	chr6:3849271-3851048	N_Shore	NA
cg04585435	-1.02945	1.35091e-07	3.40965e-05	17	NA	UBE2G1	Body			TRUE
cg06479607	0.669975	1.35353e-07	3.40965e-05	17	NA	BAIAP2;BAIAP2;BAIAP2;BAIAP2	Body;Body;Body;Body	chr17:79026043-79026355	S_Shelf	NA	Unclassified_Cell_type_specific
cg09012594	1.04373	1.35026e-07	3.40965e-05	10	NA	NEBL	TSS1500	chr10:21462128-21463808	S_Shore	NA
cg09121047	0.778176	1.35331e-07	3.40965e-05	1	NA	LOC339524	Body	chr1:87617153-87617417	Island	NA	Unclassified
cg19308375	-0.82228	1.35231e-07	3.40965e-05	2	NA					TRUE	Unclassified_Cell_type_specific
cg22171993	-1.11854	1.35181e-07	3.40965e-05	5	NA					TRUE
cg21439763	-0.964827	1.36375e-07	3.42866e-05	1	NA	TNFSF4;TNFSF4	5'UTR;1stExon			NA
cg27107110	-0.844248	1.3635e-07	3.42866e-05	18	NA	C18orf1;C18orf1;C18orf1;C18orf1;C18orf1;C18orf1	TSS1500;TSS1500;Body;Body;Body;Body			NA
cg27596275	-0.848776	1.36261e-07	3.42866e-05	11	NA	TMEM218	Body			NA
cg02193425	-0.987923	1.37085e-07	3.44428e-05	6	NA	FAM50B	TSS1500	chr6:3849271-3851048	N_Shore	NA
cg16056449	0.890714	1.37341e-07	3.44845e-05	3	NA					TRUE
cg14759549	-0.735918	1.37656e-07	3.45185e-05	2	NA	MAP4K4;MAP4K4;MAP4K4	Body;Body;Body			TRUE	Promoter_Associated
cg23519637	1.07196	1.37585e-07	3.45185e-05	7	NA	C7orf50;C7orf50;C7orf50	Body;Body;Body	chr7:1119980-1120248	S_Shore	TRUE
cg27558541	-1.16611	1.37851e-07	3.45449e-05	1	NA					TRUE
cg12177944	0.565198	1.38439e-07	3.46698e-05	3	NA	PLXND1	Body	chr3:129323915-129325332	N_Shore	TRUE
cg00305774	-1.15003	1.38816e-07	3.46923e-05	1	NA	TMEM88B	TSS1500	chr1:1361560-1361787	N_Shore	NA	Unclassified_Cell_type_specific
cg04590434	-0.861621	1.38712e-07	3.46923e-05	16	NA					TRUE
cg05474726	1.06755	1.38949e-07	3.46923e-05	8	NA	MIR124-2	TSS200	chr8:65290108-65290946	S_Shore	NA
cg10893986	0.666233	1.38979e-07	3.46923e-05	1	NA	PRDM16;PRDM16	Body;Body			NA
cg15590671	-1.23232	1.38947e-07	3.46923e-05	6	NA					TRUE
cg17242981	-0.570593	1.3919e-07	3.47224e-05	1	NA					TRUE	Unclassified
cg19323958	-0.460068	1.39434e-07	3.4732e-05	2	NA			chr2:20068428-20068907	S_Shelf	NA	Unclassified_Cell_type_specific
cg20530835	-1.11774	1.39499e-07	3.4732e-05	7	NA	MAD1L1;MAD1L1;MAD1L1	Body;Body;Body	chr7:2059907-2060131	N_Shelf	NA
cg21584222	-0.49518	1.39384e-07	3.4732e-05	12	NA					NA
cg01218206	-1.18065	1.40178e-07	3.48785e-05	11	NA	SIK3	Body			TRUE	Unclassified
cg02460794	-0.5607	1.4053e-07	3.4935e-05	21	NA	C21orf94	Body			NA
cg14535518	-0.629493	1.40586e-07	3.4935e-05	19	TRUE	MAG;MAG	TSS1500;TSS1500			NA
cg18865126	-0.777101	1.4104e-07	3.5025e-05	11	NA	KCNQ1;KCNQ1	Body;Body	chr11:2596378-2596607	Island	NA
cg22870775	1.04093	1.41229e-07	3.50495e-05	6	NA			chr6:99275763-99276038	S_Shore	NA
cg18674267	-0.722669	1.41369e-07	3.50616e-05	14	NA	ACOT2	Body	chr14:74036127-74036662	S_Shelf	NA
cg02709032	0.962489	1.4171e-07	3.51235e-05	19	NA	SLC7A10;LRP3	3'UTR;3'UTR	chr19:33697914-33698193	S_Shore	NA
cg25613478	-0.587213	1.41853e-07	3.51258e-05	10	NA					TRUE
cg27470827	0.838073	1.41901e-07	3.51258e-05	7	NA	CACNA2D1	Body			TRUE
cg23756442	-0.93638	1.42136e-07	3.5151e-05	6	NA	TRIM27	TSS1500	chr6:28890951-28892013	S_Shore	NA
cg24656269	-1.20769	1.42186e-07	3.5151e-05	11	NA					TRUE	Unclassified_Cell_type_specific
cg00561891	0.777701	1.42585e-07	3.5227e-05	13	NA	MCF2L;MCF2L	Body;Body	chr13:113745161-113745644	Island	NA
cg13882512	-0.745278	1.42805e-07	3.52588e-05	9	NA					TRUE
cg01657761	-1.22351	1.43289e-07	3.52777e-05	15	NA					TRUE
cg07069934	-0.965445	1.42988e-07	3.52777e-05	15	NA	ISG20	Body			TRUE	Promoter_Associated
cg13805761	-0.714452	1.43339e-07	3.52777e-05	13	NA	DCLK1	Body			TRUE	Unclassified
cg22216302	-1.14124	1.43266e-07	3.52777e-05	20	NA	ACSS2;ACSS2;ACSS2	Body;Body;Body	chr20:33464156-33464645	S_Shelf	NA
cg26851112	-0.837347	1.43192e-07	3.52777e-05	11	NA	NTM	Body			TRUE
cg02832697	-0.857128	1.44284e-07	3.53591e-05	4	NA	TRIM2;TRIM2	Body;5'UTR			TRUE	Unclassified_Cell_type_specific
cg03526165	-0.750205	1.44361e-07	3.53591e-05	2	NA	THSD7B	Body			TRUE
cg06817455	0.908822	1.44274e-07	3.53591e-05	1	NA					TRUE
cg08270630	-0.552013	1.44405e-07	3.53591e-05	22	NA			chr22:50328693-50329178	S_Shore	TRUE
cg11947084	-0.598801	1.441e-07	3.53591e-05	1	NA	CLDN19;CLDN19	TSS1500;TSS1500	chr1:43204115-43204323	S_Shelf	TRUE
cg13420744	0.754409	1.44385e-07	3.53591e-05	1	NA	DHRS3	TSS1500	chr1:12676983-12678642	S_Shore	TRUE
cg18832407	-0.941839	1.43776e-07	3.53591e-05	14	NA	RNASE1;RNASE1;RNASE1;RNASE1	TSS1500;TSS1500;TSS1500;TSS1500			NA
cg27629992	0.805563	1.43981e-07	3.53591e-05	5	NA			chr5:77253832-77254049	S_Shore	TRUE
cg02666265	-0.666444	1.44665e-07	3.54003e-05	12	NA	RBM19;RBM19;RBM19	Body;Body;Body			TRUE
cg06085579	-0.876283	1.44812e-07	3.5414e-05	3	NA	PLD1;PLD1	5'UTR;5'UTR			TRUE
cg00526835	-1.14006	1.44932e-07	3.54207e-05	10	NA	LOC100188947	Body			NA
cg00693240	-0.883349	1.45097e-07	3.54384e-05	16	NA	MGRN1;MGRN1;MGRN1;MGRN1	Body;Body;Body;Body			NA
cg23019565	-1.05282	1.45301e-07	3.54616e-05	1	NA	GLIS1	5'UTR			TRUE
cg24746938	-0.932018	1.45375e-07	3.54616e-05	2	NA					TRUE
cg01455178	-0.957205	1.45659e-07	3.55081e-05	1	NA	SLC45A3	5'UTR	chr1:205648975-205649903	N_Shore	TRUE
cg03796797	-0.672491	1.45836e-07	3.55285e-05	16	NA	LMF1	Body	chr16:949658-949960	S_Shelf	NA
cg04960602	-0.880788	1.45979e-07	3.55285e-05	13	NA					NA
cg17873645	0.980766	1.46019e-07	3.55285e-05	15	NA	PTPN9	Body	chr15:75870802-75871814	N_Shore	NA	Unclassified_Cell_type_specific
cg19325477	0.864687	1.46237e-07	3.55592e-05	17	NA	PRKCA	Body			TRUE
cg08383160	-0.975517	1.46449e-07	3.55684e-05	2	NA					NA
cg08942894	-0.963511	1.4646e-07	3.55684e-05	15	NA	HOMER2;HOMER2;HOMER2;HOMER2	Body;Body;Body;Body			TRUE
cg06671623	0.823325	1.46596e-07	3.55791e-05	15	NA	IGF1R	Body			TRUE
cg05455720	0.824457	1.46723e-07	3.55874e-05	8	NA	MIR124-2	TSS200	chr8:65290108-65290946	S_Shore	NA
cg17599241	-0.94989	1.46913e-07	3.56111e-05	5	NA	VCAN;VCAN;VCAN;VCAN	Body;Body;Body;Body			TRUE
cg09835408	-0.619385	1.47056e-07	3.56234e-05	20	NA	DNMT3B;DNMT3B;DNMT3B	5'UTR;5'UTR;5'UTR	chr20:31350149-31351263	S_Shore	NA
cg25920686	0.785812	1.4715e-07	3.56237e-05	19	NA	NOVA2	Body	chr19:46456209-46456503	N_Shore	NA	Unclassified_Cell_type_specific
cg08074007	-0.626141	1.47418e-07	3.56437e-05	19	NA	C19orf41	Body	chr19:50666147-50666514	N_Shore	NA
cg08714076	-0.806482	1.47356e-07	3.56437e-05	13	NA					TRUE
cg02048922	1.16422	1.47604e-07	3.56663e-05	8	NA	BAI1	Body	chr8:143545445-143546178	S_Shore	NA
cg13371883	-0.845546	1.47759e-07	3.56813e-05	2	NA	NPAS2	5'UTR			TRUE
cg06889535	0.916761	1.48065e-07	3.5696e-05	11	NA	KIRREL3;KIRREL3	Body;Body			NA
cg08594043	-0.835944	1.48103e-07	3.5696e-05	15	NA	CORO2B	Body			TRUE
cg13779868	0.572273	1.48008e-07	3.5696e-05	10	NA	NET1;NET1	Body;TSS200	chr10:5488484-5488686	N_Shore	NA	Promoter_Associated
cg21161126	-0.947734	1.4819e-07	3.5696e-05	9	NA	LPAR1;LPAR1	Body;Body			TRUE
cg15830864	-1.11603	1.48323e-07	3.57058e-05	1	NA	RNF220	5'UTR	chr1:44871109-44874047	S_Shelf	NA
cg04281738	-0.837998	1.48472e-07	3.57192e-05	4	NA	UNC5C	Body			NA
cg21758733	0.785992	1.48624e-07	3.57335e-05	5	NA	TRIO	Body			NA
cg06528626	0.919891	1.48909e-07	3.57429e-05	12	NA	LMO3;LMO3	1stExon;5'UTR			NA
cg19265103	-0.750607	1.48941e-07	3.57429e-05	12	NA	GALNT6	5'UTR	chr12:51785279-51785821	N_Shore	NA	Promoter_Associated
cg21888989	0.828841	1.48907e-07	3.57429e-05	15	NA	APH1B;APH1B	TSS1500;TSS1500	chr15:63569296-63570100	N_Shore	NA
cg23720528	-0.773948	1.49146e-07	3.57697e-05	10	NA	HTR7;HTR7;HTR7	3'UTR;3'UTR;3'UTR			NA
cg02985445	-0.751052	1.49386e-07	3.57827e-05	7	NA			chr7:97910459-97911618	N_Shore	NA
cg25451660	1.06402	1.4932e-07	3.57827e-05	11	NA	GALNTL4	Body	chr11:11642121-11643819	N_Shore	NA
cg03360728	-0.906028	1.50034e-07	3.5871e-05	11	NA	ABTB2	Body			TRUE
cg08461752	-0.585671	1.49857e-07	3.5871e-05	10	NA					TRUE
cg14281922	-0.841998	1.50027e-07	3.5871e-05	10	NA	LDB3;LDB3;LDB3;LDB3;LDB3;LDB3;LDB3	TSS200;TSS200;1stExon;TSS200;5'UTR;TSS200;TSS200			NA
cg14185541	0.874256	1.50251e-07	3.59005e-05	13	NA			chr13:95363152-95366051	S_Shore	NA
cg19910763	-0.960928	1.50491e-07	3.59356e-05	1	NA	KCTD3	Body			TRUE
cg22079195	-0.930179	1.50797e-07	3.59417e-05	2	NA					NA
cg22347357	0.681652	1.50644e-07	3.59417e-05	1	NA	CASZ1	Body	chr1:10707810-10708140	N_Shelf	NA
cg22691028	0.648711	1.50727e-07	3.59417e-05	12	NA	NCOR2;NCOR2	Body;Body	chr12:124821019-124821593	S_Shore	NA	Unclassified_Cell_type_specific
cg14376548	-0.705114	1.50972e-07	3.59613e-05	17	NA	CNP	Body	chr17:40120233-40120471	Island	NA	Promoter_Associated_Cell_type_specific
cg15866393	0.652884	1.5113e-07	3.59767e-05	12	NA	GALNT9	Body	chr12:132900224-132901089	Island	NA	Unclassified_Cell_type_specific
cg19313023	-0.672454	1.51257e-07	3.59847e-05	4	NA					TRUE
cg12225467	-0.762651	1.51749e-07	3.60349e-05	1	NA			chr1:40366595-40368213	S_Shelf	NA
cg12658400	0.688457	1.51606e-07	3.60349e-05	1	NA			chr1:1974686-1974942	Island	NA	Unclassified
cg14557487	0.910302	1.51702e-07	3.60349e-05	2	NA	TBR1	Body	chr2:162279835-162280709	N_Shore	NA	Unclassified_Cell_type_specific
cg07913430	-0.894684	1.51944e-07	3.60591e-05	4	NA					TRUE	Unclassified_Cell_type_specific
cg00087244	-0.750565	1.52422e-07	3.60835e-05	7	NA					TRUE
cg04131063	-0.985044	1.52375e-07	3.60835e-05	1	NA	ST3GAL3;ST3GAL3;ST3GAL3;ST3GAL3;ST3GAL3;ST3GAL3;ST3GAL3;ST3GAL3;ST3GAL3;ST3GAL3	Body;Body;Body;Body;Body;Body;Body;Body;Body;Body			TRUE
cg08779649	0.709557	1.52284e-07	3.60835e-05	13	NA					NA
cg14064526	0.764184	1.52361e-07	3.60835e-05	5	NA			chr5:176170244-176170796	S_Shore	NA	Unclassified
cg00559234	-0.906744	1.52632e-07	3.6092e-05	1	NA	CLSTN1;CLSTN1	TSS1500;TSS1500	chr1:9883011-9884667	S_Shore	NA	Promoter_Associated
cg02283735	-0.775932	1.53203e-07	3.6092e-05	1	NA	PTPRF;PTPRF	Body;Body			TRUE
cg03480337	0.906291	1.53301e-07	3.6092e-05	8	NA			chr8:65286067-65286659	N_Shore	NA
cg05210380	-0.729684	1.52681e-07	3.6092e-05	6	NA					TRUE	Unclassified_Cell_type_specific
cg12760968	-0.887401	1.53232e-07	3.6092e-05	20	NA	SLC13A3;SLC13A3	Body;Body			NA	Unclassified
cg16361867	-0.94816	1.52969e-07	3.6092e-05	11	NA	GRIK4	Body			TRUE
cg16718760	-1.12966	1.53225e-07	3.6092e-05	3	NA	ERC2	Body			TRUE
cg21552300	-0.72373	1.52814e-07	3.6092e-05	2	NA	CHRNA1;CHRNA1	TSS200;TSS200			NA
cg25417842	0.6708	1.53267e-07	3.6092e-05	7	NA	AGAP3	Body	chr7:150822654-150823387	Island	NA	Gene_Associated
cg21182263	-0.761834	1.53467e-07	3.6109e-05	12	NA	KRT4	Body			NA
cg10628015	-0.818301	1.53632e-07	3.61258e-05	11	NA					TRUE
cg19825600	-1.02981	1.54038e-07	3.61991e-05	2	NA	ALLC	TSS1500			NA
cg13937905	0.500177	1.54399e-07	3.62402e-05	12	NA	RARG;RARG	Body;Body	chr12:53613716-53615103	N_Shore	NA
cg16570414	-0.874972	1.54495e-07	3.62402e-05	16	NA	C16orf55	3'UTR	chr16:89734985-89735189	S_Shore	TRUE
cg22996742	-0.85043	1.54435e-07	3.62402e-05	6	NA					TRUE	Unclassified_Cell_type_specific
cg06223834	-0.93188	1.54691e-07	3.6242e-05	16	NA	ADCY9	Body			TRUE
cg11979420	-0.981663	1.54638e-07	3.6242e-05	1	NA			chr1:166134258-166136448	S_Shelf	NA	Unclassified_Cell_type_specific
cg02627405	-1.10629	1.54802e-07	3.62459e-05	5	NA			chr5:156886969-156887440	N_Shelf	NA
cg18900591	-0.790999	1.54957e-07	3.62602e-05	20	NA	SALL4	TSS200	chr20:50417312-50419045	S_Shore	NA
cg15292765	1.05511	1.5567e-07	3.64049e-05	10	NA	PARD3	Body			TRUE
cg21088783	0.639762	1.5586e-07	3.64272e-05	6	NA			chr6:41395229-41396253	N_Shore	NA	Unclassified_Cell_type_specific
cg13133883	-0.782452	1.5624e-07	3.6494e-05	10	TRUE	RGR;RGR;RGR	TSS200;TSS200;TSS200			NA	Unclassified_Cell_type_specific
cg02915920	-0.858998	1.56426e-07	3.65153e-05	9	NA	ABL1;ABL1	Body;Body	chr9:133738154-133738408	N_Shore	NA	Gene_Associated_Cell_type_specific
cg00321478	-0.895441	1.56962e-07	3.65297e-05	1	TRUE	CRB1	Body			NA
cg01431482	0.808679	1.56865e-07	3.65297e-05	1	NA	PRDM16;PRDM16	Body;Body	chr1:2990030-2990718	N_Shore	NA
cg05562203	0.518238	1.56946e-07	3.65297e-05	15	NA	ISLR;ISLR	TSS1500;TSS1500	chr15:74467613-74467892	N_Shore	TRUE
cg18428265	0.878921	1.56873e-07	3.65297e-05	2	NA	NPAS2	5'UTR	chr2:101434979-101437453	S_Shore	NA
cg25077558	0.735839	1.56937e-07	3.65297e-05	5	NA	ADAM19	Body			NA
cg06042395	-0.847611	1.57377e-07	3.65806e-05	3	NA	LOC285370	TSS1500			NA
cg07166896	-1.06654	1.57941e-07	3.65806e-05	10	NA	INPP5A	Body			TRUE
cg12027899	-0.869865	1.5789e-07	3.65806e-05	11	NA	ZFP91;ZFP91-CNTF	3'UTR;Body			NA
cg16236146	-0.985493	1.57833e-07	3.65806e-05	3	NA					TRUE
cg16738453	-0.939632	1.57764e-07	3.65806e-05	1	NA	PPAP2B;PPAP2B	Body;Body			TRUE
cg17259761	-0.84206	1.57564e-07	3.65806e-05	5	NA	PAM;PAM;PAM;PAM	3'UTR;3'UTR;3'UTR;3'UTR			NA
cg20902566	-1.08798	1.57731e-07	3.65806e-05	7	NA	JAZF1	Body			TRUE
cg21584691	0.893317	1.57838e-07	3.65806e-05	1	NA					TRUE
cg00750225	-1.13223	1.59158e-07	3.67521e-05	6	NA	GMDS	Body			TRUE
cg06820545	-0.650599	1.5911e-07	3.67521e-05	3	NA					TRUE
cg11494616	-0.892926	1.59155e-07	3.67521e-05	2	NA	TMEM131	Body			TRUE
cg18327319	-1.07833	1.59124e-07	3.67521e-05	1	NA	AGTRAP;AGTRAP;AGTRAP;AGTRAP;AGTRAP	TSS1500;TSS1500;TSS1500;TSS1500;TSS1500	chr1:11795975-11796263	N_Shore	NA
cg18617219	-0.90854	1.58861e-07	3.67521e-05	2	NA	CLASP1;CLASP1;CLASP1	Body;Body;Body			TRUE
cg16024836	-0.658437	1.59683e-07	3.68512e-05	17	NA			chr17:58216793-58217515	Island	NA	Unclassified
cg06223172	-0.869201	1.59852e-07	3.68682e-05	16	NA					TRUE
cg13960999	-1.04842	1.60208e-07	3.6928e-05	13	NA					TRUE
cg01259126	0.595904	1.61579e-07	3.70429e-05	22	NA	GAS2L1;GAS2L1;GAS2L1	Body;Body;Body	chr22:29706500-29706710	N_Shore	TRUE	Unclassified_Cell_type_specific
cg03971808	0.687461	1.61255e-07	3.70429e-05	4	NA	RGS12;RGS12	Body;Body	chr4:3318577-3319128	S_Shelf	TRUE
cg09799585	-0.718261	1.61439e-07	3.70429e-05	1	NA	OLFML2B	Body	chr1:161953616-161954039	S_Shelf	NA
cg10002860	0.981492	1.61775e-07	3.70429e-05	11	NA	BRSK2	Body	chr11:1481778-1482644	Island	NA
cg10825068	-0.98921	1.61679e-07	3.70429e-05	14	NA					TRUE
cg13583230	-0.60251	1.61806e-07	3.70429e-05	14	NA	RIPK3	TSS200	chr14:24808635-24808992	S_Shore	NA	Promoter_Associated
cg13769548	-0.770154	1.61469e-07	3.70429e-05	19	NA	CDC42EP5	TSS1500	chr19:54982388-54982897	S_Shore	NA
cg13906874	1.27877	1.61169e-07	3.70429e-05	11	NA					NA
cg16382030	-0.853675	1.61578e-07	3.70429e-05	1	NA	PROX1	Body			NA
cg16559727	-0.788316	1.6186e-07	3.70429e-05	14	NA					TRUE
cg18836485	-1.10709	1.61739e-07	3.70429e-05	14	NA	RNASE1;RNASE1;RNASE1;RNASE1;RNASE1;RNASE1;RNASE1	1stExon;1stExon;5'UTR;1stExon;TSS1500;5'UTR;5'UTR			NA
cg22272840	0.746708	1.60827e-07	3.70429e-05	8	NA	SOX7	Body	chr8:10586613-10586886	Island	NA	Unclassified_Cell_type_specific
cg21175326	-0.812865	1.62273e-07	3.71031e-05	14	NA					TRUE
cg23384027	-0.886499	1.62316e-07	3.71031e-05	12	NA	NFE2;NFE2	Body;Body			NA	Promoter_Associated
cg02171859	0.840352	1.62718e-07	3.71729e-05	7	NA			chr7:855308-856747	N_Shore	TRUE
cg06881239	-1.07243	1.63343e-07	3.72936e-05	17	NA	PIRT	TSS200			NA	Unclassified_Cell_type_specific
cg09580922	-0.676647	1.63615e-07	3.73177e-05	17	NA			chr17:76374443-76375201	N_Shelf	TRUE	Unclassified_Cell_type_specific
cg10228857	-0.985453	1.63828e-07	3.73177e-05	1	NA	SLC35F3	Body			NA
cg21035374	-0.993461	1.63823e-07	3.73177e-05	19	NA	NWD1;NWD1	1stExon;5'UTR			NA
cg26428731	0.843193	1.63836e-07	3.73177e-05	1	NA	DLGAP3	Body	chr1:35334304-35334506	Island	NA
cg00693994	-1.11823	1.63952e-07	3.7322e-05	4	NA	GUCY1A3;GUCY1A3;GUCY1A3;GUCY1A3;GUCY1A3;GUCY1A3	TSS1500;TSS1500;TSS1500;TSS1500;TSS1500;TSS1500	chr4:156588297-156589292	N_Shore	NA
cg02592743	0.804428	1.64816e-07	3.73523e-05	6	NA	GPR116;GPR116;GPR116	5'UTR;1stExon;5'UTR			NA
cg02908942	-0.649488	1.64659e-07	3.73523e-05	12	NA	CHST11	TSS1500	chr12:104850253-104852395	N_Shore	NA
cg03300537	-0.988937	1.64878e-07	3.73523e-05	3	NA			chr3:36805949-36806214	S_Shore	NA	Unclassified_Cell_type_specific
cg06230206	1.14354	1.64839e-07	3.73523e-05	11	NA	KIRREL3;KIRREL3	Body;Body			NA
cg09965419	-0.55548	1.64688e-07	3.73523e-05	6	NA	DDR1;DDR1	5'UTR;5'UTR	chr6:30852102-30852676	S_Shore	TRUE
cg13189759	1.00782	1.64808e-07	3.73523e-05	10	NA	HK1;HK1;HK1;HK1;HK1	Body;Body;Body;Body;Body			NA
cg18748888	0.677864	1.6464e-07	3.73523e-05	17	NA	TNRC6C;TNRC6C	3'UTR;3'UTR	chr17:76100679-76101115	S_Shore	NA
cg19502050	-0.973466	1.64958e-07	3.73523e-05	13	NA					TRUE
cg25413575	0.62767	1.64889e-07	3.73523e-05	17	NA	TBCD	Body	chr17:80871287-80871504	N_Shore	NA
cg08882099	-0.601036	1.65091e-07	3.73606e-05	6	NA	PDSS2	Body			TRUE
cg23400122	0.922805	1.65232e-07	3.73706e-05	8	NA	MSRA;MSRA;MSRA	Body;Body;Body			TRUE
cg03148693	-1.04782	1.65359e-07	3.73774e-05	2	NA					TRUE
cg02840828	-0.920631	1.65558e-07	3.74003e-05	18	NA	CNDP1	TSS200			NA
cg01636591	-0.726774	1.65967e-07	3.74707e-05	17	TRUE	CCL8;CCL8	1stExon;5'UTR			NA
cg11977139	0.485116	1.66302e-07	3.75242e-05	19	NA	SLC8A2	Body	chr19:47969091-47969519	S_Shore	NA
cg00042837	1.16264	1.67424e-07	3.76137e-05	17	NA	LASP1	Body	chr17:37025737-37027104	S_Shore	NA
cg02761308	-0.997679	1.67547e-07	3.76137e-05	17	NA					TRUE
cg04164048	0.852857	1.67369e-07	3.76137e-05	16	NA	IL34;IL34	1stExon;5'UTR			NA
cg04971036	-0.776095	1.67173e-07	3.76137e-05	17	NA	TIMP2	Body			NA
cg09120877	-0.794251	1.67459e-07	3.76137e-05	1	NA			chr1:147718156-147718915	S_Shelf	NA	Unclassified_Cell_type_specific
cg14460377	-0.64808	1.67383e-07	3.76137e-05	18	NA			chr18:12883285-12884578	S_Shelf	NA
cg19238349	0.795618	1.67458e-07	3.76137e-05	13	NA	CAB39L;CAB39L	Body;Body			TRUE	Unclassified_Cell_type_specific
cg22182666	0.65925	1.67641e-07	3.76137e-05	17	TRUE	BZRAP1;BZRAP1	1stExon;1stExon	chr17:56401728-56402343	S_Shelf	NA	Promoter_Associated
cg27306443	1.14566	1.66872e-07	3.76137e-05	6	NA	PDE7B	TSS200			NA
cg27438425	0.845643	1.67675e-07	3.76137e-05	1	NA					TRUE
cg01686177	-0.805113	1.68013e-07	3.76678e-05	7	NA					TRUE
cg17349406	-0.766931	1.68173e-07	3.76816e-05	20	NA	ADIG;ADIG	1stExon;5'UTR			NA
cg02067585	-1.55957	1.68533e-07	3.77404e-05	13	NA	ATP11A;ATP11A	Body;Body	chr13:113464191-113464413	Island	NA	Gene_Associated_Cell_type_specific
cg01751245	1.07284	1.68806e-07	3.77795e-05	2	NA	SPRED2;SPRED2;SPRED2	5'UTR;1stExon;Body			TRUE
cg23042148	-0.83355	1.68953e-07	3.77903e-05	2	NA	DNMT3A;DNMT3A	Body;Body	chr2:25499763-25500429	S_Shore	NA	Unclassified_Cell_type_specific
cg02061820	1.07157	1.69234e-07	3.78313e-05	3	NA	MBNL1;MBNL1;MBNL1;MBNL1;MBNL1;MBNL1;MBNL1	Body;Body;Body;Body;Body;Body;Body			TRUE
cg03101058	-0.782286	1.69456e-07	3.78407e-05	17	NA	CPSF4L	TSS1500			TRUE
cg05629821	-0.966616	1.69797e-07	3.78407e-05	13	NA	ATP11A;ATP11A	Body;Body	chr13:113440233-113441057	N_Shelf	NA
cg07165066	1.10529	1.69866e-07	3.78407e-05	13	NA	SACS	Body	chr13:23949134-23949940	S_Shelf	TRUE	Unclassified_Cell_type_specific
cg07357781	-0.71596	1.69566e-07	3.78407e-05	15	NA	SCAMP5	TSS1500	chr15:75287694-75288699	N_Shore	NA
cg16204989	1.04767	1.69785e-07	3.78407e-05	13	NA	NALCN	Body			TRUE
cg19314352	0.767338	1.6982e-07	3.78407e-05	17	NA	RARA;RARA;RARA;RARA	Body;Body;Body;Body	chr17:38501396-38501839	Island	TRUE	Unclassified
cg20848130	-0.889069	1.69976e-07	3.78434e-05	1	TRUE	GJC2	5'UTR			TRUE
cg04166238	-0.724282	1.70176e-07	3.78654e-05	8	NA	FAM110B	3'UTR	chr8:59058167-59059414	S_Shore	NA
cg08396863	0.845592	1.70271e-07	3.78654e-05	2	NA	TUBA4B;TUBA4A	TSS1500;Body	chr2:220117937-220119334	N_Shore	TRUE
cg11071682	-0.854894	1.70385e-07	3.78688e-05	1	NA	SERTAD4	5'UTR	chr1:210405952-210407250	S_Shelf	NA
cg16189671	0.793428	1.7066e-07	3.7908e-05	8	NA	MIR124-2	TSS200	chr8:65290108-65290946	S_Shore	NA
cg02386599	-0.853323	1.71215e-07	3.79515e-05	6	NA	DAAM2	5'UTR			NA
cg02621481	-0.84531	1.71102e-07	3.79515e-05	13	NA					TRUE
cg04565622	0.597564	1.71153e-07	3.79515e-05	5	NA	HMGXB3;TIGD6	5'UTR;TSS1500	chr5:149379964-149380802	S_Shore	NA	Promoter_Associated
cg10961733	-0.996303	1.71249e-07	3.79515e-05	10	NA					TRUE
cg15844374	-0.78973	1.71629e-07	3.80137e-05	11	NA	TMPRSS5	TSS200			NA
cg02957305	-0.717592	1.72207e-07	3.80434e-05	14	NA	TRIM9	Body			TRUE
cg06526980	-0.990332	1.72017e-07	3.80434e-05	2	NA	AGAP1;AGAP1	Body;Body			NA
cg11324116	0.998212	1.72454e-07	3.80434e-05	11	NA	YPEL4	5'UTR	chr11:57414400-57414664	S_Shore	TRUE
cg11324467	0.699085	1.72233e-07	3.80434e-05	8	NA					TRUE	Unclassified_Cell_type_specific
cg13963210	-0.875456	1.71994e-07	3.80434e-05	9	NA					TRUE
cg25759533	-0.686287	1.72439e-07	3.80434e-05	19	NA	MLLT1	Body	chr19:6230458-6230666	S_Shore	NA
cg26971042	1.03153	1.72297e-07	3.80434e-05	15	NA	TLE3;TLE3;TLE3	Body;Body;Body	chr15:70387929-70393206	N_Shore	NA
cg01681525	0.820692	1.72731e-07	3.80827e-05	17	NA	BAHCC1	Body	chr17:79366806-79374742	Island	NA
cg01858274	-0.64667	1.73003e-07	3.8119e-05	15	NA					NA
cg24960947	0.803899	1.73094e-07	3.8119e-05	11	NA	GAL3ST3	5'UTR	chr11:65816404-65816665	Island	NA	Unclassified_Cell_type_specific
cg06637550	0.813826	1.73342e-07	3.81517e-05	22	NA	C1QTNF6;C1QTNF6	TSS1500;TSS1500			NA
cg11399640	0.865782	1.73731e-07	3.81937e-05	15	NA					TRUE
cg16377162	0.720465	1.73657e-07	3.81937e-05	22	NA	EMID1	Body	chr22:29601547-29602291	S_Shore	NA	Unclassified_Cell_type_specific
cg03879594	-0.667643	1.73943e-07	3.82186e-05	16	NA			chr16:85203157-85203941	S_Shelf	NA
cg13723551	-1.18819	1.74318e-07	3.82355e-05	7	NA					TRUE
cg19285688	0.91849	1.7414e-07	3.82355e-05	4	NA	ANTXR2;ANTXR2	TSS200;TSS200	chr4:80993375-80994410	S_Shore	NA
cg27641628	-0.828237	1.7428e-07	3.82355e-05	7	NA	TMEM140	5'UTR			TRUE	Promoter_Associated
cg08523456	-1.0454	1.7456e-07	3.82669e-05	19	NA	RAB8A	Body	chr19:16222112-16223152	S_Shelf	NA
cg01049870	-0.861104	1.74948e-07	3.82865e-05	14	NA	DICER1;DICER1	5'UTR;5'UTR			NA	Unclassified_Cell_type_specific
cg23121335	-0.959195	1.74934e-07	3.82865e-05	11	NA	ALDH3B1;ALDH3B1;ALDH3B1	Body;Body;Body			NA
cg25623545	-0.928285	1.74752e-07	3.82865e-05	19	NA	JAK3	Body	chr19:17942061-17942567	S_Shore	NA	Unclassified_Cell_type_specific
cg09185386	-0.833774	1.75266e-07	3.83342e-05	1	NA	FNBP1L;FNBP1L;FNBP1L	3'UTR;3'UTR;3'UTR			NA
cg00842918	-1.35413	1.7548e-07	3.8344e-05	17	NA	GAS7;GAS7	TSS1500;Body			NA
cg12141623	0.674264	1.75509e-07	3.8344e-05	8	NA	PTK2B;PTK2B;PTK2B;PTK2B	3'UTR;3'UTR;3'UTR;3'UTR			NA
cg01462453	-0.821497	1.7597e-07	3.84228e-05	7	NA					NA
cg05183271	-0.954446	1.7608e-07	3.8425e-05	11	NA	TMPRSS5	TSS1500			NA
cg01938025	0.706392	1.76488e-07	3.84923e-05	1	NA	SKI	Body	chr1:2232310-2232617	N_Shelf	NA
cg13443911	1.06455	1.77076e-07	3.85986e-05	9	NA	TGFBR1;TGFBR1	TSS1500;TSS1500	chr9:101866994-101868297	N_Shore	TRUE
cg11731821	0.716754	1.77222e-07	3.86086e-05	20	NA	ADA	Body	chr20:43280061-43280727	N_Shelf	NA
cg15608892	0.730757	1.77347e-07	3.8614e-05	3	NA	PLXNA1	Body			TRUE	Unclassified_Cell_type_specific
cg20063965	0.578322	1.77821e-07	3.86954e-05	8	NA	BAI1	Body	chr8:143545445-143546178	S_Shore	NA
cg15371566	-1.2196	1.78051e-07	3.87235e-05	3	NA	SLC7A14	Body			TRUE
cg00466425	-0.575914	1.78237e-07	3.87255e-05	6	NA	DDR1;DDR1;DDR1;DDR1	5'UTR;1stExon;5'UTR;5'UTR	chr6:30852102-30852676	S_Shelf	NA
cg01078048	-0.86039	1.78261e-07	3.87255e-05	11	NA	LRP4	Body	chr11:46939358-46940118	N_Shelf	NA	Unclassified_Cell_type_specific
cg22620797	0.680555	1.78414e-07	3.87369e-05	3	NA	C3orf64	5'UTR	chr3:69062159-69063190	N_Shore	TRUE	Promoter_Associated
cg15069948	-0.995174	1.78738e-07	3.87635e-05	3	NA	MOBP;MOBP	Body;Body	chr3:39543771-39544223	S_Shore	NA
cg21484515	-1.07221	1.78668e-07	3.87635e-05	13	NA	SPG20	TSS200			NA
cg08092966	-1.28574	1.79075e-07	3.88148e-05	8	NA					TRUE
cg14602087	0.978091	1.79322e-07	3.88463e-05	8	NA	ZNF703	3'UTR	chr8:37557927-37558887	N_Shore	NA	Unclassified_Cell_type_specific
cg13632520	-0.850548	1.79442e-07	3.88506e-05	9	NA	EHMT1	Body	chr9:140683120-140683774	N_Shore	NA
cg03100686	-0.887547	1.80107e-07	3.89726e-05	10	NA	PIP4K2A	Body			TRUE
cg09934219	-0.73557	1.80546e-07	3.90458e-05	15	NA	RASGRF1;RASGRF1;RASGRF1	3'UTR;3'UTR;3'UTR			NA
cg16963138	0.625155	1.80912e-07	3.91029e-05	17	NA	2010-03-01	TSS1500	chr17:60885408-60885857	S_Shore	NA
cg19830848	-0.821849	1.81097e-07	3.91124e-05	14	NA					NA
cg25885038	-0.733313	1.81159e-07	3.91124e-05	17	NA	SEPT4;SEPT4;SEPT4	Body;Body;TSS1500	chr17:56609025-56609583	N_Shore	NA
cg02774705	-0.911683	1.81522e-07	3.91249e-05	2	NA	GLI2	Body	chr2:121742106-121742396	N_Shore	TRUE
cg06933697	0.864735	1.814e-07	3.91249e-05	16	NA					NA
cg18341905	0.667577	1.81434e-07	3.91249e-05	8	NA					TRUE
cg06513673	-0.80348	1.81843e-07	3.91284e-05	1	NA			chr1:2359926-2360167	N_Shelf	NA
cg21081878	-0.615695	1.81815e-07	3.91284e-05	21	NA	HLCS	5'UTR	chr21:38338384-38338904	N_Shelf	NA
ch.2.1903814R	-1.00169	1.81708e-07	3.91284e-05	2	NA	POLR1A	Body			NA
cg24233679	0.546824	1.82003e-07	3.91411e-05	19	NA	KLHL26	Body	chr19:18761272-18761669	S_Shore	TRUE
cg17877600	0.55551	1.82406e-07	3.91838e-05	1	NA					NA	Promoter_Associated_Cell_type_specific
cg26337010	0.592848	1.82392e-07	3.91838e-05	11	NA	INS-IGF2;INS-IGF2	Body;Body	chr11:2176839-2177043	Island	NA
cg21671658	-1.15053	1.82725e-07	3.92305e-05	6	NA					TRUE
cg02071172	0.911074	1.83068e-07	3.92451e-05	3	NA			chr3:64430585-64431192	N_Shore	NA
cg04112626	-0.694006	1.83133e-07	3.92451e-05	4	NA	PAQR3	TSS1500	chr4:79860213-79860745	S_Shore	NA	Promoter_Associated
cg05229802	-0.853622	1.83404e-07	3.92451e-05	16	NA	BCAR1;BCAR1;BCAR1;BCAR1;BCAR1;BCAR1;BCAR1;BCAR1	Body;Body;Body;Body;Body;Body;TSS200;Body	chr16:75284680-75285821	N_Shelf	NA	Unclassified_Cell_type_specific
cg09992387	-0.990036	1.82955e-07	3.92451e-05	1	NA	DHCR24	Body			NA
cg13525276	-0.900572	1.83404e-07	3.92451e-05	14	NA	TSHR;TSHR;TSHR	Body;Body;Body			NA	Unclassified
cg27531553	-0.500529	1.83303e-07	3.92451e-05	1	NA	TAS1R1;TAS1R1;TAS1R1;NOL9;TAS1R1	1stExon;1stExon;1stExon;TSS1500;1stExon	chr1:6614136-6614835	S_Shore	NA	Promoter_Associated
cg27058077	-0.719323	1.83564e-07	3.92574e-05	1	NA					TRUE
cg14234912	-0.877156	1.83929e-07	3.92919e-05	11	NA					TRUE
cg15900034	0.616377	1.83914e-07	3.92919e-05	8	NA	BAI1	Body	chr8:143545445-143546178	S_Shore	NA
cg26127197	-0.749312	1.84054e-07	3.92968e-05	7	NA			chr7:45025958-45026626	S_Shelf	NA
cg06233930	-0.709431	1.84828e-07	3.94284e-05	17	NA	TIMP2	Body	chr17:76897078-76897298	S_Shelf	TRUE
cg16743903	1.45301	1.84875e-07	3.94284e-05	16	NA	SPG7;SPG7	Body;Body	chr16:89593169-89593395	Island	NA
cg01807748	-0.989905	1.85013e-07	3.94359e-05	1	NA	ABCA4	Body			TRUE
cg19720377	0.538213	1.85204e-07	3.9455e-05	17	NA	GLP2R	Body			TRUE
cg05881566	-1.12703	1.85517e-07	3.94998e-05	11	NA	C11orf9;C11orf9;DKFZP434K028	TSS200;Body;Body	chr11:61519741-61519972	S_Shelf	TRUE
cg14096207	0.608237	1.85661e-07	3.95086e-05	1	NA	SUSD4	Body			NA
cg16779580	-0.961592	1.86118e-07	3.9584e-05	17	NA	RAB11FIP4	Body			TRUE
cg12033214	-0.677525	1.86615e-07	3.96325e-05	22	NA	CRYBA4	TSS200			NA
cg23904501	-0.744602	1.86655e-07	3.96325e-05	19	NA	PTPRS;PTPRS;PTPRS;PTPRS	5'UTR;5'UTR;5'UTR;5'UTR	chr19:5290403-5290605	Island	NA
cg25193073	-0.637871	1.86603e-07	3.96325e-05	7	NA	MAD1L1;MAD1L1;MAD1L1	Body;Body;Body	chr7:1967664-1967994	N_Shore	NA
cg26558287	0.578455	1.86774e-07	3.9636e-05	16	NA	TPPP3;TPPP3	TSS1500;TSS1500	chr16:67427284-67428950	Island	NA
cg13821571	0.655259	1.86964e-07	3.96544e-05	21	NA			chr21:34405577-34406538	Island	NA
cg11958269	-0.851006	1.87228e-07	3.96731e-05	6	NA	WDR46;WDR46	Body;Body	chr6:33256539-33256973	N_Shore	NA
cg21170241	-1.08017	1.87258e-07	3.96731e-05	13	NA	MBNL2;MBNL2	Body;Body			TRUE
cg10874314	-0.902674	1.87511e-07	3.97047e-05	10	NA	PTPRE	5'UTR			TRUE
cg17758721	0.933716	1.87924e-07	3.97704e-05	20	TRUE	SNRPB;SNRPB	Body;Body	chr20:2451075-2451572	Island	NA	Promoter_Associated
cg08251761	0.722787	1.88202e-07	3.98073e-05	11	NA	PTDSS2	Body	chr11:471871-472145	N_Shore	NA
cg10613381	-0.686422	1.88519e-07	3.98525e-05	22	TRUE	C22orf45;C22orf45;UPB1	Body;Body;TSS1500	chr22:24890412-24891453	N_Shore	TRUE
cg01872122	-0.572718	1.88866e-07	3.98808e-05	5	NA			chr5:16936753-16936957	S_Shelf	NA
cg03740221	-0.575444	1.89117e-07	3.98808e-05	16	NA	SPG7;SPG7	Body;3'UTR	chr16:89603563-89603896	Island	NA
cg04398526	-0.821721	1.88808e-07	3.98808e-05	16	NA	SOX8	Body	chr16:1029878-1035327	Island	NA
cg09907628	-0.684917	1.8917e-07	3.98808e-05	16	NA	ANKRD11	5'UTR	chr16:89500025-89500226	N_Shore	TRUE
cg22367631	0.824999	1.89024e-07	3.98808e-05	1	NA	MACF1	Body	chr1:39570665-39571859	N_Shore	NA	Unclassified
cg00084432	-1.08418	1.90181e-07	3.98876e-05	13	NA	SPG20	TSS200			NA
cg02049210	0.751352	1.90217e-07	3.98876e-05	8	NA	KIAA0146	Body	chr8:48649766-48651653	N_Shelf	NA	Promoter_Associated_Cell_type_specific
cg02803037	-0.740369	1.89876e-07	3.98876e-05	16	NA	MT1G	TSS200	chr16:56701863-56702208	Island	NA	Unclassified_Cell_type_specific
cg03512076	-0.829566	1.89873e-07	3.98876e-05	8	NA					TRUE
cg04509266	0.970109	1.89386e-07	3.98876e-05	1	NA	LOC148696	TSS200			NA
cg11907262	-0.60022	1.89452e-07	3.98876e-05	19	NA			chr19:34310744-34311517	Island	TRUE	Promoter_Associated_Cell_type_specific
cg14085500	-0.988842	1.89599e-07	3.98876e-05	9	NA	TRIM32;ASTN2;ASTN2;TRIM32;ASTN2	Body;Body;Body;Body;Body			NA
cg14091497	-0.562928	1.90033e-07	3.98876e-05	9	NA	NOTCH1	Body	chr9:139428318-139428527	S_Shelf	NA
cg20607293	-0.633608	1.90239e-07	3.98876e-05	1	NA					TRUE	Unclassified
cg21244086	0.674815	1.89766e-07	3.98876e-05	15	NA	SHF	Body	chr15:45479509-45480498	N_Shore	NA	Unclassified_Cell_type_specific
cg10015444	-0.666207	1.90867e-07	3.99976e-05	14	NA					TRUE
cg02836764	-1.17908	1.91258e-07	4.00415e-05	10	NA	INPP5A	Body			NA
cg23476802	-0.712037	1.91284e-07	4.00415e-05	20	NA	MYLK2	5'UTR	chr20:30410547-30410832	N_Shelf	NA
cg02299946	-0.88202	1.91472e-07	4.0059e-05	10	NA	HTRA1	Body	chr10:124220338-124222240	S_Shelf	NA
cg23072108	-0.59929	1.9194e-07	4.01227e-05	11	NA			chr11:1784805-1785553	S_Shelf	NA
cg27554237	0.811817	1.91985e-07	4.01227e-05	19	NA	SLC27A1	TSS1500	chr19:17580197-17580598	Island	NA	Promoter_Associated
cg08216684	-1.24063	1.92196e-07	4.0145e-05	5	NA			chr5:77146998-77147785	N_Shelf	NA
cg05758467	0.909081	1.92977e-07	4.02151e-05	2	NA	HDAC4	Body	chr2:240033147-240033453	S_Shelf	TRUE
cg08576073	-0.956588	1.93151e-07	4.02151e-05	8	NA	AGPAT6	5'UTR			TRUE
cg11763830	-1.14668	1.92881e-07	4.02151e-05	17	NA	TTYH2	Body			NA
cg15034300	0.65005	1.93026e-07	4.02151e-05	2	NA			chr2:85132338-85133083	S_Shore	NA	Promoter_Associated
cg15606017	-0.80476	1.93158e-07	4.02151e-05	15	NA	C15orf54	Body			NA
cg24003866	-0.933245	1.93099e-07	4.02151e-05	4	NA	STOX2	3'UTR			TRUE
cg01180628	0.914737	1.93268e-07	4.02164e-05	3	NA	BHLHE40	Body	chr3:5024760-5024967	N_Shore	NA
cg06377635	1.01329	1.94651e-07	4.0424e-05	17	NA	GAS7;GAS7;GAS7;GAS7	Body;Body;Body;TSS200			NA	Unclassified_Cell_type_specific
cg13027851	-0.874179	1.94491e-07	4.0424e-05	2	NA	MAP4K4;MAP4K4;MAP4K4	Body;Body;Body			TRUE
cg13447820	-1.01775	1.94686e-07	4.0424e-05	8	NA					TRUE
cg14915462	-0.941051	1.94465e-07	4.0424e-05	2	NA			chr2:102090370-102091130	S_Shelf	NA
cg22616007	-0.906704	1.95174e-07	4.05035e-05	16	NA	GLIS2	TSS200	chr16:4377508-4378162	S_Shelf	NA
cg03498038	0.951185	1.95454e-07	4.05398e-05	14	NA	RBM25	Body			NA
cg25621182	0.570102	1.95641e-07	4.05569e-05	1	NA	COL16A1	Body			TRUE	Unclassified
cg03236137	0.640895	1.95857e-07	4.05796e-05	17	NA	SEPT9;SEPT9;SEPT9;SEPT9;SEPT9	Body;Body;Body;Body;Body	chr17:75398284-75398527	S_Shelf	NA	Promoter_Associated_Cell_type_specific
cg20190922	-0.98029	1.96097e-07	4.06076e-05	6	NA	DAAM2	5'UTR			NA
cg17650397	-1.09216	1.96283e-07	4.06118e-05	7	NA	PRKAR1B;PRKAR1B;PRKAR1B;PRKAR1B;PRKAR1B;PRKAR1B	Body;Body;Body;Body;Body;Body	chr7:616561-616846	N_Shore	NA
cg20615910	0.757902	1.96383e-07	4.06118e-05	6	NA					TRUE
cg24844211	0.837333	1.96434e-07	4.06118e-05	5	NA	PART1;PART1;PDE4D;PART1	Body;Body;TSS1500;Body			NA
cg02661431	-0.981044	1.96603e-07	4.06251e-05	1	NA	RNF220	Body			TRUE
cg15805451	-0.865021	1.97044e-07	4.06943e-05	7	NA	COBL	Body			TRUE	Unclassified
cg15846434	0.814092	1.97369e-07	4.07397e-05	18	NA			chr18:76732970-76734765	Island	NA
cg11162118	0.673656	1.97563e-07	4.07579e-05	11	NA	PAX6	5'UTR	chr11:31831620-31839038	Island	NA
cg14420982	1.10948	1.97859e-07	4.07751e-05	9	NA	GNAQ	TSS1500	chr9:80645881-80647503	S_Shore	NA
cg23678918	-0.819872	1.978e-07	4.07751e-05	19	NA	FAM187B	TSS200	chr19:35715623-35716120	S_Shelf	NA
cg01214458	0.824393	1.98931e-07	4.08793e-05	22	NA	MN1	1stExon	chr22:28192793-28198592	Island	NA
cg01906054	-0.865122	1.99287e-07	4.08793e-05	17	NA					TRUE
cg03163759	-0.618712	1.99122e-07	4.08793e-05	16	NA	ANKRD11	5'UTR	chr16:89438503-89438850	S_Shelf	NA
cg05378452	-1.17576	1.98782e-07	4.08793e-05	17	NA					TRUE
cg06433467	1.04759	1.98681e-07	4.08793e-05	5	NA					NA	Unclassified
cg17188574	-0.664409	1.98652e-07	4.08793e-05	3	NA	LOC285370	TSS200			NA
cg19786648	-1.01581	1.98793e-07	4.08793e-05	17	NA	C17orf54	TSS200			NA
cg20732160	-0.768093	1.99485e-07	4.08793e-05	3	NA	PFKFB4	Body	chr3:48594022-48594853	N_Shelf	NA
cg21285198	-0.924532	1.99508e-07	4.08793e-05	1	NA	TMEM88B	TSS1500	chr1:1361560-1361787	N_Shore	NA	Unclassified_Cell_type_specific
cg23786205	-0.906399	1.99462e-07	4.08793e-05	10	NA			chr10:77054582-77054929	S_Shelf	NA
cg25336900	0.653539	1.99532e-07	4.08793e-05	3	NA	SEMA3F	Body			TRUE
cg13794318	-0.964958	1.9984e-07	4.09206e-05	9	NA	FAM108B1;FAM108B1	Body;Body			NA
cg09981198	-0.996547	1.99952e-07	4.09219e-05	6	NA			chr6:10319681-10320045	N_Shelf	TRUE
cg26455386	-0.797763	2.00665e-07	4.10461e-05	17	NA	MPRIP;MPRIP	Body;Body			TRUE
cg21122474	-0.569926	2.0097e-07	4.10865e-05	19	NA	FXYD3;FXYD3;FXYD3;FXYD3;FXYD3;FXYD3;FXYD3;FXYD3	TSS200;TSS200;TSS200;TSS200;TSS200;TSS200;TSS200;TSS200			NA	Unclassified
cg05706061	0.639497	2.01105e-07	4.10923e-05	9	TRUE	SLC31A2	TSS1500	chr9:115913081-115913807	N_Shore	NA	Promoter_Associated
cg05457480	0.983302	2.01266e-07	4.11035e-05	5	NA			chr5:139138875-139139242	Island	NA
cg18882687	-0.754746	2.01531e-07	4.11356e-05	1	NA	ARF1;ARF1;ARF1;ARF1	5'UTR;5'UTR;5'UTR;5'UTR			NA	Promoter_Associated
cg20267408	-0.940816	2.01779e-07	4.11463e-05	14	NA	SERPINA1;SERPINA1;SERPINA1;SERPINA1;SERPINA1;SERPINA1;SERPINA1;SERPINA1;SERPINA1;SERPINA1;SERPINA1	5'UTR;5'UTR;5'UTR;5'UTR;5'UTR;5'UTR;5'UTR;5'UTR;5'UTR;5'UTR;5'UTR			NA
cg27244482	1.06239	2.01797e-07	4.11463e-05	5	TRUE	CAMK2A;CAMK2A	TSS200;TSS200			NA
cg02682520	0.543318	2.03956e-07	4.15207e-05	5	NA					TRUE	Promoter_Associated
cg16801954	-0.990095	2.03859e-07	4.15207e-05	6	NA					TRUE	Unclassified_Cell_type_specific
cg26784011	0.6033	2.03785e-07	4.15207e-05	20	NA			chr20:21485932-21496714	S_Shore	NA	Unclassified
cg04770370	-0.72467	2.04228e-07	4.15321e-05	4	NA	ABLIM2;ABLIM2;ABLIM2;ABLIM2;ABLIM2;ABLIM2;ABLIM2	Body;Body;Body;Body;Body;Body;Body			NA
cg05767562	-0.681904	2.04172e-07	4.15321e-05	17	NA	LOC283999	5'UTR	chr17:76228110-76228380	N_Shore	NA
cg13353733	-0.55767	2.04796e-07	4.16257e-05	11	NA	PDDC1	Body	chr11:776803-777998	N_Shelf	NA
cg02185402	0.892126	2.05126e-07	4.16375e-05	20	NA	RBCK1;RBCK1	Body;Body	chr20:400244-400469	Island	NA
cg03198010	-0.817125	2.05287e-07	4.16375e-05	13	NA					NA
cg09354294	-0.529672	2.05234e-07	4.16375e-05	1	NA	GNG12	5'UTR			TRUE
cg18984200	-0.663028	2.05265e-07	4.16375e-05	2	NA					TRUE
cg10724576	-0.538043	2.05401e-07	4.16387e-05	8	NA	ZC3H3	Body	chr8:144565262-144565478	N_Shelf	NA
cg08129310	-1.33124	2.05588e-07	4.16548e-05	12	NA	TMCC3	Body			TRUE
cg22367264	-0.882513	2.05931e-07	4.17024e-05	12	TRUE					NA
cg02473237	0.798515	2.06119e-07	4.17185e-05	6	NA					TRUE
cg03016867	-0.98172	2.06299e-07	4.17329e-05	5	NA	SH3TC2	TSS200			TRUE
cg21229979	-0.752619	2.06585e-07	4.1769e-05	6	NA	LOC285796	TSS1500			NA
cg18390816	-0.820545	2.06993e-07	4.18294e-05	1	NA			chr1:209920953-209921345	Island	TRUE	Promoter_Associated
cg04974751	-0.741442	2.07275e-07	4.18569e-05	12	NA	SPPL3	Body			TRUE
cg13820726	-0.871862	2.07346e-07	4.18569e-05	9	NA					TRUE
cg10459187	-0.604466	2.07543e-07	4.18747e-05	16	NA	PAPD5;PAPD5	Body;Body			TRUE
cg01186980	0.629777	2.07658e-07	4.1876e-05	17	NA					TRUE
cg05969591	-0.664019	2.08329e-07	4.19892e-05	2	NA	C2orf88;C2orf88;C2orf88;C2orf88	TSS1500;5'UTR;TSS1500;5'UTR	chr2:191044979-191045829	N_Shore	TRUE	Unclassified
cg19692192	0.828045	2.09041e-07	4.21107e-05	5	NA	PCDH1;PCDH1	Body;Body	chr5:141255564-141257968	N_Shore	NA
cg01145353	-1.17427	2.09331e-07	4.21472e-05	10	NA	HTRA1	3'UTR			NA
cg02919564	-0.77949	2.10023e-07	4.22644e-05	6	NA	TNFRSF21	Body			TRUE	Unclassified_Cell_type_specific
cg08784129	0.724794	2.10341e-07	4.23062e-05	11	NA	PAX6;PAX6;PAX6	Body;Body;Body	chr11:31827696-31827921	N_Shore	NA	Unclassified_Cell_type_specific
cg24202468	0.569962	2.1058e-07	4.23323e-05	13	NA	STK24	Body			TRUE	Promoter_Associated
cg00706570	-0.840506	2.11504e-07	4.23411e-05	18	NA	MBP;MBP;MBP;MBP;MBP	3'UTR;3'UTR;3'UTR;3'UTR;3'UTR	chr18:74691262-74691466	S_Shore	NA
cg05572800	1.038	2.1131e-07	4.23411e-05	4	NA	PPP2R2C	Body			NA
cg05598246	-1.22735	2.10832e-07	4.23411e-05	6	TRUE	MOG;MOG;MOG;MOG;MOG;MOG;MOG;MOG;MOG;MOG;MOG	TSS1500;TSS1500;TSS1500;TSS1500;TSS1500;TSS1500;TSS1500;TSS1500;TSS1500;TSS1500;TSS1500			NA
cg10365984	1.01139	2.11098e-07	4.23411e-05	6	NA	BACH2;BACH2	5'UTR;5'UTR	chr6:91004795-91006944	N_Shore	NA
cg21804531	-1.05962	2.11466e-07	4.23411e-05	14	NA	C14orf143	Body	chr14:90420900-90421175	N_Shore	NA
cg22692507	-1.05405	2.11191e-07	4.23411e-05	5	NA	ATG10;ATG10	Body;Body			TRUE
cg22923409	0.731774	2.11305e-07	4.23411e-05	10	NA	FRMD4A	Body			NA
cg25305174	0.991867	2.11412e-07	4.23411e-05	7	NA	CAMK2B;CAMK2B;CAMK2B;CAMK2B;CAMK2B;CAMK2B;CAMK2B;CAMK2B	Body;Body;Body;Body;Body;Body;Body;Body	chr7:44279048-44279327	S_Shore	NA
cg02943420	0.692307	2.12071e-07	4.23989e-05	14	NA	ZFYVE21	Body	chr14:104181378-104182952	S_Shore	NA
cg18393023	-0.797033	2.12123e-07	4.23989e-05	22	NA	SERPIND1;PI4KA	TSS1500;Body			NA
cg21913528	-0.856196	2.12054e-07	4.23989e-05	1	NA	IVNS1ABP	5'UTR	chr1:185285329-185286735	N_Shelf	NA
ch.22.22597277R	-0.643045	2.12326e-07	4.24175e-05	22	NA					NA
cg00648955	-0.794171	2.12436e-07	4.24175e-05	2	NA	EHD3	TSS1500	chr2:31456740-31457653	N_Shore	NA
cg16620390	0.763446	2.12721e-07	4.24525e-05	12	NA			chr12:125670117-125672112	Island	NA
cg22059469	-0.685425	2.13712e-07	4.26282e-05	5	NA					TRUE
cg03220447	0.67673	2.13933e-07	4.26501e-05	11	NA	NAV2;NAV2;NAV2	Body;Body;Body			NA
cg07493499	0.685464	2.14296e-07	4.27004e-05	17	NA	ABR;ABR;ABR	Body;Body;Body	chr17:909981-910442	S_Shore	NA
cg20794824	-0.786155	2.14821e-07	4.27828e-05	3	NA	CLDN11	Body	chr3:170136242-170137886	S_Shore	NA	Unclassified_Cell_type_specific
cg01104489	0.622815	2.14951e-07	4.27865e-05	1	NA	PRDM16;PRDM16	Body;Body	chr1:3071899-3072239	Island	NA
cg26221801	-0.880636	2.15695e-07	4.29124e-05	20	NA	C20orf195	TSS1500	chr20:62185073-62185572	N_Shore	NA
cg18105842	0.798367	2.15934e-07	4.29379e-05	17	NA	FGF11	TSS1500	chr17:7342829-7344028	N_Shore	TRUE	Unclassified
cg03182000	0.966286	2.16343e-07	4.29541e-05	3	NA	VGLL4;VGLL4;VGLL4;VGLL4	Body;Body;Body;Body			NA
cg11973877	0.823784	2.1635e-07	4.29541e-05	1	NA	OSBPL9;OSBPL9;OSBPL9;OSBPL9;OSBPL9;OSBPL9;OSBPL9	TSS200;Body;5'UTR;Body;Body;TSS200;TSS200	chr1:52195028-52195821	Island	NA	Promoter_Associated
cg23151014	0.723882	2.16292e-07	4.29541e-05	4	NA	ZFYVE28	Body	chr4:2418310-2420894	Island	TRUE	Unclassified_Cell_type_specific
cg16092390	0.564235	2.16496e-07	4.29609e-05	22	NA	MYH9	Body	chr22:36718450-36718760	S_Shore	TRUE
cg16578568	-0.639932	2.16621e-07	4.29636e-05	16	NA	C16orf54	TSS200			NA	Promoter_Associated
cg01859237	0.63111	2.17378e-07	4.30643e-05	5	NA					TRUE
cg01936287	-1.0486	2.17496e-07	4.30643e-05	20	NA	SGK2;SGK2	5'UTR;TSS200			NA
cg19080053	0.953252	2.17656e-07	4.30643e-05	6	NA	LYRM4;LYRM4	3'UTR;Body	chr6:5135172-5135795	N_Shelf	TRUE
cg21587709	-0.873755	2.17395e-07	4.30643e-05	7	NA			chr7:66309503-66310040	S_Shelf	NA
cg23097878	0.770089	2.17688e-07	4.30643e-05	11	NA	CRY2;CRY2	Body;Body			TRUE
cg05072547	-0.631028	2.18071e-07	4.30958e-05	16	NA	GPRC5B	Body			NA
cg16745930	-0.969593	2.17989e-07	4.30958e-05	10	NA	HPSE2;HPSE2;HPSE2;HPSE2	3'UTR;Body;Body;Body			TRUE
cg12756396	0.855439	2.18494e-07	4.31572e-05	1	NA	DMRTA2	Body	chr1:50884228-50891471	Island	NA
cg22115093	-0.992822	2.18793e-07	4.31943e-05	11	NA	C11orf9;C11orf9;DKFZP434K028	Body;Body;TSS1500			NA
cg07532183	-1.03164	2.18991e-07	4.32112e-05	8	NA					TRUE
cg08314300	1.15099	2.19388e-07	4.32673e-05	2	NA	TBR1	Body	chr2:162279835-162280709	N_Shore	NA
cg15363887	0.765839	2.19805e-07	4.33273e-05	11	NA	YPEL4	Body	chr11:57414400-57414664	Island	TRUE
cg04030848	-0.808811	2.20081e-07	4.33373e-05	22	TRUE	GAL3ST1	TSS200			NA
cg15476790	-0.688194	2.20019e-07	4.33373e-05	2	NA	TNS1	5'UTR			TRUE
cg19404354	-0.779693	2.20347e-07	4.33676e-05	1	NA	GPR37L1	Body			NA
cg13876809	0.711844	2.20743e-07	4.33852e-05	1	NA	GPR88	3'UTR	chr1:101004471-101005885	S_Shore	NA
cg16170490	-0.810165	2.20613e-07	4.33852e-05	22	NA	SREBF2	3'UTR	chr22:42305617-42307254	N_Shelf	NA
cg25934198	-1.09375	2.20774e-07	4.33852e-05	9	TRUE	C9orf139;ABCA2;ABCA2	TSS1500;Body;Body	chr9:139922197-139923447	N_Shore	NA
cg09895822	-0.555999	2.2101e-07	4.34094e-05	14	NA	BRF1	Body	chr14:105738159-105738664	Island	NA
cg06159269	-1.09905	2.21146e-07	4.34139e-05	1	NA	RERE;RERE	5'UTR;5'UTR	chr1:8763005-8763549	S_Shelf	NA
cg01469719	0.640264	2.21586e-07	4.34387e-05	16	NA	VASN;CORO7	3'UTR;Body			NA
cg11331739	-0.753273	2.21508e-07	4.34387e-05	4	NA					TRUE
cg22647092	-0.665163	2.2161e-07	4.34387e-05	7	NA	GTF2I;GTF2I;GTF2I;GTF2I;GTF2I	Body;Body;Body;Body;Body			TRUE
cg00948124	-1.1042	2.22137e-07	4.34755e-05	8	NA	UNC5D	Body			TRUE
cg07530194	-0.534477	2.2208e-07	4.34755e-05	17	NA	RPTOR;RPTOR	Body;Body			NA
cg17998964	0.507099	2.21941e-07	4.34755e-05	11	TRUE	MARK2;MARK2;MARK2;MARK2;MARK2	Body;TSS200;Body;Body;Body			TRUE	Promoter_Associated
cg04093633	0.637047	2.22284e-07	4.34821e-05	15	NA	EFTUD1;EFTUD1	Body;Body			TRUE
cg00863099	1.01159	2.22929e-07	4.3542e-05	2	NA	NCRNA00152;NCRNA00152;NCRNA00152	Body;Body;Body			NA
cg10726517	-0.67682	2.22853e-07	4.3542e-05	11	NA	B4GALNT4	TSS1500			NA
cg26333564	-0.622672	2.22854e-07	4.3542e-05	14	NA			chr14:105144247-105144503	S_Shelf	NA	Unclassified
cg02905198	0.718914	2.23232e-07	4.35792e-05	12	NA	ATP5G2;ATP5G2	TSS1500;TSS200	chr12:54071053-54071265	N_Shore	NA	Promoter_Associated
cg01359165	-1.02121	2.23594e-07	4.36277e-05	15	NA			chr15:102028860-102030608	S_Shelf	NA
cg12172720	0.681516	2.23994e-07	4.36835e-05	5	TRUE	SYNPO;SYNPO;SYNPO;SYNPO	TSS1500;Body;Body;TSS1500			NA
cg10787919	-0.558899	2.24433e-07	4.37471e-05	3	NA					TRUE
cg02088347	-0.831331	2.2485e-07	4.37644e-05	1	NA	ENO1	Body			TRUE
cg06615754	0.917967	2.2478e-07	4.37644e-05	19	NA	ZNF551	TSS1500	chr19:58193268-58193638	N_Shore	NA	Unclassified
cg07747553	0.645244	2.24863e-07	4.37644e-05	22	NA	RASD2	TSS1500	chr22:35935981-35937537	Island	NA	Promoter_Associated
cg24040751	-0.79355	2.25015e-07	4.37719e-05	14	NA	PELI2	Body			TRUE
cg02771142	0.809407	2.26339e-07	4.39132e-05	11	NA	PAX6;PAX6;PAX6	Body;Body;Body	chr11:31820060-31821416	N_Shore	TRUE
cg03700024	-0.857907	2.26726e-07	4.39132e-05	2	NA	RTKN;RTKN;RTKN	Body;5'UTR;Body	chr2:74667593-74669403	N_Shore	NA
cg05373256	-0.81557	2.26749e-07	4.39132e-05	11	NA	C11orf9;DKFZP434K028;C11orf9	Body;Body;TSS1500	chr11:61519741-61519972	S_Shelf	NA	Unclassified_Cell_type_specific
cg09270879	-1.20642	2.26093e-07	4.39132e-05	1	NA					TRUE
cg10157266	-0.708812	2.26919e-07	4.39132e-05	2	NA					TRUE
cg14706739	0.778489	2.2696e-07	4.39132e-05	8	TRUE	EPB49;EPB49;EPB49;EPB49;EPB49;EPB49	5'UTR;TSS1500;5'UTR;5'UTR;TSS1500;5'UTR	chr8:21914275-21914525	S_Shore	NA
cg15970897	-0.936257	2.26618e-07	4.39132e-05	2	NA					NA
cg16179589	-0.943601	2.26676e-07	4.39132e-05	17	NA			chr17:36105334-36105583	S_Shore	NA
cg21859880	-0.819448	2.26436e-07	4.39132e-05	7	NA	HIPK2;HIPK2	Body;Body			TRUE
cg22593177	0.671908	2.26996e-07	4.39132e-05	10	NA	C10orf58;C10orf58	Body;5'UTR			TRUE
cg26807616	-0.606172	2.26903e-07	4.39132e-05	11	NA					TRUE
cg00199000	-0.778384	2.27131e-07	4.39173e-05	16	NA	ANKRD11	Body	chr16:89345463-89348521	S_Shore	NA
cg01879893	-1.14244	2.27949e-07	4.39363e-05	7	NA	PON1	3'UTR			NA
cg04225551	-0.724585	2.27707e-07	4.39363e-05	8	NA	GRHL2	Body			TRUE
cg21580456	-0.846286	2.27498e-07	4.39363e-05	3	NA	SLC41A3;SLC41A3;SLC41A3;SLC41A3;SLC41A3;SLC41A3	Body;Body;5'UTR;Body;1stExon;5'UTR			NA
cg21628504	-0.975046	2.27855e-07	4.39363e-05	6	NA					TRUE
cg22517356	-0.671302	2.28027e-07	4.39363e-05	1	NA	TMEM88B	TSS1500	chr1:1361560-1361787	N_Shore	NA	Unclassified_Cell_type_specific
cg27478879	-0.427309	2.27995e-07	4.39363e-05	9	NA	GPSM1	Body	chr9:139239712-139239958	Island	NA	Unclassified_Cell_type_specific
cg27500647	0.815221	2.27494e-07	4.39363e-05	19	NA	CTU1	Body	chr19:51601822-51602260	Island	NA	Unclassified_Cell_type_specific
[truncated: 54,002 more rows]
